# Supplementary material for: Gene Expression Profile Analysis of the Molecular Mechanism of HOXD10 Regulation of Epithelial Ovarian Cancer Cells
Source: J Cancer. 2024 Jan 1;15(5):1213–24. doi: 10.7150/jca.90970 (PMC10861814; doi:10.7150/jca.90970)
Supplement: Supplementary file 1 — Supplementary figure and tables. [file jcav15p1213s1.zip › supplementary/Table SI-up-down gene.xlsx]

## Sheet: Slide_List
	No	Sample	Sample_Label	Group	FileName	Chip_label
	1	112D NC	ND1	ND	H001-3140904676.gpr	ND1_H001
	2	112D NC	ND2		H002-3140904677.gpr	ND2_H002
	3	112D HOXD10	HD1	HD	H003-3140904678.gpr	HD1_H003
	4	112D HOXD10	HD2		H004-3140904680.gpr	HD2_H004

## Sheet: Diff Data_HDvs.ND (UP)
	Normalized_intensity		HD / ND		Annotation
Phalanx_id	HD	ND	logFC	P.Value	Gene_symbol	Description	Group	Entrez_gene	RefSeq	Protein_accession.version	Ensembl_gene	Ensembl_transcript	Ensembl_protein
PH_hs_0061949	8640.19	142.657	5.92044	3.11803e-06	OTUD4	Homo sapiens OTU deubiquitinase 4 (OTUD4)	1	54726	NM_017493	NP_059963.1	ENSG00000164164	ENST00000455611,ENST00000454497,ENST00000447906,ENST00000509517,ENST00000514973,ENST00000505976,ENST00000509620,ENST00000504501,ENST00000509985,ENST00000504331	ENSP00000409279,ENSP00000395487,ENSP00000425972,ENSP00000424192,ENSP00000423453
PH_hs_0061007	1654.18	50	5.04805	1.26933e-06	NA	NA	1	NA	NA	NA	ENSG00000173214	ENSG00000173214	ENSP00000357840
PH_hs_0033092	6765.43	236.69	4.83711	4.54329e-05	GPNMB	Homo sapiens glycoprotein (transmembrane)	1	10457	NM_001005340,NM_002510	NP_001005340.1,NP_002501.1	ENSG00000136235	ENST00000465673,ENST00000492858,ENST00000258733,ENST00000381990,ENST00000409458,ENST00000459927,ENST00000487890,ENST00000474157,ENST00000492512,ENST00000479625,ENST00000470994,ENST00000463011,ENST00000478451,ENST00000468723	ENSP00000258733,ENSP00000371420,ENSP00000386476
PH_hs_0006765	2835.15	138.299	4.35756	0.000163324	AMIGO2	Homo sapiens adhesion molecule with Ig-like domain 2 (AMIGO2)	1	347902	NM_001143668	NP_001137140.1	ENSG00000139211	ENST00000266581,ENST00000550413,ENST00000429635	ENSP00000266581,ENSP00000449034,ENSP00000406020
PH_hs_0045549	700.015	50	3.80739	6.68454e-06	CSAG1	Homo sapiens chondrosarcoma associated gene 1 (CSAG1)	1	158511	NM_001102576,NM_153478	NP_001096046.2,NP_705611.2	ENSG00000198930	ENST00000370291,ENST00000361211,ENST00000370287,ENST00000452779	ENSP00000359314,ENSP00000354898,ENSP00000359310,ENSP00000396520
PH_hs_0047660	765.889	59.2602	3.692	0.00152623	GJA3	Homo sapiens gap junction protein, alpha 3, 46kDa (GJA3)	1	2700	NM_021954	NP_068773.2	ENSG00000121743	ENST00000241125	ENSP00000241125
PH_hs_0024786	17611.9	1463.97	3.5886	0.000124701	JAG1	Homo sapiens jagged 1 (JAG1)	1	182	NM_000214	NP_000205.1	ENSG00000101384	ENST00000254958,ENST00000423891,ENST00000617357,ENST00000488480,ENST00000612857,ENST00000613518,ENST00000622545,ENST00000620743,ENST00000617965	ENSP00000254958,ENSP00000481034,ENSP00000484139
PH_hs_0028864	1424.97	123.899	3.52369	3.83735e-05	GREM1	Homo sapiens gremlin 1, DAN family BMP antagonist (GREM1)	1	26585	NM_001191323,NM_001191322,NM_013372	NP_001178252.1,NP_001178251.1,NP_037504.1	ENSG00000166923	ENST00000622074,ENST00000560677,ENST00000560830	ENSP00000478319,ENSP00000453387,ENSP00000453141
PH_hs_0049300	720.688	65.1102	3.46842	0.0024898	HAUS3	Homo sapiens HAUS augmin-like complex, subunit 3 (HAUS3)	1	79441	NM_024511	NP_078787.2	ENSG00000214367	ENST00000506763,ENST00000243706,ENST00000443786,ENST00000514395,ENST00000502440	ENSP00000427350,ENSP00000243706,ENSP00000392903,ENSP00000423285,ENSP00000427356
PH_hs_0047770	569.374	52.5768	3.43688	0.000310024	ADGB	Homo sapiens androglobin (ADGB)	1	79747	NM_024694	NP_078970.3	ENSG00000118492	ENST00000397944,ENST00000522396,ENST00000522242,ENST00000326929,ENST00000493950,ENST00000473647,ENST00000480328,ENST00000367490,ENST00000326916,ENST00000523560,ENST00000470716,ENST00000367489	ENSP00000381036,ENSP00000429365,ENSP00000428035,ENSP00000430244,ENSP00000430834,ENSP00000429315,ENSP00000356460,ENSP00000323839,ENSP00000427779,ENSP00000356459
PH_hs_0060654	1519.66	141.119	3.42877	0.00285854	AMIGO2	Homo sapiens adhesion molecule with Ig-like domain 2 (AMIGO2)	1	347902	NM_001143668	NP_001137140.1	ENSG00000139211	ENST00000266581,ENST00000550413,ENST00000429635	ENSP00000266581,ENSP00000449034,ENSP00000406020
PH_hs_0010384	16174	1549.49	3.38381	0.000309347	TMEM100	Homo sapiens transmembrane protein 100 (TMEM100)	1	55273	NM_018286,NM_001099640	NP_060756.2,NP_001093110.1	ENSG00000166292	ENST00000424486,ENST00000575734,ENST00000571679,ENST00000575685,ENST00000570586,ENST00000575806	ENSP00000395328,ENSP00000465638,ENSP00000459290
PH_hs_0049582	478.538	50	3.25863	5.8762e-06	MAGEA6|MAGEA3	Homo sapiens melanoma antigen family A6 (MAGEA6)|Homo sapiens melanoma antigen family A3 (MAGEA3)	4	4105|4102	NM_175868,NM_005363|NM_005362	NP_787064.1,NP_005354.1|NP_005353.1	ENSG00000197172|ENSG00000221867	ENST00000329342,ENST00000457643,ENST00000412733,ENST00000616035|ENST00000370278,ENST00000417212,ENST00000598245	ENSP00000329199,ENSP00000401806,ENSP00000403303,ENSP00000480637|ENSP00000359301,ENSP00000392758,ENSP00000473093
PH_hs_0032465	566.926	60.2999	3.23293	0.00038982	PCDH15	Homo sapiens protocadherin-related 15 (PCDH15)	1	65217	NM_001142772,NM_001142771	NP_001136244.1,NP_001136243.1	ENSG00000150275	ENST00000373965,ENST00000616114,ENST00000621708,ENST00000495484,ENST00000618301,ENST00000476074,ENST00000395442,ENST00000395440,ENST00000617271,ENST00000395446,ENST00000409834,ENST00000414367,ENST00000613657,ENST00000615043,ENST00000395445,ENST00000361849,ENST00000395430,ENST00000395433,ENST00000373956,ENST00000373957,ENST00000448885,ENST00000437009,ENST00000463095,ENST00000320301,ENST00000373955…	ENSP00000363076,ENSP00000483745,ENSP00000484454,ENSP00000480780,ENSP00000482780,ENSP00000378829,ENSP00000378827,ENSP00000478076,ENSP00000378833,ENSP00000386693,ENSP00000412531,ENSP00000482794,ENSP00000478551,ENSP00000378832,ENSP00000354950,ENSP00000378818,ENSP00000378821,ENSP00000363067,ENSP00000363068,ENSP00000412320,ENSP00000412628,ENSP00000322604,ENSP00000363066,ENSP00000481211,ENSP00000394465…
PH_hs_0009987	1835.88	205.781	3.15729	0.000988838	SLC38A4	Homo sapiens solute carrier family 38, member 4 (SLC38A4)	1	55089	NM_001143824,NM_018018	NP_001137296.1,NP_060488.2	ENSG00000139209	ENST00000447411,ENST00000266579,ENST00000550670,ENST00000547477,ENST00000546940	ENSP00000389843,ENSP00000266579,ENSP00000448186,ENSP00000450071,ENSP00000448543
PH_hs_0032410	3420.18	401.031	3.09228	0.000863502	AMBN	Homo sapiens ameloblastin (enamel matrix protein)	1	258	NM_016519	NP_057603.1	ENSG00000178522	ENST00000322937,ENST00000449493,ENST00000613447	ENSP00000313809,ENSP00000391234,ENSP00000479096
PH_hs_0022953	421.582	50	3.07581	3.0771e-05	SHPRH	Homo sapiens SNF2 histone linker PHD RING helicase, E3 ubiquitin protein ligase (SHPRH)	1	257218	NM_173082,NM_001042683	NP_775105.1,NP_001036148.2	ENSG00000146414	ENST00000417762,ENST00000367505,ENST00000438092,ENST00000275233,ENST00000433355,ENST00000519632,ENST00000523276,ENST00000520752,ENST00000521977,ENST00000629427,ENST00000367503	ENSP00000403790,ENSP00000356475,ENSP00000412797,ENSP00000275233,ENSP00000408019,ENSP00000430528,ENSP00000429548,ENSP00000486723,ENSP00000356473
PH_hs_0027407	691.697	82.7926	3.06257	0.000268872	PROM1	Homo sapiens prominin 1 (PROM1)	1	8842	NM_001145847,NM_001145852,NM_001145851,NM_001145850,NM_001145849,NM_001145848,NM_006017	NP_001139319.1,NP_001139324.1,NP_001139323.1,NP_001139322.1,NP_001139321.1,NP_001139320.1,NP_006008.1	ENSG00000007062	ENST00000503884,ENST00000505450,ENST00000513448,ENST00000508167,ENST00000510224,ENST00000513946,ENST00000511270,ENST00000511153,ENST00000502943,ENST00000508322,ENST00000508940,ENST00000514967,ENST00000504842,ENST00000513108,ENST00000502501,ENST00000514693,ENST00000512304,ENST00000447510,ENST00000540805,ENST00000539194	ENSP00000423860,ENSP00000426090,ENSP00000427346,ENSP00000426809,ENSP00000424738,ENSP00000424569,ENSP00000425927,ENSP00000422704,ENSP00000423793,ENSP00000415481,ENSP00000438045,ENSP00000443620
PH_hs_0061224	1268.87	158.004	3.00551	4.82291e-05	DNAL1	Homo sapiens dynein, axonemal, light chain 1 (DNAL1)	1	83544	NM_031427,NM_001201366	NP_113615.2,NP_001188295.1	ENSG00000119661	ENST00000554113,ENST00000555631,ENST00000553645,ENST00000311089,ENST00000555919,ENST00000554339,ENST00000554871,ENST00000559993,ENST00000554159	ENSP00000452368,ENSP00000451547,ENSP00000452037,ENSP00000310360,ENSP00000451101,ENSP00000450744,ENSP00000451834,ENSP00000453439,ENSP00000451264
PH_hs_0048580	1023.58	131.594	2.95946	0.00109309	SLC8A1	Homo sapiens solute carrier family 8 (sodium/calcium exchanger)	1	6546	NM_001112802,NM_001252624,NM_021097,NM_001112801,NM_001112800	NP_001106273.1,NP_001239553.1,NP_066920.1,NP_001106272.1,NP_001106271.1	ENSG00000183023	ENST00000406785,ENST00000407929,ENST00000403092,ENST00000405901,ENST00000402441,ENST00000405269,ENST00000408028,ENST00000455476,ENST00000448531,ENST00000417271,ENST00000332839,ENST00000406391	ENSP00000383886,ENSP00000386116,ENSP00000384763,ENSP00000385678,ENSP00000385188,ENSP00000385535,ENSP00000384908,ENSP00000389330,ENSP00000398575,ENSP00000412560,ENSP00000332931,ENSP00000385811
PH_hs_0031958	1552.83	201.13	2.9487	0.000841249	GUSBP3	Homo sapiens glucuronidase, beta pseudogene 3 (GUSBP3)	1	653188	NR_027386	-	NA	NA	NA
PH_hs_0020077	637.091	83.4685	2.9322	0.000278723	SIGIRR	Homo sapiens single immunoglobulin and toll-interleukin 1 receptor (TIR)	1	59307	NM_001135054,NM_001135053,NM_021805	NP_001128526.1,NP_001128525.1,NP_068577.2	ENSG00000185187	ENST00000528845,ENST00000526395,ENST00000431843,ENST00000397632,ENST00000332725,ENST00000527295,ENST00000527987,ENST00000531205,ENST00000534145,ENST00000528209,ENST00000525299,ENST00000528698,ENST00000534217,ENST00000528536,ENST00000526788,ENST00000530494,ENST00000529486,ENST00000530683,ENST00000528116,ENST00000527136,ENST00000528058,ENST00000525070	ENSP00000434164,ENSP00000433530,ENSP00000403104,ENSP00000380756,ENSP00000333656,ENSP00000433022,ENSP00000435135,ENSP00000434030,ENSP00000431698
PH_hs_0044342	6267.92	830.687	2.91561	0.00130252	BMPER	Homo sapiens BMP binding endothelial regulator (BMPER)	1	168667	NM_133468	NP_597725.1	ENSG00000164619	ENST00000448280,ENST00000297161,ENST00000496609,ENST00000436222,ENST00000444773,ENST00000494786,ENST00000476525	ENSP00000398835,ENSP00000297161,ENSP00000399843,ENSP00000409998
PH_hs_0048424	943.741	126.095	2.90388	0.00143394	PLD1	Homo sapiens phospholipase D1, phosphatidylcholine-specific (PLD1)	1	5337	NM_001130081,NM_002662	NP_001123553.1,NP_002653.1	ENSG00000075651	ENST00000463281,ENST00000356327,ENST00000351298,ENST00000446289,ENST00000465816,ENST00000467432,ENST00000471075,ENST00000481505,ENST00000498278,ENST00000475273,ENST00000440204,ENST00000418087,ENST00000489995,ENST00000460926,ENST00000497307,ENST00000627725,ENST00000331659	ENSP00000348681,ENSP00000342793,ENSP00000395556,ENSP00000391164,ENSP00000400639,ENSP00000486967,ENSP00000328422
PH_hs_0014704	1081.67	147.812	2.87142	0.00135988	ENAM	Homo sapiens enamelin (ENAM)	1	10117	NM_031889	NP_114095.2	ENSG00000132464	ENST00000396073,ENST00000472597,ENST00000472903,ENST00000509221	ENSP00000379383
PH_hs_0033256	364.772	50	2.867	0.000515358	MAGEA6|MAGEA3|MAGEA12|MAGEA2|MAGEA2B|MAGEA10-MAGEA5|MAGEA5	Homo sapiens melanoma antigen family A6 (MAGEA6)|Homo sapiens melanoma antigen family A3 (MAGEA3)|Homo sapiens melanoma antigen family A12 (MAGEA12)|Homo sapiens melanoma antigen family A2 (MAGEA2)|Homo sapiens melanoma antigen family A2B (MAGEA2B)|Homo sapiens MAGEA10-MAGEA5 readthrough (MAGEA10-MAGEA5)|Homo sapiens melanoma antigen family A5 (MAGEA5)	4	4105|4102|4111|4101|266740|100533997|4104	NM_175868,NM_005363|NM_005362|NM_001166387,NM_001166386,NM_005367|NM_175743,NM_175742,NM_005361|NM_153488|NM_001204811|NM_021049	NP_787064.1,NP_005354.1|NP_005353.1|NP_001159859.1,NP_001159858.1,NP_005358.2|NP_786885.1,NP_786884.1,NP_005352.1|NP_705692.1|NP_001191740.1|NP_066387.1	ENSG00000197172|ENSG00000221867|ENSG00000213401|ENSG00000268606|ENSG00000268606	ENST00000329342,ENST00000457643,ENST00000412733,ENST00000616035|ENST00000370278,ENST00000417212,ENST00000598245|ENST00000357916,ENST00000393869,ENST00000393900|ENST00000611557|ENST00000611557	ENSP00000329199,ENSP00000401806,ENSP00000403303,ENSP00000480637|ENSP00000359301,ENSP00000392758,ENSP00000473093|ENSP00000350592,ENSP00000377447,ENSP00000377478|ENSP00000480738|ENSP00000480738
PH_hs_0043497	7007.28	966.873	2.85745	0.000518529	SALL4	Homo sapiens spalt-like transcription factor 4 (SALL4)	1	57167	NM_020436	NP_065169.1	ENSG00000101115	ENST00000217086,ENST00000395997,ENST00000483130,ENST00000481363,ENST00000371539	ENSP00000217086,ENSP00000379319,ENSP00000360594
PH_hs_0035432	599.412	85.02	2.81767	0.000313687	NMI	Homo sapiens N-myc (and STAT)	1	9111	NM_004688	NP_004679.2	ENSG00000123609	ENST00000243346,ENST00000491771,ENST00000414946,ENST00000477072	ENSP00000243346,ENSP00000387373
PH_hs_0025734	7333.49	1052.1	2.80123	0.00104678	FRMD6	Homo sapiens FERM domain containing 6 (FRMD6)	1	122786	NM_001267047,NM_001267046,NM_001042481,NM_152330	NP_001253976.1,NP_001253975.1,NP_001035946.1,NP_689543.1	ENSG00000139926	ENST00000553556,ENST00000555703,ENST00000557522,ENST00000555197,ENST00000557183,ENST00000554495,ENST00000557405,ENST00000554167,ENST00000555936,ENST00000554778,ENST00000344768,ENST00000395718,ENST00000554745,ENST00000557001,ENST00000557103,ENST00000555952,ENST00000356218,ENST00000556137	ENSP00000452529,ENSP00000450735,ENSP00000451157,ENSP00000450667,ENSP00000451977,ENSP00000451453,ENSP00000452122,ENSP00000343899,ENSP00000379068,ENSP00000348550
PH_hs_0011484	4153.86	596.994	2.79866	0.00106605	PALLD	Homo sapiens palladin, cytoskeletal associated protein (PALLD)	1	23022	NM_001166110,NM_001166109,NM_001166108,NM_016081	NP_001159582.1,NP_001159581.1,NP_001159580.1,NP_057165.3	ENSG00000129116	ENST00000261509,ENST00000505667,ENST00000511948,ENST00000508898,ENST00000504519,ENST00000512127,ENST00000513245,ENST00000503457,ENST00000510998,ENST00000393726,ENST00000507735,ENST00000511611,ENST00000507325,ENST00000513187,ENST00000507699,ENST00000511682,ENST00000503290	ENSP00000261509,ENSP00000425556,ENSP00000423640,ENSP00000423063,ENSP00000424121,ENSP00000426947,ENSP00000422016,ENSP00000424288,ENSP00000422135,ENSP00000377327,ENSP00000424016,ENSP00000425729
PH_hs_0040792	358.299	53.7091	2.73792	0.000277109	PDGFD	Homo sapiens platelet derived growth factor D (PDGFD)	1	80310	NM_025208,NM_033135	NP_079484.1,NP_149126.1	ENSG00000170962	ENST00000393158,ENST00000302251,ENST00000529268	ENSP00000376865,ENSP00000302193,ENSP00000432909
PH_hs_0047296	3635.4	551.913	2.7196	0.00066941	PDGFD	Homo sapiens platelet derived growth factor D (PDGFD)	1	80310	NM_025208,NM_033135	NP_079484.1,NP_149126.1	ENSG00000170962	ENST00000393158,ENST00000302251,ENST00000529268	ENSP00000376865,ENSP00000302193,ENSP00000432909
PH_hs_0024235	371.421	56.6266	2.71351	0.00214068	ERAP2	Homo sapiens endoplasmic reticulum aminopeptidase 2 (ERAP2)	1	64167	NM_001130140,NM_022350	NP_001123612.1,NP_071745.1	ENSG00000164308	ENST00000437043,ENST00000510373,ENST00000513084,ENST00000379904,ENST00000510309,ENST00000507346,ENST00000508077,ENST00000515095,ENST00000515387,ENST00000513368,ENST00000512869	ENSP00000400376,ENSP00000421175,ENSP00000421849,ENSP00000369235,ENSP00000425758,ENSP00000426655,ENSP00000427573,ENSP00000425415
PH_hs_0032124	15055.3	2334.09	2.68934	0.000663018	IVNS1ABP	Homo sapiens influenza virus NS1A binding protein (IVNS1ABP)	1	10625	NM_006469	NP_006460.2	ENSG00000116679	ENST00000480769,ENST00000367498,ENST00000459929,ENST00000475046,ENST00000494880,ENST00000468217,ENST00000491112,ENST00000422754,ENST00000367497	ENSP00000356468,ENSP00000401826,ENSP00000356467
PH_hs_0015628	4894.96	763.109	2.68134	0.000555215	FZD8	Homo sapiens frizzled class receptor 8 (FZD8)	1	8325	NM_031866	NP_114072.1	ENSG00000177283	ENST00000374694	ENSP00000363826
PH_hs_0034601	1375.63	216.43	2.66811	0.00161413	NES	Homo sapiens nestin (NES)	1	10763	NM_006617	NP_006608.1	ENSG00000132688	ENST00000368223	ENSP00000357206
PH_hs_0025678	5719.74	907.237	2.6564	0.000884733	GNL3L	Homo sapiens guanine nucleotide binding protein-like 3 (nucleolar)	1	54552	NM_001184819,NM_019067	NP_001171748.1,NP_061940.1	ENSG00000130119	ENST00000336470,ENST00000360845,ENST00000489691	ENSP00000338573,ENSP00000354091
PH_hs_0002445	495.391	78.7733	2.65279	5.43971e-05	SEMA5A	Homo sapiens sema domain, seven thrombospondin repeats (type 1 and type 1-like)	1	9037	NM_003966	NP_003957.2	ENSG00000112902	ENST00000382496,ENST00000514923,ENST00000513968,ENST00000509486	ENSP00000371936,ENSP00000421961
PH_hs_0042799	820.161	130.95	2.6469	0.000108609	SLC24A5	Homo sapiens solute carrier family 24 (sodium/potassium/calcium exchanger)	1	283652	NM_205850	NP_995322.1	ENSG00000188467	ENST00000341459,ENST00000482911,ENST00000449382,ENST00000463289	ENSP00000341550,ENSP00000453395,ENSP00000389966
PH_hs_0049111	1823.45	300.078	2.60326	0.00105062	ZPLD1	Homo sapiens zona pellucida-like domain containing 1 (ZPLD1)	1	131368	NM_175056	NP_778226.1	ENSG00000170044	ENST00000491959,ENST00000478083,ENST00000306176,ENST00000466937	ENSP00000420265,ENSP00000307801,ENSP00000418253
PH_hs_0013622	344.424	56.8259	2.59957	0.000506649	FAM84A	Homo sapiens family with sequence similarity 84, member A (FAM84A)	1	151354	NM_145175	NP_660158.2	ENSG00000162981	ENST00000295092,ENST00000331243,ENST00000497769,ENST00000464947	ENSP00000295092,ENSP00000330681
PH_hs_0022956	1928.23	322.792	2.5786	0.003167	HEATR5A	Homo sapiens HEAT repeat containing 5A (HEATR5A)	1	25938	NM_015473	NP_056288.2	ENSG00000129493	ENST00000543095,ENST00000551414,ENST00000538864,ENST00000550366,ENST00000550819,ENST00000549719,ENST00000552500,ENST00000382464,ENST00000549184	ENSP00000437968,ENSP00000439979,ENSP00000450296,ENSP00000446884,ENSP00000447708,ENSP00000371903,ENSP00000450262
PH_hs_0063615	1642.37	276.913	2.56828	0.00247027	EPB41L4A	Homo sapiens erythrocyte membrane protein band 4.1 like 4A (EPB41L4A)	1	64097	NM_022140	NP_071423.3	ENSG00000129595	ENST00000507810,ENST00000261486,ENST00000509342,ENST00000515047,ENST00000513333,ENST00000511790,ENST00000511405,ENST00000512395,ENST00000305368,ENST00000514203,ENST00000621003	ENSP00000261486,ENSP00000482810
PH_hs_0063382	1550.96	262.607	2.56219	0.00135967	WNT11	Homo sapiens wingless-type MMTV integration site family, member 11 (WNT11)	1	7481	NM_004626	NP_004617.2	ENSG00000085741	ENST00000322563,ENST00000529461,ENST00000532150,ENST00000621122	ENSP00000325526,ENSP00000436140,ENSP00000483229
PH_hs_0018570	1128.89	192.365	2.55299	0.000201589	CEBPZOS	Homo sapiens CEBPZ opposite strand (CEBPZOS)	1	100505876	NR_037879,NR_037880	-,-	NA	NA	NA
PH_hs_0061009	26916.9	4595.68	2.55016	0.000644988	KCTD12	Homo sapiens potassium channel tetramerization domain containing 12 (KCTD12)	1	115207	NM_138444	NP_612453.1	ENSG00000178695	ENST00000377474	ENSP00000366694
PH_hs_0002640	6659.83	1145.33	2.53973	0.00105618	EFNB2	Homo sapiens ephrin-B2 (EFNB2)	1	1948	NM_004093	NP_004084.1	ENSG00000125266	ENST00000245323	ENSP00000245323
PH_hs_0060328	2436.2	421.255	2.53186	0.00103212	CXADR	Homo sapiens coxsackie virus and adenovirus receptor (CXADR)	1	1525	NM_001207066	NP_001193995.1	ENSG00000154639	ENST00000284878,ENST00000400166,ENST00000356275,ENST00000400165,ENST00000400169	ENSP00000284878,ENSP00000383030,ENSP00000348620,ENSP00000383029,ENSP00000383033
PH_hs_0019305	4081.13	705.79	2.53166	0.000498178	PRND	Homo sapiens prion protein 2 (dublet)	1	23627	NM_012409	NP_036541.2	ENSG00000171864	ENST00000305817	ENSP00000306900
PH_hs_0012185	10137.6	1762.64	2.52391	0.000536002	RSPO2	Homo sapiens R-spondin 2 (RSPO2)	1	340419	NM_178565	NP_848660.3	ENSG00000147655	ENST00000517939,ENST00000517781,ENST00000276659,ENST00000521502,ENST00000521757,ENST00000521956,ENST00000520026,ENST00000522333	ENSP00000428940,ENSP00000427937,ENSP00000276659,ENSP00000428614,ENSP00000430485,ENSP00000430010,ENSP00000429159,ENSP00000430973
PH_hs_0033279	284.553	50	2.5087	0.000382811	CSAG1|CSAG3	Homo sapiens chondrosarcoma associated gene 1 (CSAG1)|Homo sapiens CSAG family, member 3 (CSAG3)	4	158511|389903	NM_001102576,NM_153478|NM_001129828,NM_001129826	NP_001096046.2,NP_705611.2|NP_001123300.1,NP_001123298.1	ENSG00000198930|ENSG00000268916	ENST00000370291,ENST00000361211,ENST00000370287,ENST00000452779|ENST00000617158,ENST00000599845	ENSP00000359314,ENSP00000354898,ENSP00000359310,ENSP00000396520|
PH_hs_0001243	677.016	122.082	2.47134	0.00524008	LINC00607	Homo sapiens long intergenic non-protein coding RNA 607 (LINC00607)	1	646324	NR_037195	-	ENSG00000235770	ENST00000445174,ENST00000423530,ENST00000419922,ENST00000413563,ENST00000451392,ENST00000417922
PH_hs_0047833	1347.13	244.09	2.4644	0.00134359	MFAP3L	Homo sapiens microfibrillar-associated protein 3-like (MFAP3L)	1	9848	NM_001009554,NM_021647	NP_001009554.1,NP_067679.6	ENSG00000198948	ENST00000393704,ENST00000361618,ENST00000512698,ENST00000502832,ENST00000507601,ENST00000393702,ENST00000506110,ENST00000504999,ENST00000506764,ENST00000510306,ENST00000514683	ENSP00000377307,ENSP00000354583,ENSP00000422791,ENSP00000423722,ENSP00000423802,ENSP00000377305,ENSP00000422571,ENSP00000425303,ENSP00000426247,ENSP00000423549
PH_hs_0048509	696.525	126.507	2.46096	0.00121577	MFSD6	Homo sapiens major facilitator superfamily domain containing 6 (MFSD6)	1	54842	NM_017694	NP_060164.3	ENSG00000151690	ENST00000417958,ENST00000432036,ENST00000392328,ENST00000445546,ENST00000434582,ENST00000489793,ENST00000444317,ENST00000486123,ENST00000412482,ENST00000281416	ENSP00000398737,ENSP00000400131,ENSP00000376141,ENSP00000403762,ENSP00000397276,ENSP00000406837,ENSP00000404511,ENSP00000281416
PH_hs_0022419	3389.08	620.071	2.45039	0.00150673	HOMER1	Homo sapiens homer scaffolding protein 1 (HOMER1)	1	9456	NM_004272	NP_004263.1	ENSG00000152413	ENST00000334082,ENST00000460741,ENST00000282260,ENST00000508576,ENST00000535690	ENSP00000334382,ENSP00000282260,ENSP00000426651,ENSP00000441587
PH_hs_0013643	547.846	100.33	2.44902	0.000581723	TRPC4	Homo sapiens transient receptor potential cation channel, subfamily C, member 4 (TRPC4)	1	7223	NM_001135958,NM_001135957,NM_001135956,NM_001135955,NM_003306,NM_016179	NP_001129430.1,NP_001129429.1,NP_001129428.1,NP_001129427.1,NP_003297.1,NP_057263.1	ENSG00000133107	ENST00000379705,ENST00000625583,ENST00000379679,ENST00000488717,ENST00000355779,ENST00000358477,ENST00000379673,ENST00000494529,ENST00000338947,ENST00000426868	ENSP00000369027,ENSP00000486109,ENSP00000369001,ENSP00000435969,ENSP00000348025,ENSP00000351264,ENSP00000368995,ENSP00000342580,ENSP00000410133
PH_hs_0043196	922.869	169.538	2.44451	0.00108604	FABP7	Homo sapiens fatty acid binding protein 7, brain (FABP7)	1	2173	NM_001446	NP_001437.1	ENSG00000164434	ENST00000368444,ENST00000356535	ENSP00000357429,ENSP00000348931
PH_hs_0016696	712.625	133.627	2.41493	0.000163686	KCNC2	Homo sapiens potassium channel, voltage gated Shaw related subfamily C, member 2 (KCNC2)	1	3747	NM_001260499,NM_001260498,NM_001260497,NM_153748,NM_139137,NM_139136	NP_001247428.1,NP_001247427.1,NP_001247426.1,NP_715624.1,NP_631875.1,NP_631874.1	ENSG00000166006	ENST00000550433,ENST00000548513,ENST00000549446,ENST00000350228,ENST00000540018,ENST00000393288,ENST00000548243,ENST00000546456,ENST00000298972	ENSP00000448301,ENSP00000449941,ENSP00000449253,ENSP00000319877,ENSP00000438423,ENSP00000376966,ENSP00000298972
PH_hs_0007300	1913.46	361.139	2.40556	0.000128016	UBXN7	Homo sapiens UBX domain protein 7 (UBXN7)	1	26043	NM_015562	NP_056377.1	ENSG00000163960	ENST00000296328,ENST00000429160,ENST00000428095,ENST00000381887,ENST00000413584,ENST00000493566	ENSP00000296328,ENSP00000397238,ENSP00000397256,ENSP00000371311,ENSP00000404778
PH_hs_0047784	1063.35	201.773	2.39781	0.00117538	ANKEF1	Homo sapiens ankyrin repeat and EF-hand domain containing 1 (ANKEF1)	1	63926	NM_198798,NM_022096	NP_942093.1,NP_071379.3	ENSG00000132623	ENST00000437504,ENST00000378392,ENST00000378380,ENST00000488991	ENSP00000367644,ENSP00000367631
PH_hs_0042921	607.217	115.96	2.38859	0.000655439	MANSC4	Homo sapiens MANSC domain containing 4 (MANSC4)	1	100287284	NM_001146221	NP_001139693.1	ENSG00000205693	ENST00000381273	ENSP00000370673
PH_hs_0015451	2974.57	579.8	2.35905	0.00165293	FNDC3B	Homo sapiens fibronectin type III domain containing 3B (FNDC3B)	1	64778	NM_001135095,NM_022763	NP_001128567.1,NP_073600.3	ENSG00000075420	ENST00000421757,ENST00000415807,ENST00000469491,ENST00000336824,ENST00000423424,ENST00000416957,ENST00000478016,ENST00000443501,ENST00000476794,ENST00000483344,ENST00000494000,ENST00000490832	ENSP00000408496,ENSP00000411242,ENSP00000338523,ENSP00000392471,ENSP00000389094,ENSP00000389064
PH_hs_0037449	1508.07	294.076	2.35844	0.000222569	HNRNPA2B1	Homo sapiens heterogeneous nuclear ribonucleoprotein A2/B1 (HNRNPA2B1)	1	3181	NM_031243,NM_002137	NP_112533.1,NP_002128.1	ENSG00000122566	ENST00000476233,ENST00000354667,ENST00000360787,ENST00000463181,ENST00000356674,ENST00000490912,ENST00000495810,ENST00000618183	ENSP00000346694,ENSP00000354021,ENSP00000349101,ENSP00000478691
PH_hs_0010688	1333.28	268.936	2.30964	0.00143762	DNM1L	Homo sapiens dynamin 1-like (DNM1L)	1	10059	NM_005690,NM_012063,NM_012062	NP_005681.2,NP_036193.2,NP_036192.2	ENSG00000087470	ENST00000452533,ENST00000553257,ENST00000549701,ENST00000358214,ENST00000548671,ENST00000266481,ENST00000550011,ENST00000551076,ENST00000551643,ENST00000551476,ENST00000550154,ENST00000547932,ENST00000434676,ENST00000413295,ENST00000547312,ENST00000546649,ENST00000381000,ENST00000548750,ENST00000549926,ENST00000546757,ENST00000547719,ENST00000547548,ENST00000550093,ENST00000547078,ENST00000548151…	ENSP00000415131,ENSP00000449089,ENSP00000450399,ENSP00000350948,ENSP00000266481,ENSP00000450401,ENSP00000447845,ENSP00000447013,ENSP00000390090,ENSP00000396030,ENSP00000448610,ENSP00000448936,ENSP00000370388,ENSP00000447788,ENSP00000448105,ENSP00000448802,ENSP00000404160
PH_hs_0023061	594.043	120.099	2.30635	0.000533235	HECW2	Homo sapiens HECT, C2 and WW domain containing E3 ubiquitin protein ligase 2 (HECW2)	1	57520	NM_020760	NP_065811.1	ENSG00000138411	ENST00000260983,ENST00000409111,ENST00000498146,ENST00000462290,ENST00000452031,ENST00000427457	ENSP00000260983,ENSP00000386775,ENSP00000409918,ENSP00000395770
PH_hs_0048900	3059.15	620.632	2.30132	0.00123397	MAP2	Homo sapiens microtubule-associated protein 2 (MAP2)	1	4133	NM_001039538,NM_002374,NM_031845,NM_031847	NP_001034627.1,NP_002365.3,NP_114033.2,NP_114035.2	ENSG00000078018	ENST00000199940,ENST00000392193,ENST00000360351,ENST00000361559,ENST00000445941,ENST00000392194,ENST00000447185,ENST00000452717,ENST00000471619,ENST00000482864,ENST00000461253,ENST00000481649,ENST00000475600,ENST00000464007,ENST00000478233,ENST00000473543	ENSP00000199940,ENSP00000376031,ENSP00000353508,ENSP00000355290,ENSP00000409969,ENSP00000376032,ENSP00000392164,ENSP00000388824
PH_hs_0026375	352.057	72.3063	2.28362	0.00369174	TRIM52	Homo sapiens tripartite motif containing 52 (TRIM52)	1	84851	NM_032765	NP_116154.1	ENSG00000183718	ENST00000513146,ENST00000611618,ENST00000612671,ENST00000510796,ENST00000503005,ENST00000514805	ENSP00000483005
PH_hs_0017080	1234.86	254.993	2.27583	0.00200578	CDC42EP3	Homo sapiens CDC42 effector protein (Rho GTPase binding)	1	10602	NM_006449,NM_001270438,NM_001270437,NM_001270436	NP_006440.2,NP_001257367.1,NP_001257366.1,NP_001257365.1	ENSG00000163171	ENST00000295324,ENST00000457889,ENST00000453555,ENST00000422687,ENST00000494083,ENST00000611976	ENSP00000295324,ENSP00000403298,ENSP00000398062,ENSP00000409147,ENSP00000480549
PH_hs_0031733	617.388	128.248	2.26724	5.55847e-06	ZNF880	Homo sapiens zinc finger protein 880 (ZNF880)	1	400713	NM_001145434	NP_001138906.1	ENSG00000221923	ENST00000424032,ENST00000600321,ENST00000344085,ENST00000597976,ENST00000422689,ENST00000595099	ENSP00000414470,ENSP00000471067,ENSP00000343625,ENSP00000471324,ENSP00000406318
PH_hs_0049667	625.041	130.248	2.2627	5.74246e-05	CATSPER2|CATSPER2P1	Homo sapiens cation channel, sperm associated 2 (CATSPER2)|Homo sapiens cation channel, sperm associated 2 pseudogene 1 (CATSPER2P1)	4	117155|440278	NM_172095,NM_054020|NR_002318	NP_742093.1,NP_473361.1|-	ENSG00000166762|ENSG00000205771	ENST00000396879,ENST00000381761,ENST00000469461,ENST00000450810,ENST00000433380,ENST00000321596,ENST00000419262,ENST00000472960,ENST00000415968,ENST00000464721,ENST00000432420,ENST00000409481|ENST00000446479,ENST00000439564,ENST00000381680,ENST00000416302,ENST00000429276	ENSP00000380088,ENSP00000371180,ENSP00000388242,ENSP00000389746,ENSP00000321463,ENSP00000408240,ENSP00000407694,ENSP00000386595|
PH_hs_0006070	475.267	99.5783	2.25483	0.0104227	FAM133A	Homo sapiens family with sequence similarity 133, member A (FAM133A)	1	286499	NM_001171111,NM_001171110,NM_001171109,NM_173698	NP_001164582.1,NP_001164581.1,NP_001164580.1,NP_775969.1	ENSG00000179083	ENST00000332647,ENST00000322139	ENSP00000362169,ENSP00000318974
PH_hs_0011333	351.151	73.852	2.24938	0.00128631	HELB	Homo sapiens helicase (DNA)	1	92797	NM_033647	NP_387467.2	ENSG00000127311	ENST00000247815,ENST00000440906,ENST00000542394,ENST00000545134,ENST00000545455,ENST00000536862	ENSP00000247815,ENSP00000396955,ENSP00000439617,ENSP00000443287
PH_hs_0018936	979.899	206.699	2.2451	0.000324136	PNPT1	Homo sapiens polyribonucleotide nucleotidyltransferase 1 (PNPT1)	1	87178	NM_033109	NP_149100.2	ENSG00000138035	ENST00000447944,ENST00000415374,ENST00000260604,ENST00000481066,ENST00000415489,ENST00000429805,ENST00000625249	ENSP00000400646,ENSP00000393953,ENSP00000260604,ENSP00000411057,ENSP00000411994,ENSP00000486227
PH_hs_0046647	553.12	118.302	2.22511	0.000588022	LINC01549	Homo sapiens long intergenic non-protein coding RNA 1549 (LINC01549)	1	100505929	NR_037586,NR_037585	-,-	ENSG00000232560	ENST00000440664,ENST00000613691
PH_hs_0062691	233.157	50	2.2213	6.73944e-06	LOC653602	Homo sapiens uncharacterized LOC653602 (LOC653602)	1	653602	NM_001291410	NP_001278339.1	NA	NA	NA
PH_hs_0043526	5603.08	1201.73	2.22111	8.80711e-05	LRRFIP1	Homo sapiens leucine rich repeat (in FLII)	1	9208	NM_001137553,NM_001137552,NM_004735	NP_001131025.1,NP_001131024.1,NP_004726.2	ENSG00000124831	ENST00000308482,ENST00000465870,ENST00000489295,ENST00000498053,ENST00000289175,ENST00000244815,ENST00000420665,ENST00000392000,ENST00000473815,ENST00000483443,ENST00000478958,ENST00000468950,ENST00000489603,ENST00000464608,ENST00000474195	ENSP00000310109,ENSP00000289175,ENSP00000244815,ENSP00000409431,ENSP00000375857
PH_hs_0009760	2392.46	514.042	2.21854	0.000797749	TMEM2	Homo sapiens transmembrane protein 2 (TMEM2)	1	23670	NM_001135820,NM_013390	NP_001129292.1,NP_037522.1	ENSG00000135048	ENST00000377044,ENST00000377057,ENST00000538669,ENST00000377066,ENST00000542935,ENST00000396272,ENST00000474495,ENST00000377055,ENST00000377043,ENST00000537329,ENST00000546219,ENST00000543165,ENST00000545719	ENSP00000366243,ENSP00000366266,ENSP00000437750,ENSP00000379569,ENSP00000366254,ENSP00000366242,ENSP00000444571
PH_hs_0000694	567.898	122.97	2.20733	0.00213403	RND3	Homo sapiens Rho family GTPase 3 (RND3)	1	390	NM_005168,NM_001254738	NP_005159.1,NP_001241667.1	ENSG00000115963	ENST00000375734,ENST00000263895,ENST00000409557,ENST00000497865,ENST00000473639,ENST00000466334,ENST00000472416,ENST00000454202,ENST00000439275	ENSP00000364886,ENSP00000263895,ENSP00000386576,ENSP00000411950,ENSP00000395997
PH_hs_0039423	659.176	142.967	2.20498	0.00183073	LOC100190986	Homo sapiens uncharacterized LOC100190986 (LOC100190986)	1	100190986	NR_024456	-	NA	NA	NA
PH_hs_0049231	753.212	164.226	2.19737	0.00309907	C4orf19	Homo sapiens chromosome 4 open reading frame 19 (C4orf19)	1	55286	NM_001104629,NM_018302	NP_001098099.1,NP_060772.2	ENSG00000154274	ENST00000381980,ENST00000508175,ENST00000284437	ENSP00000371408,ENSP00000421537,ENSP00000284437
PH_hs_0008227	695.413	151.64	2.19722	0.00355813	POSTN	Homo sapiens periostin, osteoblast specific factor (POSTN)	1	10631	NM_001135936,NM_006475,NM_001135935,NM_001135934	NP_001129408.1,NP_006466.2,NP_001129407.1,NP_001129406.1	ENSG00000133110	ENST00000379749,ENST00000379747,ENST00000379743,ENST00000379742,ENST00000478947,ENST00000473823,ENST00000474646,ENST00000497145,ENST00000541179,ENST00000541481	ENSP00000369073,ENSP00000369071,ENSP00000369067,ENSP00000369066,ENSP00000437959,ENSP00000437953
PH_hs_0026024	2634.94	579.259	2.18549	7.37899e-05	LAMA2	Homo sapiens laminin, alpha 2 (LAMA2)	1	3908	NM_001079823,NM_000426	NP_001073291.1,NP_000417.2	ENSG00000196569	ENST00000421865,ENST00000466230,ENST00000498257,ENST00000494137,ENST00000618192,ENST00000617695	ENSP00000400365,ENSP00000480802,ENSP00000481744
PH_hs_0042258	1357.07	298.879	2.18286	0.000746129	KLHL15	Homo sapiens kelch-like family member 15 (KLHL15)	1	80311	NM_030624	NP_085127.2	ENSG00000174010	ENST00000328046	ENSP00000332791
PH_hs_0044299	670.789	147.876	2.18147	0.00449726	TTLL3|ARPC4-TTLL3	Homo sapiens tubulin tyrosine ligase-like family member 3 (TTLL3)|Homo sapiens ARPC4-TTLL3 readthrough (ARPC4-TTLL3)	4	26140|100526693	NM_001025930,NR_037162|NM_001198793	NP_001021100.3,-|NP_001185722.1	ENSG00000214021|ENSG00000250151	ENST00000414814,ENST00000452597,ENST00000419081,ENST00000438596,ENST00000459758,ENST00000417065,ENST00000439814,ENST00000418745,ENST00000430718,ENST00000427220,ENST00000426895,ENST00000426827,ENST00000431204,ENST00000422738,ENST00000430390,ENST00000483051,ENST00000310252,ENST00000496526,ENST00000496246,ENST00000474948,ENST00000452823,ENST00000443148,ENST00000383827,ENST00000473661,ENST00000455274…	ENSP00000399930,ENSP00000399782,ENSP00000401686,ENSP00000414965,ENSP00000408128,ENSP00000394481,ENSP00000400462,ENSP00000402197,ENSP00000395912,ENSP00000392549,ENSP00000389904,ENSP00000398996,ENSP00000412915,ENSP00000396606,ENSP00000312148,ENSP00000473440,ENSP00000473376,ENSP00000399191,ENSP00000398097,ENSP00000373338,ENSP00000430051,ENSP00000409632,ENSP00000409246,ENSP00000403874,ENSP00000473314…
PH_hs_0048750	232.791	51.3878	2.17954	5.25012e-05	TMEM26	Homo sapiens transmembrane protein 26 (TMEM26)	1	219623	NM_178505	NP_848600.2	ENSG00000196932	ENST00000503886,ENST00000399298,ENST00000507507,ENST00000277749,ENST00000488505	ENSP00000425286,ENSP00000382237,ENSP00000277749,ENSP00000426071
PH_hs_0049327	844.627	186.521	2.17898	0.00256249	SEMA5A	Homo sapiens sema domain, seven thrombospondin repeats (type 1 and type 1-like)	1	9037	NM_003966	NP_003957.2	ENSG00000112902	ENST00000382496,ENST00000514923,ENST00000513968,ENST00000509486	ENSP00000371936,ENSP00000421961
PH_hs_0060764	1047.56	231.565	2.17755	0.00217996	LMO4	Homo sapiens LIM domain only 4 (LMO4)	1	8543	NM_006769	NP_006760.1	ENSG00000143013	ENST00000370544,ENST00000495705,ENST00000370542,ENST00000489303	ENSP00000359575,ENSP00000359573
PH_hs_0003115	229.101	50.7062	2.17575	1.80862e-05	F2RL2	Homo sapiens coagulation factor II (thrombin)	1	2151	NM_001256566,NM_004101	NP_001243495.1,NP_004092.1	ENSG00000164220	ENST00000296641,ENST00000504899	ENSP00000296641,ENSP00000426703
PH_hs_0014092	295.472	65.4183	2.17526	9.15816e-05	BDP1	Homo sapiens B double prime 1, subunit of RNA polymerase III transcription initiation factor IIIB (BDP1)	1	55814	NM_018429	NP_060899.2	ENSG00000274803	ENST00000611966,ENST00000627808,ENST00000628596,ENST00000628099,ENST00000627715,ENST00000613844	ENSP00000482112,ENSP00000485731,ENSP00000487333,ENSP00000480411
PH_hs_0015697	1582.22	350.562	2.17421	0.000533099	KRBA2	Homo sapiens KRAB-A domain containing 2 (KRBA2)	1	124751	NM_213597	NP_998762.1	ENSG00000184619	ENST00000396267,ENST00000331336	ENSP00000379565,ENSP00000328017
PH_hs_0023263	460.851	102.118	2.17407	0.000485785	MAP7	Homo sapiens microtubule-associated protein 7 (MAP7)	1	9053	NM_001198619,NM_001198618,NM_001198617,NM_001198616,NM_001198615,NM_001198614,NM_001198611,NM_001198609,NM_001198608,NM_003980	NP_001185548.1,NP_001185547.1,NP_001185546.1,NP_001185545.1,NP_001185544.1,NP_001185543.1,NP_001185540.1,NP_001185538.1,NP_001185537.1,NP_003971.1	ENSG00000135525	ENST00000354570,ENST00000454590,ENST00000544465,ENST00000438100,ENST00000611373,ENST00000616617,ENST00000432797,ENST00000617204,ENST00000618822	ENSP00000346581,ENSP00000414712,ENSP00000445737,ENSP00000400790,ENSP00000482998,ENSP00000483511,ENSP00000414879,ENSP00000482335,ENSP00000482356
PH_hs_0047589	430.488	95.4851	2.17263	0.000834845	PRSS23	Homo sapiens protease, serine, 23 (PRSS23)	1	11098	NM_007173	NP_009104.2	ENSG00000150687	ENST00000527521,ENST00000280258,ENST00000532234,ENST00000533902,ENST00000531475,ENST00000533880,ENST00000532572,ENST00000528769,ENST00000531521	ENSP00000435951,ENSP00000280258,ENSP00000436676,ENSP00000437268
PH_hs_0027161	5575.93	1245.47	2.16252	0.00249073	RGL1	Homo sapiens ral guanine nucleotide dissociation stimulator-like 1 (RGL1)	1	23179	NM_015149	NP_055964.3	ENSG00000143344	ENST00000304685,ENST00000360851	ENSP00000303192,ENSP00000354097
PH_hs_0014692	336.117	75.146	2.16119	0.000642825	SLC52A3	Homo sapiens solute carrier family 52 (riboflavin transporter)	1	113278	NM_033409	NP_212134.3	ENSG00000101276	ENST00000381944,ENST00000217254,ENST00000473664,ENST00000488495,ENST00000632431	ENSP00000371370,ENSP00000217254,ENSP00000488723
PH_hs_0031149	223.607	50	2.16097	0.000455775	NA	NA	1	NA	NA	NA	ENSG00000108469	ENSG00000108469	ENSP00000394820,ENSP00000317636,ENSP00000462678,ENSP00000462291,ENSP00000463701,ENSP00000463099,ENSP00000462077,ENSP00000414933,ENSP00000341983,ENSP00000462248,ENSP00000462547
PH_hs_0001555	605.284	135.404	2.16034	0.000583439	TBC1D23	Homo sapiens TBC1 domain family, member 23 (TBC1D23)	1	55773	NM_001199198,NM_018309	NP_001186127.1,NP_060779.2	ENSG00000036054	ENST00000485687,ENST00000344949,ENST00000394144,ENST00000486274,ENST00000471098,ENST00000475134,ENST00000484231,ENST00000496167,ENST00000471273	ENSP00000417487,ENSP00000340693,ENSP00000377700,ENSP00000418714,ENSP00000418059
PH_hs_0028793	545.295	122.343	2.15611	0.00290418	XPNPEP3	Homo sapiens X-prolyl aminopeptidase 3, mitochondrial (XPNPEP3)	1	63929	NM_022098	NP_071381.1	ENSG00000196236	ENST00000417688,ENST00000482652,ENST00000357137,ENST00000428799,ENST00000465258,ENST00000614001	ENSP00000349658,ENSP00000394283,ENSP00000483752
PH_hs_0047512	1138.14	256.339	2.15056	0.000748357	DDX60L	Homo sapiens DEAD (Asp-Glu-Ala-Asp)	1	91351	NM_001012967	NP_001012985.2	ENSG00000181381	ENST00000510590,ENST00000511577,ENST00000513103,ENST00000505890,ENST00000514580,ENST00000503190,ENST00000505863,ENST00000504793,ENST00000505696,ENST00000514748,ENST00000515088,ENST00000513901,ENST00000512371,ENST00000505150,ENST00000512958,ENST00000260184	ENSP00000422423,ENSP00000422202,ENSP00000422920,ENSP00000421026,ENSP00000424310,ENSP00000424396,ENSP00000427386,ENSP00000260184
PH_hs_0025187	1653.09	373.102	2.14752	0.00107252	ZNF264	Homo sapiens zinc finger protein 264 (ZNF264)	1	9422	NM_003417	NP_003408.1	ENSG00000083844	ENST00000263095,ENST00000594126,ENST00000600531,ENST00000597447,ENST00000599653,ENST00000536056	ENSP00000263095,ENSP00000469130,ENSP00000470759,ENSP00000470587,ENSP00000471630,ENSP00000440376
PH_hs_0024328	419.647	94.7639	2.14677	0.000243572	PLD1	Homo sapiens phospholipase D1, phosphatidylcholine-specific (PLD1)	1	5337	NM_001130081,NM_002662	NP_001123553.1,NP_002653.1	ENSG00000075651	ENST00000463281,ENST00000356327,ENST00000351298,ENST00000446289,ENST00000465816,ENST00000467432,ENST00000471075,ENST00000481505,ENST00000498278,ENST00000475273,ENST00000440204,ENST00000418087,ENST00000489995,ENST00000460926,ENST00000497307,ENST00000627725,ENST00000331659	ENSP00000348681,ENSP00000342793,ENSP00000395556,ENSP00000391164,ENSP00000400639,ENSP00000486967,ENSP00000328422
PH_hs_0043789	307.523	69.5717	2.14412	0.00177747	TPM3	Homo sapiens tropomyosin 3 (TPM3)	1	7170	NM_152263	NP_689476.2	ENSG00000143549	ENST00000368533,ENST00000368545,ENST00000469717,ENST00000330188,ENST00000341485,ENST00000341372,ENST00000328159,ENST00000509409,ENST00000271850,ENST00000312970,ENST00000513769,ENST00000302206,ENST00000368531,ENST00000323144,ENST00000368530,ENST00000504663,ENST00000509601,ENST00000505010,ENST00000368527,ENST00000473036,ENST00000466010,ENST00000515609,ENST00000611659	ENSP00000357521,ENSP00000339035,ENSP00000341653,ENSP00000339378,ENSP00000357520,ENSP00000426521,ENSP00000271850,ENSP00000307712,ENSP00000357517,ENSP00000357518,ENSP00000357516,ENSP00000422207,ENSP00000426306,ENSP00000480520
PH_hs_0000672	6690.87	1520.5	2.13765	0.00189339	HECA	Homo sapiens headcase homolog (Drosophila)	1	51696	NM_016217	NP_057301.1	ENSG00000112406	ENST00000367658	ENSP00000356630
PH_hs_0011643	227.652	51.9282	2.13224	0.000141551	TDRD5	Homo sapiens tudor domain containing 5 (TDRD5)	1	163589	NM_001199092,NM_001199091,NM_173533,NM_001199089,NM_001199085	NP_001186021.1,NP_001186020.1,NP_775804.2,NP_001186018.1,NP_001186014.1	ENSG00000162782	ENST00000367614,ENST00000294848,ENST00000417329,ENST00000444136	ENSP00000356586,ENSP00000294848,ENSP00000410744,ENSP00000406052
PH_hs_0028649	420.172	95.9917	2.13	0.00051035	SLMO1	Homo sapiens slowmo homolog 1 (Drosophila)	1	10650	NM_001142405,NM_006553	NP_001135877.1,NP_006544.2	ENSG00000141391	ENST00000590956,ENST00000336990,ENST00000588729,ENST00000589565,ENST00000589952,ENST00000592149,ENST00000587862,ENST00000587735,ENST00000440960	ENSP00000467026,ENSP00000338988,ENSP00000467896,ENSP00000467261,ENSP00000467457,ENSP00000466737,ENSP00000465996,ENSP00000464848,ENSP00000404700
PH_hs_0000078	1611.2	368.959	2.1266	0.00105106	EPCAM	Homo sapiens epithelial cell adhesion molecule (EPCAM)	1	4072	NM_002354	NP_002345.2	ENSG00000119888	ENST00000405271,ENST00000456133,ENST00000263735,ENST00000474691,ENST00000419334,ENST00000490733	ENSP00000385476,ENSP00000410675,ENSP00000263735,ENSP00000389028
PH_hs_0048069	8565.95	1962.79	2.12571	0.000789822	PRRX1	Homo sapiens paired related homeobox 1 (PRRX1)	1	5396	NM_006902,NM_022716	NP_008833.1,NP_073207.1	ENSG00000116132	ENST00000553786,ENST00000367760,ENST00000239461,ENST00000497230,ENST00000476867,ENST00000495280,ENST00000485529,ENST00000496573	ENSP00000356734,ENSP00000239461,ENSP00000450762
PH_hs_0019248	408.32	93.7095	2.12343	0.00394176	GPR37	Homo sapiens G protein-coupled receptor 37 (endothelin receptor type B-like)	1	2861	NM_005302	NP_005293.1	ENSG00000170775	ENST00000303921	ENSP00000306449
PH_hs_0049227	217.765	50	2.12277	2.32904e-05	ST6GAL2	Homo sapiens ST6 beta-galactosamide alpha-2,6-sialyltranferase 2 (ST6GAL2)	1	84620	NM_032528,NM_001142351	NP_115917.1,NP_001135823.1	ENSG00000144057	ENST00000361686,ENST00000409382,ENST00000361803,ENST00000409087,ENST00000419159	ENSP00000355273,ENSP00000386942,ENSP00000355386,ENSP00000387332,ENSP00000395581
PH_hs_0043711	21014.9	4835.31	2.11974	0.000959054	ACTA2	Homo sapiens actin, alpha 2, smooth muscle, aorta (ACTA2)	1	59	NM_001613,NM_001141945	NP_001604.1,NP_001135417.1	ENSG00000107796	ENST00000224784,ENST00000480297,ENST00000458159,ENST00000415557,ENST00000488967,ENST00000482085,ENST00000458208	ENSP00000224784,ENSP00000398239,ENSP00000396730,ENSP00000402373
PH_hs_0025281	3446.9	793.509	2.11898	0.000517955	KIFAP3	Homo sapiens kinesin-associated protein 3 (KIFAP3)	1	22920	NM_001204517,NM_001204516,NM_001204514,NM_014970	NP_001191446.1,NP_001191445.1,NP_001191443.1,NP_055785.2	ENSG00000075945	ENST00000361580,ENST00000367765,ENST00000367767,ENST00000474292,ENST00000490550,ENST00000538366	ENSP00000354560,ENSP00000356739,ENSP00000356741,ENSP00000444622
PH_hs_0024206	8362.81	1928.65	2.1164	0.00265897	KLHL8	Homo sapiens kelch-like family member 8 (KLHL8)	1	57563	NM_020803	NP_065854.3	ENSG00000145332	ENST00000273963,ENST00000498875,ENST00000425278,ENST00000506985,ENST00000512111,ENST00000505388,ENST00000504029,ENST00000506274	ENSP00000273963,ENSP00000426451,ENSP00000408854,ENSP00000426361,ENSP00000424131
PH_hs_0032964	371.058	85.6714	2.11476	0.000701412	SPANXD|SPANXA2|SPANXA1|SPANXB1|SPANXC	Homo sapiens SPANX family, member D (SPANXD)|Homo sapiens SPANX family, member A2 (SPANXA2)|Homo sapiens sperm protein associated with the nucleus, X-linked, family member A1 (SPANXA1)|Homo sapiens SPANX family, member B1 (SPANXB1)|Homo sapiens SPANX family, member C (SPANXC)	4	64648|728712|30014|728695|64663	NM_032417|NM_145662|NM_013453|NM_032461|NM_022661	NP_115793.1|NP_663695.1|NP_038481.2|NP_115850.2|NP_073152.2	ENSG00000196406|ENSG00000203926|ENSG00000198021|ENSG00000227234|ENSG00000198573	ENST00000370515|ENST00000370518|ENST00000370519,ENST00000615379|ENST00000449283|ENST00000358993	ENSP00000359546|ENSP00000359549|ENSP00000359550,ENSP00000484283|ENSP00000405202|ENSP00000351884
PH_hs_0030876	258.122	59.865	2.10827	0.0127454	LCN1	Homo sapiens lipocalin 1 (LCN1)	1	3933	NM_001252619,NM_001252618,NM_001252617,NM_002297	NP_001239548.1,NP_001239547.1,NP_001239546.1,NP_002288.1	ENSG00000160349	ENST00000263598,ENST00000371781	ENSP00000263598,ENSP00000360846
PH_hs_0062135	539.888	125.417	2.10592	0.000857742	GOLGA6D|GOLGA8T|GOLGA6L10|GOLGA8F	Homo sapiens golgin A6 family, member D (GOLGA6D)|Homo sapiens golgin A8 family, member T (GOLGA8T)|Homo sapiens golgin A6 family-like 10 (GOLGA6L10)|Homo sapiens golgin A8 family, member F (GOLGA8F)	4	653643|653075|647042|100132565	NM_001145224|NR_033933|NM_001164465|NR_033351	NP_001138696.1|-|NP_001157937.2|-	ENSG00000140478|ENSG00000274166	ENST00000434739,ENST00000618219|ENST00000633133,ENST00000632087,ENST00000611944	ENSP00000391085,ENSP00000481067|ENSP00000487759,ENSP00000478445
PH_hs_0045598	3233.28	752.758	2.10274	0.000896564	FERMT2	Homo sapiens fermitin family member 2 (FERMT2)	1	10979	NM_001135000	NP_001128472.1	ENSG00000073712	ENST00000395631,ENST00000341590,ENST00000557255,ENST00000554152,ENST00000555546,ENST00000553373,ENST00000553663,ENST00000399304,ENST00000553768,ENST00000554288,ENST00000555692,ENST00000554712,ENST00000557562,ENST00000343279	ENSP00000378993,ENSP00000340391,ENSP00000450741,ENSP00000451084,ENSP00000451134,ENSP00000382243,ENSP00000451268,ENSP00000452472,ENSP00000450506,ENSP00000451085,ENSP00000342858
PH_hs_0023265	665.607	155.064	2.1018	0.00056642	ZCCHC2	Homo sapiens zinc finger, CCHC domain containing 2 (ZCCHC2)	1	54877	NM_017742	NP_060212.4	ENSG00000141664	ENST00000269499,ENST00000588676,ENST00000585873,ENST00000591632,ENST00000621048,ENST00000586834,ENST00000591435,ENST00000585949,ENST00000587612,ENST00000591145,ENST00000590840	ENSP00000269499,ENSP00000465548,ENSP00000468789,ENSP00000480901,ENSP00000464791,ENSP00000468368
PH_hs_0004188	3418.78	798.234	2.0986	0.000301652	GLI3	Homo sapiens GLI family zinc finger 3 (GLI3)	1	2737	NM_000168	NP_000159.3	ENSG00000106571	ENST00000395925,ENST00000479210,ENST00000464291,ENST00000448703,ENST00000437480,ENST00000428534	ENSP00000379258,ENSP00000406135,ENSP00000407963
PH_hs_0035786	724.997	169.371	2.09779	0.000155666	FBXW7	Homo sapiens F-box and WD repeat domain containing 7, E3 ubiquitin protein ligase (FBXW7)	1	55294	NM_001013415,NM_033632,NM_018315	NP_001013433.1,NP_361014.1,NP_060785.2	ENSG00000109670	ENST00000296555,ENST00000281708,ENST00000263981,ENST00000603548,ENST00000603821,ENST00000393956,ENST00000603841,ENST00000604316,ENST00000604069,ENST00000604822,ENST00000604872,ENST00000605042,ENST00000604095	ENSP00000296555,ENSP00000281708,ENSP00000263981,ENSP00000474725,ENSP00000377528,ENSP00000474971,ENSP00000474751,ENSP00000474538
PH_hs_0028430	720.101	168.923	2.09183	0.00141438	USP32	Homo sapiens ubiquitin specific peptidase 32 (USP32)	1	84669	NM_032582	NP_115971.2	ENSG00000170832	ENST00000300896,ENST00000592339,ENST00000593071,ENST00000586238,ENST00000585720,ENST00000590133,ENST00000591768,ENST00000587651,ENST00000589552,ENST00000589335,ENST00000393003,ENST00000588898,ENST00000589761,ENST00000586881,ENST00000590297	ENSP00000300896,ENSP00000467885,ENSP00000466740,ENSP00000465844,ENSP00000464762,ENSP00000465922,ENSP00000465659,ENSP00000376727,ENSP00000467098,ENSP00000467435
PH_hs_0009509	1978.24	464.102	2.09171	0.000894793	IPP	Homo sapiens intracisternal A particle-promoted polypeptide (IPP)	1	3652	NM_005897	NP_005888.1	ENSG00000197429	ENST00000359942,ENST00000461718,ENST00000495072,ENST00000396478	ENSP00000353024,ENSP00000379739
PH_hs_0024562	495.591	116.631	2.0872	0.00161077	N4BP2	Homo sapiens NEDD4 binding protein 2 (N4BP2)	1	55728	NM_018177	NP_060647.2	ENSG00000078177	ENST00000261435,ENST00000511480,ENST00000515550,ENST00000513269	ENSP00000261435,ENSP00000422436,ENSP00000422057,ENSP00000426430
PH_hs_0031801	212.248	50	2.08575	0.00152493	SLX4	Homo sapiens SLX4 structure-specific endonuclease subunit (SLX4)	1	84464	NM_032444	NP_115820.2	ENSG00000188827	ENST00000294008,ENST00000466154,ENST00000486524	ENSP00000294008
PH_hs_0049358	14112.4	3330.19	2.08329	0.00724379	NCR3LG1	Homo sapiens natural killer cell cytotoxicity receptor 3 ligand 1 (NCR3LG1)	1	374383	NM_001202439	NP_001189368.1	ENSG00000188211	ENST00000338965,ENST00000530403	ENSP00000341637,ENSP00000434394
PH_hs_0015274	691.39	164.826	2.06855	0.000111653	PIEZO2	Homo sapiens piezo-type mechanosensitive ion channel component 2 (PIEZO2)	1	63895	NM_022068	NP_071351.2	ENSG00000154864	ENST00000582937,ENST00000302079,ENST00000538948,ENST00000580640,ENST00000503781,ENST00000582913,ENST00000581680,ENST00000579151,ENST00000579949,ENST00000578145,ENST00000583325,ENST00000579112,ENST00000579899,ENST00000383408	ENSP00000462187,ENSP00000303316,ENSP00000443129,ENSP00000463094,ENSP00000421377,ENSP00000462115,ENSP00000477311,ENSP00000462560,ENSP00000463589,ENSP00000372900
PH_hs_0045854	1086.58	259.111	2.06815	0.00132359	TTPA	Homo sapiens tocopherol (alpha)	1	7274	NM_000370	NP_000361.1	ENSG00000137561	ENST00000521138,ENST00000260116	ENSP00000260116
PH_hs_0020719	209.216	50	2.06499	0.0030952	AMHR2	Homo sapiens anti-Mullerian hormone receptor, type II (AMHR2)	1	269	NM_001164691,NM_001164690,NM_020547	NP_001158163.1,NP_001158162.1,NP_065434.1	ENSG00000135409	ENST00000257863,ENST00000550311,ENST00000379791,ENST00000553037,ENST00000548303,ENST00000552233,ENST00000550839	ENSP00000257863,ENSP00000446661,ENSP00000369117,ENSP00000455338
PH_hs_0048775	884.767	211.451	2.06497	0.00213756	SLC6A15	Homo sapiens solute carrier family 6 (neutral amino acid transporter)	1	55117	NM_018057	NP_060527.2	ENSG00000072041	ENST00000266682,ENST00000309283,ENST00000552192,ENST00000548267,ENST00000551818,ENST00000551388,ENST00000551612,ENST00000450363,ENST00000547240,ENST00000549540,ENST00000551010	ENSP00000266682,ENSP00000311645,ENSP00000450145,ENSP00000449263,ENSP00000390706,ENSP00000448308,ENSP00000475035
PH_hs_0000692	14640.3	3500.17	2.06444	0.0031918	ACBD3	Homo sapiens acyl-CoA binding domain containing 3 (ACBD3)	1	64746	NM_022735	NP_073572.2	ENSG00000182827	ENST00000366812,ENST00000464927	ENSP00000355777
PH_hs_0011747	463.035	111.466	2.05452	0.00352069	CARD6	Homo sapiens caspase recruitment domain family, member 6 (CARD6)	1	84674	NM_032587	NP_115976.2	ENSG00000132357	ENST00000254691,ENST00000381677	ENSP00000254691,ENSP00000371093
PH_hs_0024285	741.904	179.699	2.04565	0.00255517	TPMT	Homo sapiens thiopurine S-methyltransferase (TPMT)	1	7172	NM_000367	NP_000358.1	ENSG00000137364	ENST00000309983	ENSP00000312304
PH_hs_0062497	754.248	183.413	2.03994	0.00187706	SMG1P2|SMG1P5	Homo sapiens SMG1 pseudogene 2 (SMG1P2)|Homo sapiens SMG1 pseudogene 5 (SMG1P5)	4	440354|595101	NR_002473|NR_002453	-|-
PH_hs_0031817	232.71	56.6266	2.03898	0.0032163	RNF125	Homo sapiens ring finger protein 125, E3 ubiquitin protein ligase (RNF125)	1	54941	NM_017831	NP_060301.2	ENSG00000101695	ENST00000217740,ENST00000580209,ENST00000583384,ENST00000583814,ENST00000580863	ENSP00000217740,ENSP00000463935
PH_hs_0032542	258.143	62.8924	2.03722	0.0026668	ZNF655	Homo sapiens zinc finger protein 655 (ZNF655)	1	79027	NM_001009960,NM_001085368,NM_001083956,NM_138494	NP_001009960.1,NP_001078837.1,NP_001077425.1,NP_612503.1	ENSG00000197343	ENST00000320583,ENST00000467680,ENST00000489320,ENST00000452314,ENST00000416144,ENST00000252713,ENST00000454654,ENST00000412636,ENST00000423973,ENST00000449244,ENST00000493947,ENST00000425063,ENST00000493277,ENST00000422422,ENST00000488751,ENST00000422164,ENST00000422647,ENST00000427931,ENST00000440391,ENST00000394163,ENST00000494357,ENST00000419215,ENST00000357864,ENST00000424881,ENST00000626122	ENSP00000322363,ENSP00000398872,ENSP00000414007,ENSP00000252713,ENSP00000403500,ENSP00000408555,ENSP00000395799,ENSP00000414969,ENSP00000392980,ENSP00000419135,ENSP00000390295,ENSP00000389260,ENSP00000393750,ENSP00000392244,ENSP00000396396,ENSP00000377718,ENSP00000350530,ENSP00000393876,ENSP00000486262
PH_hs_0005517	207.641	50.7062	2.03386	0.000120859	NPFFR2	Homo sapiens neuropeptide FF receptor 2 (NPFFR2)	1	10886	NM_053036,NM_004885,NM_001144756	NP_444264.1,NP_004876.2,NP_001138228.1	ENSG00000056291	ENST00000308744,ENST00000344413,ENST00000395999,ENST00000358749,ENST00000506359	ENSP00000307822,ENSP00000340789,ENSP00000379321,ENSP00000351599
PH_hs_0000582	4375.47	1069.15	2.03298	0.000602309	MGEA5	Homo sapiens meningioma expressed antigen 5 (hyaluronidase)	1	10724	NM_001142434,NM_012215	NP_001135906.1,NP_036347.1	ENSG00000198408	ENST00000361464,ENST00000462994,ENST00000482611,ENST00000357797,ENST00000494347,ENST00000479811,ENST00000461645,ENST00000492204,ENST00000370094,ENST00000429860,ENST00000439817	ENSP00000354850,ENSP00000350445,ENSP00000359112,ENSP00000414235,ENSP00000409973
PH_hs_0029563	2514.93	616.677	2.02793	0.00228176	RNF125	Homo sapiens ring finger protein 125, E3 ubiquitin protein ligase (RNF125)	1	54941	NM_017831	NP_060301.2	ENSG00000101695	ENST00000217740,ENST00000580209,ENST00000583384,ENST00000583814,ENST00000580863	ENSP00000217740,ENSP00000463935
PH_hs_0045704	7097.87	1741.86	2.02676	0.0023392	CXADR	Homo sapiens coxsackie virus and adenovirus receptor (CXADR)	1	1525	NM_001207064,NM_001338,NM_001207065,NM_001207063	NP_001193993.1,NP_001329.1,NP_001193994.1,NP_001193992.1	ENSG00000154639	ENST00000284878,ENST00000400166,ENST00000356275,ENST00000400165,ENST00000400169	ENSP00000284878,ENSP00000383030,ENSP00000348620,ENSP00000383029,ENSP00000383033
PH_hs_0032043	206.406	50.7062	2.02525	8.4982e-05	GOLGA8A|GOLGA8B|GOLGA8F	Homo sapiens golgin A8 family, member A (GOLGA8A)|Homo sapiens golgin A8 family, member B (GOLGA8B)|Homo sapiens golgin A8 family, member F (GOLGA8F)	4	23015|440270|100132565	NM_181077,NR_027409|NM_001023567,NR_027410|NR_033351	NP_851422.1,-|NP_001018861.3,-|-	ENSG00000175265|ENSG00000215252	ENST00000473125,ENST00000359187,ENST00000569781,ENST00000565885,ENST00000432566|ENST00000438958	ENSP00000352111,ENSP00000402791|ENSP00000400063
PH_hs_0005114	1130.18	278.663	2.01997	0.00160388	PITX2	Homo sapiens paired-like homeodomain 2 (PITX2)	1	5308	NM_153427,NM_153426,NM_001204399,NM_001204398,NM_001204397,NM_000325	NP_700476.1,NP_700475.1,NP_001191328.1,NP_001191327.1,NP_001191326.1,NP_000316.2	ENSG00000164093	ENST00000306732,ENST00000394598,ENST00000355080,ENST00000354925,ENST00000607868,ENST00000394595,ENST00000511837,ENST00000556049,ENST00000511990,ENST00000557119,ENST00000614423,ENST00000613094,ENST00000616641	ENSP00000304169,ENSP00000378097,ENSP00000347192,ENSP00000347004,ENSP00000378095,ENSP00000421454,ENSP00000424142,ENSP00000475617,ENSP00000481951,ENSP00000484763,ENSP00000484909
PH_hs_0060528	2121.79	523.642	2.01863	0.000795648	GPNMB	Homo sapiens glycoprotein (transmembrane)	1	10457	NM_001005340,NM_002510	NP_001005340.1,NP_002501.1	ENSG00000136235	ENST00000465673,ENST00000492858,ENST00000258733,ENST00000381990,ENST00000409458,ENST00000459927,ENST00000487890,ENST00000474157,ENST00000492512,ENST00000479625,ENST00000470994,ENST00000463011,ENST00000478451,ENST00000468723	ENSP00000258733,ENSP00000371420,ENSP00000386476
PH_hs_0007122	2114.27	522.813	2.0158	7.49897e-05	KERA	Homo sapiens keratocan (KERA)	1	11081	NM_007035	NP_008966.1	ENSG00000139330	ENST00000266719	ENSP00000266719
PH_hs_0023382	1806.55	447.336	2.0138	0.00681519	HACE1	Homo sapiens HECT domain and ankyrin repeat containing E3 ubiquitin protein ligase 1 (HACE1)	1	57531	NM_020771	NP_065822.2	ENSG00000085382	ENST00000262903,ENST00000369127,ENST00000517995,ENST00000416605,ENST00000369125,ENST00000518402,ENST00000518503,ENST00000518228,ENST00000517424,ENST00000519645,ENST00000524020,ENST00000521962	ENSP00000262903,ENSP00000392425,ENSP00000358121,ENSP00000428110,ENSP00000429520,ENSP00000430898,ENSP00000429765,ENSP00000427901,ENSP00000430669
PH_hs_0000446	7358.11	1823.13	2.01292	0.00374577	KLF6	Homo sapiens Kruppel-like factor 6 (KLF6)	1	1316	NR_027653,NM_001160125,NM_001160124,NM_001300	-,NP_001153597.1,NP_001153596.1,NP_001291.3	ENSG00000067082	ENST00000461124,ENST00000497571,ENST00000173785,ENST00000492125,ENST00000469435,ENST00000380946,ENST00000542957	ENSP00000419923,ENSP00000419079,ENSP00000445301
PH_hs_0060565	600.063	148.805	2.01169	0.00302863	NA	NA	1	NA	NA	NA	ENSG00000179104	ENSG00000179104	ENSP00000322300,ENSP00000448292,ENSP00000448630,ENSP00000447609
PH_hs_0015476	372.646	92.4195	2.01154	0.00241284	SCN3A	Homo sapiens sodium channel, voltage gated, type III alpha subunit (SCN3A)	1	6328	NM_001081677,NM_001081676,NM_006922	NP_001075146.1,NP_001075145.1,NP_008853.3	ENSG00000153253	ENST00000283254,ENST00000409101,ENST00000465043,ENST00000471697,ENST00000440431,ENST00000484898,ENST00000453007,ENST00000360093	ENSP00000283254,ENSP00000386726,ENSP00000403348,ENSP00000391569,ENSP00000353206
PH_hs_0022494	642.292	159.642	2.00839	0.00066317	TEP1	Homo sapiens telomerase-associated protein 1 (TEP1)	1	7011	NM_007110	NP_009041.2	ENSG00000129566	ENST00000553365,ENST00000262715,ENST00000555008,ENST00000555727,ENST00000556935,ENST00000553984,ENST00000557314,ENST00000556488,ENST00000471684,ENST00000557627,ENST00000556549	ENSP00000450475,ENSP00000262715,ENSP00000450541,ENSP00000451634,ENSP00000452574,ENSP00000450508,ENSP00000450830,ENSP00000451409,ENSP00000451919,ENSP00000452240
PH_hs_0047557	5157.01	1282.54	2.00753	0.00281169	SMG1	Homo sapiens SMG1 phosphatidylinositol 3-kinase-related kinase (SMG1)	1	23049	NM_015092	NP_055907.3	ENSG00000157106	ENST00000446231,ENST00000565324,ENST00000561940,ENST00000563448,ENST00000562668,ENST00000569764,ENST00000563235,ENST00000566328,ENST00000568038,ENST00000561947,ENST00000565224,ENST00000568239,ENST00000532700,ENST00000569122,ENST00000563836,ENST00000567737,ENST00000330588	ENSP00000402515,ENSP00000456259,ENSP00000455861,ENSP00000484278,ENSP00000458558,ENSP00000460854,ENSP00000458380,ENSP00000432825,ENSP00000455453,ENSP00000456025,ENSP00000481150
PH_hs_0036117	475.816	118.367	2.00713	0.0016286	LRRFIP1	Homo sapiens leucine rich repeat (in FLII)	1	9208	NM_001137553,NM_001137552,NM_004735	NP_001131025.1,NP_001131024.1,NP_004726.2	ENSG00000124831	ENST00000308482,ENST00000465870,ENST00000489295,ENST00000498053,ENST00000289175,ENST00000244815,ENST00000420665,ENST00000392000,ENST00000473815,ENST00000483443,ENST00000478958,ENST00000468950,ENST00000489603,ENST00000464608,ENST00000474195	ENSP00000310109,ENSP00000289175,ENSP00000244815,ENSP00000409431,ENSP00000375857
PH_hs_0021240	1149.21	286.108	2.00601	0.000361014	PRRX1	Homo sapiens paired related homeobox 1 (PRRX1)	1	5396	NM_006902,NM_022716	NP_008833.1,NP_073207.1	ENSG00000116132	ENST00000553786,ENST00000367760,ENST00000239461,ENST00000497230,ENST00000476867,ENST00000495280,ENST00000485529,ENST00000496573	ENSP00000356734,ENSP00000239461,ENSP00000450762
PH_hs_0047234	568.474	141.875	2.00247	0.00258056	NDUFAF4|NDUFAF4P1	Homo sapiens NADH dehydrogenase (ubiquinone)|Homo sapiens NADH dehydrogenase (ubiquinone)	4	29078|100306975	NM_014165|NR_036507	NP_054884.1|-	ENSG00000123545	ENST00000316149,ENST00000478382,ENST00000489477	ENSP00000358272
PH_hs_0048048	577.411	144.154	2.00199	0.00100363	PYROXD1	Homo sapiens pyridine nucleotide-disulphide oxidoreductase domain 1 (PYROXD1)	1	79912	NM_024854	NP_079130.2	ENSG00000121350	ENST00000543476,ENST00000375266,ENST00000240651,ENST00000544970,ENST00000538582,ENST00000538072,ENST00000544187,ENST00000536851,ENST00000538615	ENSP00000440192,ENSP00000364415,ENSP00000240651,ENSP00000439106,ENSP00000438505,ENSP00000444800
PH_hs_0004215	880.427	220.177	1.99954	0.000626701	GNAI3	Homo sapiens guanine nucleotide binding protein (G protein)	1	2773	NM_006496	NP_006487.1	ENSG00000065135	ENST00000369851	ENSP00000358867
PH_hs_0022309	4402.72	1101.15	1.99938	0.00514828	VPS26A	Homo sapiens vacuolar protein sorting 26 homolog A (S. pombe)	1	9559	NM_001035260,NM_004896	NP_001030337.1,NP_004887.2	ENSG00000122958	ENST00000373382,ENST00000489656,ENST00000497564,ENST00000490696,ENST00000467852,ENST00000489794,ENST00000497022,ENST00000395098,ENST00000263559	ENSP00000362480,ENSP00000473746,ENSP00000474611,ENSP00000378532,ENSP00000263559
PH_hs_0048963	67413.5	16895.9	1.99636	0.0011888	KCTD12	Homo sapiens potassium channel tetramerization domain containing 12 (KCTD12)	1	115207	NM_138444	NP_612453.1	ENSG00000178695	ENST00000377474	ENSP00000366694
PH_hs_0031309	12795.9	3217.78	1.99155	0.00451889	CHD4	Homo sapiens chromodomain helicase DNA binding protein 4 (CHD4)	1	1108	NM_001273	NP_001264.2	ENSG00000111642	ENST00000544484,ENST00000544040,ENST00000535717,ENST00000542717,ENST00000536301,ENST00000540960,ENST00000537634,ENST00000545083,ENST00000536999,ENST00000535810,ENST00000545942,ENST00000430771,ENST00000545584,ENST00000357008	ENSP00000440392,ENSP00000440542,ENSP00000437506,ENSP00000444614,ENSP00000349508
PH_hs_0042288	334.405	84.2864	1.98822	0.00704507	IDO1	Homo sapiens indoleamine 2,3-dioxygenase 1 (IDO1)	1	3620	NM_002164	NP_002155.1	ENSG00000131203	ENST00000523779,ENST00000521480,ENST00000521636,ENST00000253513,ENST00000518237,ENST00000522840,ENST00000522495,ENST00000519154,ENST00000518804	ENSP00000253513,ENSP00000430950,ENSP00000429933,ENSP00000430505,ENSP00000428716,ENSP00000429297
PH_hs_0000928	4110.88	1037.21	1.98673	0.00146622	TMEM47	Homo sapiens transmembrane protein 47 (TMEM47)	1	83604	NM_031442	NP_113630.1	ENSG00000147027	ENST00000275954	ENSP00000275954
PH_hs_0061825	4415.08	1116.88	1.98296	0.00157517	KLHL8	Homo sapiens kelch-like family member 8 (KLHL8)	1	57563	NM_020803	NP_065854.3	ENSG00000145332	ENST00000273963,ENST00000498875,ENST00000425278,ENST00000506985,ENST00000512111,ENST00000505388,ENST00000504029,ENST00000506274	ENSP00000273963,ENSP00000426451,ENSP00000408854,ENSP00000426361,ENSP00000424131
PH_hs_0003286	197.477	50	1.98169	7.64456e-06	SLCO1A2	Homo sapiens solute carrier organic anion transporter family, member 1A2 (SLCO1A2)	1	6579	NM_021094,NM_134431	NP_066580.1,NP_602307.1	ENSG00000084453	ENST00000307378,ENST00000544020,ENST00000458504,ENST00000544290,ENST00000480394,ENST00000463718,ENST00000413682,ENST00000422327,ENST00000453443,ENST00000473830,ENST00000421294,ENST00000450590,ENST00000435179,ENST00000445053,ENST00000421287,ENST00000416627,ENST00000430803	ENSP00000305974,ENSP00000440154,ENSP00000394854,ENSP00000438348,ENSP00000403638,ENSP00000416190,ENSP00000409314,ENSP00000390572,ENSP00000407462,ENSP00000401195,ENSP00000409691,ENSP00000390672,ENSP00000392124,ENSP00000410338
PH_hs_0063515	19771.2	5021.59	1.97718	0.000403839	KLHL42	Homo sapiens kelch-like family member 42 (KLHL42)	1	57542	NM_020782	NP_065833.1	ENSG00000087448	ENST00000381271,ENST00000539176,ENST00000543254,ENST00000540301	ENSP00000370671,ENSP00000444748,ENSP00000443934
PH_hs_0014991	27572.2	7038.72	1.96983	0.000466993	EFNA5	Homo sapiens ephrin-A5 (EFNA5)	1	1946	NM_001962	NP_001953.1	ENSG00000184349	ENST00000333274,ENST00000510359,ENST00000509503,ENST00000504941,ENST00000505499,ENST00000611503	ENSP00000328777,ENSP00000426989,ENSP00000484681
PH_hs_0026560	913.414	233.465	1.96807	0.00167521	ATM	Homo sapiens ATM serine/threonine kinase (ATM)	1	472	NM_000051	NP_000042.3	ENSG00000149311	ENST00000527805,ENST00000527891,ENST00000532931,ENST00000530958,ENST00000452508,ENST00000526567,ENST00000601453,ENST00000525012,ENST00000533526,ENST00000419286,ENST00000533733,ENST00000524792,ENST00000531525,ENST00000531957,ENST00000533690,ENST00000534625,ENST00000529588,ENST00000532765,ENST00000525537,ENST00000527389,ENST00000533979,ENST00000525056,ENST00000525178,ENST00000527181,ENST00000278616	ENSP00000435747,ENSP00000433955,ENSP00000432318,ENSP00000483338,ENSP00000388058,ENSP00000480205,ENSP00000469471,ENSP00000434327,ENSP00000435524,ENSP00000278616
PH_hs_0010137	6735.49	1727.01	1.96351	0.00309759	HS2ST1	Homo sapiens heparan sulfate 2-O-sulfotransferase 1 (HS2ST1)	1	9653	NM_012262	NP_036394.1	ENSG00000153936	ENST00000370551,ENST00000370550,ENST00000591456	ENSP00000359582,ENSP00000359581,ENSP00000467253
PH_hs_0046295	1901.08	488.937	1.9591	0.00165392	PRSS35	Homo sapiens protease, serine, 35 (PRSS35)	1	167681	NM_153362,NM_001170423	NP_699193.2,NP_001163894.1	ENSG00000146250	ENST00000369700	ENSP00000358714
PH_hs_0044573	266.601	68.6991	1.95632	0.0253023	RET	Homo sapiens ret proto-oncogene (RET)	1	5979	NM_020630	NP_065681.1	ENSG00000165731	ENST00000355710,ENST00000498820,ENST00000340058,ENST00000479913,ENST00000615310	ENSP00000347942,ENSP00000419080,ENSP00000344798,ENSP00000480088
PH_hs_0048730	415.116	107.06	1.9551	0.00789014	FAT4	Homo sapiens FAT atypical cadherin 4 (FAT4)	1	79633	NM_024582	NP_078858.4	ENSG00000196159	ENST00000394329,ENST00000335110,ENST00000509444	ENSP00000377862,ENSP00000335169
PH_hs_0063456	588.707	152.294	1.9507	0.00203372	ACRC	Homo sapiens acidic repeat containing (ACRC)	1	93953	NM_052957	NP_443189.1	ENSG00000147174	ENST00000373696,ENST00000373695,ENST00000471950	ENSP00000362800,ENSP00000362799
PH_hs_0061273	692.284	179.333	1.94872	0.00203394	HAS2	Homo sapiens hyaluronan synthase 2 (HAS2)	1	3037	NM_005328	NP_005319.1	ENSG00000170961	ENST00000303924	ENSP00000306991
PH_hs_0000143	1848.45	479.305	1.9473	0.0039425	DNAJC10	Homo sapiens DnaJ (Hsp40)	1	54431	NM_001271581,NM_018981,NR_073367,NR_073366,NR_073365	NP_001258510.1,NP_061854.1,-,-,-	ENSG00000077232	ENST00000264065,ENST00000491074,ENST00000469118,ENST00000418559,ENST00000494462,ENST00000459930,ENST00000444005,ENST00000616986,ENST00000613960,ENST00000537515	ENSP00000264065,ENSP00000389483,ENSP00000400096,ENSP00000479930,ENSP00000481044,ENSP00000441560
PH_hs_0063464	14254.1	3696.63	1.9471	0.00283146	GMFB	Homo sapiens glia maturation factor, beta (GMFB)	1	2764	NM_004124	NP_004115.1	ENSG00000197045	ENST00000554908,ENST00000358056,ENST00000554163,ENST00000554247,ENST00000553333,ENST00000553566,ENST00000554682,ENST00000553952,ENST00000628554,ENST00000616146	ENSP00000452410,ENSP00000350757,ENSP00000451473,ENSP00000451920,ENSP00000487065,ENSP00000479543
PH_hs_0060143	192.588	50	1.94552	0.00852131	ADAM18	Homo sapiens ADAM metallopeptidase domain 18 (ADAM18)	1	8749	NM_001190956	NP_001177885.1	ENSG00000168619	ENST00000520001,ENST00000265707,ENST00000379866,ENST00000520772,ENST00000520087,ENST00000520559,ENST00000523755,ENST00000524117	ENSP00000429335,ENSP00000265707,ENSP00000369195,ENSP00000429908,ENSP00000428083
PH_hs_0010109	4578.21	1190.35	1.9434	0.00367198	DDX21	Homo sapiens DEAD (Asp-Glu-Ala-Asp)	1	9188	NM_001256910,NM_004728	NP_001243839.1,NP_004719.2	ENSG00000165732	ENST00000354185,ENST00000620315	ENSP00000346120,ENSP00000480334
PH_hs_0024819	21823.6	5684.83	1.9407	9.27088e-05	CTGF	Homo sapiens connective tissue growth factor (CTGF)	1	1490	NM_001901	NP_001892.1	ENSG00000118523	ENST00000367976	ENSP00000356954
PH_hs_0012222	9441.27	2463.99	1.93798	0.00259952	HECTD1	Homo sapiens HECT domain containing E3 ubiquitin protein ligase 1 (HECTD1)	1	25831	NM_015382	NP_056197.3	ENSG00000092148	ENST00000554882,ENST00000555843,ENST00000553700,ENST00000556281,ENST00000557695,ENST00000555311,ENST00000553957,ENST00000557321,ENST00000554027,ENST00000555915,ENST00000556004,ENST00000557369,ENST00000554850,ENST00000556224,ENST00000554471,ENST00000553616,ENST00000556474,ENST00000399332,ENST00000611816	ENSP00000451260,ENSP00000450697,ENSP00000451860,ENSP00000450920,ENSP00000452233,ENSP00000452015,ENSP00000479695,ENSP00000382269,ENSP00000484981
PH_hs_0042421	13350	3488.25	1.93627	0.00344016	IGF2BP3	Homo sapiens insulin-like growth factor 2 mRNA binding protein 3 (IGF2BP3)	1	10643	NM_006547	NP_006538.2	ENSG00000136231	ENST00000258729,ENST00000421467,ENST00000498363,ENST00000467592,ENST00000497563,ENST00000480547,ENST00000495009,ENST00000468263,ENST00000492771,ENST00000479504,ENST00000466809,ENST00000491719,ENST00000465058,ENST00000469723,ENST00000474105,ENST00000476938,ENST00000468005,ENST00000619562	ENSP00000258729,ENSP00000395936,ENSP00000480267
PH_hs_0045618	191.318	50	1.93597	0.000277433	FKBP5	Homo sapiens FK506 binding protein 5 (FKBP5)	1	2289	NM_001145777	NP_001139249.1	ENSG00000096060	ENST00000357266,ENST00000536438,ENST00000539068,ENST00000542713	ENSP00000349811,ENSP00000444810,ENSP00000441205,ENSP00000442340
PH_hs_0012903	761.844	199.98	1.92964	0.00074635	DGKE	Homo sapiens diacylglycerol kinase, epsilon 64kDa (DGKE)	1	8526	NM_003647	NP_003638.1	ENSG00000153933	ENST00000284061,ENST00000572810,ENST00000576869,ENST00000572944,ENST00000571084,ENST00000570738	ENSP00000284061,ENSP00000459295,ENSP00000458493,ENSP00000459958
PH_hs_0027061	4161.08	1093.11	1.92852	0.00207253	RNF13	Homo sapiens ring finger protein 13 (RNF13)	1	11342	NM_183381,NM_007282	NP_899237.1,NP_009213.1	ENSG00000082996	ENST00000392894,ENST00000344229,ENST00000470151,ENST00000466478,ENST00000491086,ENST00000467977,ENST00000474348,ENST00000467996,ENST00000468648,ENST00000459632,ENST00000466795,ENST00000490631,ENST00000361785,ENST00000482083,ENST00000468289,ENST00000493238	ENSP00000376628,ENSP00000341361,ENSP00000419836,ENSP00000419508,ENSP00000420667,ENSP00000418308,ENSP00000420124,ENSP00000419809,ENSP00000420067,ENSP00000419069,ENSP00000417655,ENSP00000417294,ENSP00000355268,ENSP00000418863,ENSP00000420510
PH_hs_0010369	9251.12	2434.65	1.92592	0.000772376	GNB4	Homo sapiens guanine nucleotide binding protein (G protein)	1	59345	NM_021629	NP_067642.1	ENSG00000114450	ENST00000232564,ENST00000466899,ENST00000468623,ENST00000465153,ENST00000497513	ENSP00000232564,ENSP00000420066,ENSP00000419693,ENSP00000420606
PH_hs_0004717	189.121	50	1.91931	5.52604e-06	FAS	Homo sapiens Fas cell surface death receptor (FAS)	1	355	NR_028034,NR_028036,NR_028035,NR_028033,NM_152872,NM_152871,NM_000043	-,-,-,-,NP_690611.1,NP_690610.1,NP_000034.1	ENSG00000026103	ENST00000355740,ENST00000352159,ENST00000484444,ENST00000357339,ENST00000488877,ENST00000494410,ENST00000479522,ENST00000492756,ENST00000355279,ENST00000460510,ENST00000477270,ENST00000313771,ENST00000466081,ENST00000371857,ENST00000494799,ENST00000487314,ENST00000626542,ENST00000615406,ENST00000612663	ENSP00000347979,ENSP00000345601,ENSP00000420975,ENSP00000349896,ENSP00000425159,ENSP00000423755,ENSP00000424113,ENSP00000422453,ENSP00000347426,ENSP00000485876,ENSP00000484575,ENSP00000477997
PH_hs_0001360	956.142	252.883	1.91876	0.000976436	SRBD1	Homo sapiens S1 RNA binding domain 1 (SRBD1)	1	55133	NM_018079	NP_060549.4	ENSG00000068784	ENST00000263736,ENST00000490133,ENST00000475073,ENST00000493649,ENST00000461805	ENSP00000263736
PH_hs_0029719	1247.6	330.212	1.91769	0.0165649	ZNF430	Homo sapiens zinc finger protein 430 (ZNF430)	1	80264	NM_025189,NM_001172671	NP_079465.3,NP_001166142.1	ENSG00000278780	ENST00000619540,ENST00000624457,ENST00000623534,ENST00000623260,ENST00000625163,ENST00000627644	ENSP00000481970,ENSP00000485069,ENSP00000485410,ENSP00000485210,ENSP00000487036
PH_hs_0061069	1391.6	368.462	1.91716	0.00182083	TMEM213	Homo sapiens transmembrane protein 213 (TMEM213)	1	155006	NM_001085429	NP_001078898.1	ENSG00000214128	ENST00000397602,ENST00000442682,ENST00000458494,ENST00000413208,ENST00000472775	ENSP00000380727,ENSP00000390407,ENSP00000393891,ENSP00000401570
PH_hs_0032842	812.02	215.376	1.91466	8.22177e-06	GOLGA8B|GOLGA8A	Homo sapiens golgin A8 family, member B (GOLGA8B)|Homo sapiens golgin A8 family, member A (GOLGA8A)	4	440270|23015	NM_001023567,NR_027410|NM_181077,NR_027409	NP_001018861.3,-|NP_851422.1,-	ENSG00000215252|ENSG00000175265	ENST00000438958|ENST00000473125,ENST00000359187,ENST00000569781,ENST00000565885,ENST00000432566	ENSP00000400063|ENSP00000352111,ENSP00000402791
PH_hs_0028825	897.066	239.267	1.90659	0.00360993	ZNF26	Homo sapiens zinc finger protein 26 (ZNF26)	1	7574	NM_019591,NM_001256280,NM_001256279	NP_062537.2,NP_001243209.1,NP_001243208.1	ENSG00000198393	ENST00000537956,ENST00000545101,ENST00000540238,ENST00000328654,ENST00000544181,ENST00000534834,ENST00000627376	ENSP00000443888,ENSP00000333725,ENSP00000445494,ENSP00000437420
PH_hs_0045633	1297.27	346.115	1.90616	0.00189787	HGF	Homo sapiens hepatocyte growth factor (hepapoietin A; scatter factor)	1	3082	NM_001010933,NM_001010931	NP_001010933.1,NP_001010931.1	ENSG00000019991	ENST00000222390,ENST00000457544,ENST00000444829,ENST00000453411,ENST00000423064,ENST00000465234,ENST00000453018,ENST00000412881,ENST00000421558,ENST00000354224	ENSP00000222390,ENSP00000391238,ENSP00000389854,ENSP00000408270,ENSP00000413829,ENSP00000395468,ENSP00000396307,ENSP00000388592,ENSP00000346164
PH_hs_0023358	802.049	214.6	1.90204	0.0103926	SKIL	Homo sapiens SKI-like proto-oncogene (SKIL)	1	6498	NM_001248008,NM_001145098,NM_001145097,NM_005414	NP_001234937.1,NP_001138570.1,NP_001138569.1,NP_005405.2	ENSG00000136603	ENST00000477216,ENST00000465590,ENST00000476188,ENST00000259119,ENST00000426052,ENST00000490989,ENST00000413427,ENST00000458537,ENST00000470571,ENST00000490894	ENSP00000417670,ENSP00000259119,ENSP00000406520,ENSP00000400193,ENSP00000415243,ENSP00000418237
PH_hs_0005717	4441.13	1191.86	1.89771	0.00435903	MAP1B	Homo sapiens microtubule-associated protein 1B (MAP1B)	1	4131	NM_005909	NP_005900.2	ENSG00000131711	ENST00000512974,ENST00000296755,ENST00000504183,ENST00000513526,ENST00000511641,ENST00000504492	ENSP00000426312,ENSP00000296755,ENSP00000427194,ENSP00000423444,ENSP00000423416
PH_hs_0024383	18675.4	5014.56	1.89694	0.00187124	EML4	Homo sapiens echinoderm microtubule associated protein like 4 (EML4)	1	27436	NM_001145076,NM_019063	NP_001138548.1,NP_061936.2	ENSG00000143924	ENST00000318522,ENST00000402711,ENST00000409040,ENST00000482660,ENST00000401738,ENST00000480320,ENST00000406175,ENST00000472632	ENSP00000320663,ENSP00000385059,ENSP00000384939
PH_hs_0029148	1116.21	300.015	1.8955	0.00386148	AP5B1	Homo sapiens adaptor-related protein complex 5, beta 1 subunit (AP5B1)	1	91056	NM_138368	NP_612377.4	ENSG00000254470	ENST00000532090	ENSP00000454303
PH_hs_0061199	313.122	84.1881	1.89504	0.00706357	NA	NA	1	NA	NA	NA	ENSG00000118242	ENSG00000118242	ENSP00000263268,ENSP00000411076,ENSP00000413302,ENSP00000404470,ENSP00000484331
PH_hs_0032987	225.511	60.6617	1.89434	0.000367604	ZNF23	Homo sapiens zinc finger protein 23 (ZNF23)	1	7571	NM_145911	NP_666016.1	ENSG00000167377	ENST00000576258,ENST00000564528,ENST00000393539,ENST00000497160,ENST00000357254,ENST00000358700,ENST00000539742,ENST00000565718,ENST00000567340,ENST00000564588,ENST00000428724	ENSP00000462429,ENSP00000377171,ENSP00000456683,ENSP00000349796,ENSP00000351535,ENSP00000454326,ENSP00000455280,ENSP00000387673
PH_hs_0026535	3599.92	970.621	1.89099	0.000771567	SPAG9	Homo sapiens sperm associated antigen 9 (SPAG9)	1	9043	NM_001130527,NM_001251971,NM_001130528,NM_003971	NP_001123999.1,NP_001238900.1,NP_001124000.1,NP_003962.3	ENSG00000008294	ENST00000262013,ENST00000509724,ENST00000510283,ENST00000505279,ENST00000357122,ENST00000506500,ENST00000513746,ENST00000511312,ENST00000513906,ENST00000514613,ENST00000505173,ENST00000514205,ENST00000506483,ENST00000513827,ENST00000515685,ENST00000513547,ENST00000511795,ENST00000576492,ENST00000510855,ENST00000511987,ENST00000502329,ENST00000618113	ENSP00000262013,ENSP00000423165,ENSP00000426900,ENSP00000349636,ENSP00000423346,ENSP00000430205,ENSP00000429343,ENSP00000426061,ENSP00000484908
PH_hs_0047639	5281.63	1427.05	1.88795	0.000906384	TSPAN12	Homo sapiens tetraspanin 12 (TSPAN12)	1	23554	NM_012338	NP_036470.1	ENSG00000106025	ENST00000222747,ENST00000450414,ENST00000415871,ENST00000441017,ENST00000433758,ENST00000424710,ENST00000430985	ENSP00000222747,ENSP00000397411,ENSP00000397699,ENSP00000411158,ENSP00000399059,ENSP00000404942,ENSP00000388819
PH_hs_0009675	184.819	50	1.88611	0.00054196	HAS2	Homo sapiens hyaluronan synthase 2 (HAS2)	1	3037	NM_005328	NP_005319.1	ENSG00000170961	ENST00000303924	ENSP00000306991
PH_hs_0046688	23368.5	6330.55	1.88416	0.00584783	TUG1	Homo sapiens taurine up-regulated 1 (non-protein coding)	1	55000	NR_002323	-	NA	NA	NA
PH_hs_0063470	7702.22	2092.79	1.87985	0.000246982	RNF149	Homo sapiens ring finger protein 149 (RNF149)	1	284996	NM_173647	NP_775918.2	ENSG00000163162	ENST00000485752,ENST00000424632,ENST00000295317,ENST00000490553,ENST00000463726,ENST00000478404	ENSP00000399090,ENSP00000295317
PH_hs_0000879	3302.03	897.986	1.87859	9.65429e-05	CCDC47	Homo sapiens coiled-coil domain containing 47 (CCDC47)	1	57003	NM_020198	NP_064583.2	ENSG00000108588	ENST00000225726,ENST00000403162,ENST00000582252,ENST00000582331,ENST00000584112,ENST00000580986,ENST00000612558	ENSP00000225726,ENSP00000384888,ENSP00000463577,ENSP00000462202,ENSP00000482148
PH_hs_0041094	576.63	157.355	1.87362	0.00042962	PLEKHA5	Homo sapiens pleckstrin homology domain containing, family A member 5 (PLEKHA5)	1	54477	NM_001256787,NM_001256470,NM_019012,NM_001143821	NP_001243716.1,NP_001243399.1,NP_061885.2,NP_001137293.2	ENSG00000052126	ENST00000540972,ENST00000429027,ENST00000299275,ENST00000538714,ENST00000535357,ENST00000538034,ENST00000538305,ENST00000536974,ENST00000534979,ENST00000510738,ENST00000538677,ENST00000538068,ENST00000537027,ENST00000538972,ENST00000424268,ENST00000539256	ENSP00000439396,ENSP00000404296,ENSP00000299275,ENSP00000439673,ENSP00000446308,ENSP00000440371,ENSP00000441777,ENSP00000443553,ENSP00000400411,ENSP00000440611
PH_hs_0005673	924.812	252.417	1.87335	0.00629244	KCNJ8	Homo sapiens potassium channel, inwardly rectifying subfamily J, member 8 (KCNJ8)	1	3764	NM_004982	NP_004973.1	ENSG00000121361	ENST00000537950,ENST00000240662	ENSP00000440012,ENSP00000240662
PH_hs_0048301	4634.65	1266.1	1.87207	0.0012001	SWAP70	Homo sapiens SWAP switching B-cell complex 70kDa subunit (SWAP70)	1	23075	NM_015055	NP_055870.2	ENSG00000133789	ENST00000447399,ENST00000318950,ENST00000526358,ENST00000531814,ENST00000524817,ENST00000534662,ENST00000534562	ENSP00000399056,ENSP00000315630,ENSP00000431768,ENSP00000435587,ENSP00000433824
PH_hs_0048283	1123.76	307.355	1.87035	0.00298445	KMT2A	Homo sapiens lysine (K)	1	4297	NM_001197104,NM_005933	NP_001184033.1,NP_005924.2	ENSG00000118058	ENST00000534358,ENST00000531904,ENST00000389506,ENST00000532204,ENST00000529852,ENST00000527869,ENST00000533790,ENST00000392873,ENST00000420751,ENST00000528278,ENST00000534085,ENST00000534678,ENST00000525408,ENST00000527839	ENSP00000436786,ENSP00000432391,ENSP00000374157,ENSP00000434618,ENSP00000436564,ENSP00000432652,ENSP00000436700,ENSP00000376612
PH_hs_0046385	602.553	164.88	1.86967	0.00104224	UBE2Q2P1	Homo sapiens ubiquitin-conjugating enzyme E2Q family member 2 pseudogene 1 (UBE2Q2P1)	1	388165	NR_003661	-	ENSG00000189136	ENST00000354771,ENST00000339094,ENST00000559958,ENST00000559010,ENST00000558251,ENST00000561403,ENST00000559871
PH_hs_0024212	3027.24	828.49	1.86945	0.000735436	CLCN3	Homo sapiens chloride channel, voltage-sensitive 3 (CLCN3)	1	1182	NM_001243372,NM_173872,NM_001829,NM_001243374	NP_001230301.1,NP_776297.2,NP_001820.2,NP_001230303.1	ENSG00000109572	ENST00000511092,ENST00000513761,ENST00000347613,ENST00000360642,ENST00000512813,ENST00000506924,ENST00000507875,ENST00000502998,ENST00000515420,ENST00000613795,ENST00000504131	ENSP00000425160,ENSP00000424603,ENSP00000261514,ENSP00000353857,ENSP00000425823,ENSP00000425323,ENSP00000422678,ENSP00000478336,ENSP00000424540
PH_hs_0038049	842.981	231.664	1.86346	0.0017709	KIF5C	Homo sapiens kinesin family member 5C (KIF5C)	1	3800	NM_004522	NP_004513.1	ENSG00000168280	ENST00000435030,ENST00000450621,ENST00000464066,ENST00000460377,ENST00000482151	ENSP00000393379,ENSP00000393270
PH_hs_0000205	6221.4	1714.57	1.85939	0.002103	THOC1	Homo sapiens THO complex 1 (THOC1)	1	9984	NM_005131	NP_005122.2	ENSG00000079134	ENST00000579232,ENST00000577429,ENST00000583228,ENST00000578529,ENST00000580038,ENST00000261600,ENST00000584470,ENST00000585307,ENST00000579891,ENST00000577552,ENST00000582313,ENST00000584642,ENST00000581269,ENST00000581116,ENST00000581576,ENST00000578224,ENST00000580870,ENST00000580544,ENST00000631280,ENST00000616322,ENST00000621904	ENSP00000462757,ENSP00000261600,ENSP00000473276,ENSP00000473499,ENSP00000463965,ENSP00000461943,ENSP00000486359,ENSP00000480460,ENSP00000481599
PH_hs_0043951	571.808	157.644	1.85886	0.00339177	ZNF876P	Homo sapiens zinc finger protein 876, pseudogene (ZNF876P)	1	642280	NR_027481	-	ENSG00000198155	ENST00000356347,ENST00000398732
PH_hs_0047561	206.461	57.1045	1.85419	0.003794	LMO4	Homo sapiens LIM domain only 4 (LMO4)	1	8543	NM_006769	NP_006760.1	ENSG00000143013	ENST00000370544,ENST00000495705,ENST00000370542,ENST00000489303	ENSP00000359575,ENSP00000359573
PH_hs_0033330	1849.93	511.9	1.85353	0.00282325	FAM3C	Homo sapiens family with sequence similarity 3, member C (FAM3C)	1	10447	NM_001040020,NM_014888	NP_001035109.1,NP_055703.1	ENSG00000196937	ENST00000359943,ENST00000474082,ENST00000412653,ENST00000426156,ENST00000497622	ENSP00000353025,ENSP00000408636,ENSP00000414940
PH_hs_0043330	935.17	258.846	1.85313	0.00558215	IFI44	Homo sapiens interferon-induced protein 44 (IFI44)	1	10561	NM_006417	NP_006408.3	ENSG00000137965	ENST00000470323,ENST00000370747,ENST00000438486,ENST00000495254,ENST00000467790,ENST00000472152,ENST00000485662,ENST00000476911,ENST00000446486	ENSP00000359783,ENSP00000399477,ENSP00000400001
PH_hs_0061561	436.924	120.992	1.85248	0.0118495	NA	NA	1	NA	NA	NA	ENSG00000114405	ENSG00000114405	ENSP00000419977,ENSP00000232519,ENSP00000419937,ENSP00000418086,ENSP00000438275
PH_hs_0005786	6598.45	1831.26	1.84929	0.00315701	SHOC2	Homo sapiens soc-2 suppressor of clear homolog (C. elegans)	1	8036	NM_001269039,NM_007373	NP_001255968.1,NP_031399.2	ENSG00000108061	ENST00000369452,ENST00000480155,ENST00000489390,ENST00000489783,ENST00000451838,ENST00000497305,ENST00000265277	ENSP00000358464,ENSP00000408275,ENSP00000265277
PH_hs_0061294	2573.17	714.63	1.84828	0.000524605	NA	NA	1	NA	NA	NA	ENSG00000197312	ENSG00000197312	ENSP00000417748,ENSP00000449475,ENSP00000448878
PH_hs_0025284	965.271	268.98	1.84344	0.00296934	ZNF667	Homo sapiens zinc finger protein 667 (ZNF667)	1	63934	NM_022103,NR_030740	NP_071386.3,-	ENSG00000198046	ENST00000591790,ENST00000504904,ENST00000292069,ENST00000592189,ENST00000587555,ENST00000589946,ENST00000589652,ENST00000629654	ENSP00000468550,ENSP00000439402,ENSP00000292069,ENSP00000467627,ENSP00000468466,ENSP00000464708,ENSP00000486473
PH_hs_0038969	1393.76	388.834	1.84175	0.000437607	ZNF611	Homo sapiens zinc finger protein 611 (ZNF611)	1	81856	NM_030972,NM_001161501,NM_001161500,NM_001161499	NP_112234.3,NP_001154973.1,NP_001154972.1,NP_001154971.1	ENSG00000213020	ENST00000595001,ENST00000602162,ENST00000319783,ENST00000595798,ENST00000601249,ENST00000601643,ENST00000600943,ENST00000598639,ENST00000597343,ENST00000598723,ENST00000596702,ENST00000602046,ENST00000601447,ENST00000597566,ENST00000599798,ENST00000596776,ENST00000540744,ENST00000543227,ENST00000453741	ENSP00000471243,ENSP00000472648,ENSP00000322427,ENSP00000469376,ENSP00000472093,ENSP00000470022,ENSP00000469314,ENSP00000472849,ENSP00000470182,ENSP00000472910,ENSP00000469110,ENSP00000439211,ENSP00000437616,ENSP00000443505
PH_hs_0001112	782.488	218.503	1.84042	0.00203106	SLC27A2	Homo sapiens solute carrier family 27 (fatty acid transporter)	1	11001	NM_003645,NM_001159629	NP_003636.2,NP_001153101.1	ENSG00000140284	ENST00000267842,ENST00000380902,ENST00000544960,ENST00000559938	ENSP00000267842,ENSP00000370289,ENSP00000444549
PH_hs_0026787	5704.25	1593.95	1.83943	0.00619029	CAND1	Homo sapiens cullin-associated and neddylation-dissociated 1 (CAND1)	1	55832	NM_018448	NP_060918.2	ENSG00000111530	ENST00000545606,ENST00000541058,ENST00000539109,ENST00000539434,ENST00000540525,ENST00000535146,ENST00000540319,ENST00000544619	ENSP00000442318,ENSP00000437594,ENSP00000445794,ENSP00000444089
PH_hs_0044563	1546.16	433.022	1.83618	6.64492e-05	RASEF	Homo sapiens RAS and EF-hand domain containing (RASEF)	1	158158	NM_152573	NP_689786.2	ENSG00000165105	ENST00000376447,ENST00000340717	ENSP00000365630,ENSP00000345651
PH_hs_0029628	2130.29	597.353	1.83439	0.00229615	KLF6	Homo sapiens Kruppel-like factor 6 (KLF6)	1	1316	NR_027653,NM_001160125,NM_001160124,NM_001300	-,NP_001153597.1,NP_001153596.1,NP_001291.3	ENSG00000067082	ENST00000461124,ENST00000497571,ENST00000173785,ENST00000492125,ENST00000469435,ENST00000380946,ENST00000542957	ENSP00000419923,ENSP00000419079,ENSP00000445301
PH_hs_0039971	1131.87	317.528	1.83376	0.00578672	TBC1D15	Homo sapiens TBC1 domain family, member 15 (TBC1D15)	1	64786	NM_001146213,NM_022771,NM_001146214,NR_027449	NP_001139685.2,NP_073608.4,NP_001139686.1,-	ENSG00000121749	ENST00000482439,ENST00000550746,ENST00000498482,ENST00000474468,ENST00000549402,ENST00000472611,ENST00000491063,ENST00000319106,ENST00000462788,ENST00000485960,ENST00000468049,ENST00000546932,ENST00000460818,ENST00000483828,ENST00000548679,ENST00000479971,ENST00000546450	ENSP00000449643,ENSP00000448182,ENSP00000417308,ENSP00000419365,ENSP00000418091,ENSP00000318262,ENSP00000418467,ENSP00000420678,ENSP00000420190
PH_hs_0035997	294.832	82.7926	1.83232	0.00231496	PVRL3	Homo sapiens poliovirus receptor-related 3 (PVRL3)	1	25945	NM_001243286,NM_015480	NP_001230215.1,NP_056295.1	ENSG00000177707	ENST00000491525,ENST00000461477,ENST00000485303,ENST00000319792,ENST00000486596,ENST00000493615,ENST00000488016,ENST00000470618,ENST00000481766,ENST00000478327,ENST00000485506	ENSP00000418691,ENSP00000418327,ENSP00000418070,ENSP00000321514,ENSP00000417572,ENSP00000420579,ENSP00000420479,ENSP00000419829
PH_hs_0060762	11767.2	3306	1.83161	0.00123591	NA	NA	1	NA	NA	NA	ENSG00000164211	ENSG00000164211	ENSP00000296632,ENSP00000426148,ENSP00000425014,ENSP00000427478,ENSP00000427639,ENSP00000425308,ENSP00000407063
PH_hs_0030531	186.492	52.5285	1.82794	0.000339643	ZNF136	Homo sapiens zinc finger protein 136 (ZNF136)	1	7695	NM_003437	NP_003428.1	ENSG00000196646	ENST00000425827,ENST00000439995,ENST00000343979,ENST00000418338,ENST00000464860,ENST00000476676	ENSP00000403707,ENSP00000388759,ENSP00000344162,ENSP00000397176
PH_hs_0062243	1203.8	339.105	1.8278	0.00188849	SPANXC|SPANXA2|SPANXA1|SPANXB1|SPANXD	Homo sapiens SPANX family, member C (SPANXC)|Homo sapiens SPANX family, member A2 (SPANXA2)|Homo sapiens sperm protein associated with the nucleus, X-linked, family member A1 (SPANXA1)|Homo sapiens SPANX family, member B1 (SPANXB1)|Homo sapiens SPANX family, member D (SPANXD)	4	64663|728712|30014|728695|64648	NM_022661|NM_145662|NM_013453|NM_032461|NM_032417	NP_073152.2|NP_663695.1|NP_038481.2|NP_115850.2|NP_115793.1	ENSG00000198573|ENSG00000203926|ENSG00000198021|ENSG00000227234|ENSG00000196406	ENST00000358993|ENST00000370518|ENST00000370519,ENST00000615379|ENST00000449283|ENST00000370515	ENSP00000351884|ENSP00000359549|ENSP00000359550,ENSP00000484283|ENSP00000405202|ENSP00000359546
PH_hs_0044708	2087.85	588.344	1.82729	4.85433e-05	PHAX	Homo sapiens phosphorylated adaptor for RNA export (PHAX)	1	51808	NM_032177	NP_115553.2	ENSG00000164902	ENST00000297540,ENST00000514725,ENST00000505674,ENST00000511371,ENST00000513813	ENSP00000297540
PH_hs_0045878	1218.73	343.539	1.82683	0.00246071	FZD6	Homo sapiens frizzled class receptor 6 (FZD6)	1	8323	NM_003506,NM_001164616,NM_001164615	NP_003497.2,NP_001158088.1,NP_001158087.1	ENSG00000164930	ENST00000522566,ENST00000522484,ENST00000523933,ENST00000523739,ENST00000519011,ENST00000521195,ENST00000358755	ENSP00000429055,ENSP00000428301,ENSP00000428257,ENSP00000429528,ENSP00000427733,ENSP00000428188,ENSP00000351605
PH_hs_0048745	13951	3932.74	1.82676	0.00135231	EFNA5	Homo sapiens ephrin-A5 (EFNA5)	1	1946	NM_001962	NP_001953.1	ENSG00000184349	ENST00000333274,ENST00000510359,ENST00000509503,ENST00000504941,ENST00000505499,ENST00000611503	ENSP00000328777,ENSP00000426989,ENSP00000484681
PH_hs_0049466	10694	3017.23	1.82551	0.00181291	TBC1D23	Homo sapiens TBC1 domain family, member 23 (TBC1D23)	1	55773	NM_001199198,NM_018309	NP_001186127.1,NP_060779.2	ENSG00000036054	ENST00000485687,ENST00000344949,ENST00000394144,ENST00000486274,ENST00000471098,ENST00000475134,ENST00000484231,ENST00000496167,ENST00000471273	ENSP00000417487,ENSP00000340693,ENSP00000377700,ENSP00000418714,ENSP00000418059
PH_hs_0022089	19334.2	5459.39	1.82434	0.00738655	RHOBTB3	Homo sapiens Rho-related BTB domain containing 3 (RHOBTB3)	1	22836	NM_014899	NP_055714.3	ENSG00000164292	ENST00000515852,ENST00000510226,ENST00000504949,ENST00000506959,ENST00000506817,ENST00000379982,ENST00000512878,ENST00000510623,ENST00000502541,ENST00000504179,ENST00000510313,ENST00000507186,ENST00000511558,ENST00000503737,ENST00000513091,ENST00000514198	ENSP00000423688,ENSP00000426479,ENSP00000369318,ENSP00000423652,ENSP00000421875,ENSP00000422360,ENSP00000424844,ENSP00000426390,ENSP00000425342,ENSP00000424700
PH_hs_0027408	443.076	125.578	1.81898	4.0323e-05	IFI16	Homo sapiens interferon, gamma-inducible protein 16 (IFI16)	1	3428	NM_005531,NM_001206567	NP_005522.2,NP_001193496.1	ENSG00000163565	ENST00000566111,ENST00000426592,ENST00000447473,ENST00000368131,ENST00000368132,ENST00000493884,ENST00000483916,ENST00000295809,ENST00000359709,ENST00000448393,ENST00000567661,ENST00000474473,ENST00000562225,ENST00000340979	ENSP00000458084,ENSP00000406406,ENSP00000407052,ENSP00000357113,ENSP00000357114,ENSP00000295809,ENSP00000352740,ENSP00000404325,ENSP00000456094,ENSP00000456129,ENSP00000342741
PH_hs_0032196	354.801	100.565	1.81888	0.00683041	WHAMMP3|WHAMMP2	Homo sapiens WAS protein homolog associated with actin, golgi membranes and microtubules pseudogene 3 (WHAMMP3)|Homo sapiens WAS protein homolog associated with actin, golgi membranes and microtubules pseudogene 2 (WHAMMP2)	4	339005|440253	NR_003521|NR_026589	-|-
PH_hs_0029010	322.936	91.545	1.81869	0.00403662	MAOB	Homo sapiens monoamine oxidase B (MAOB)	1	4129	NM_000898	NP_000889.3	ENSG00000069535	ENST00000378069,ENST00000487544,ENST00000468431	ENSP00000367309
PH_hs_0002622	1338.71	380.777	1.81382	0.011588	GTF2H3	Homo sapiens general transcription factor IIH, polypeptide 3, 34kDa (GTF2H3)	1	2967	NM_001271868,NM_001271867,NM_001271866,NM_001516	NP_001258797.1,NP_001258796.1,NP_001258795.1,NP_001507.2	ENSG00000111358	ENST00000542279,ENST00000543005,ENST00000537368,ENST00000539994,ENST00000538845,ENST00000228955,ENST00000543341,ENST00000537695,ENST00000536375,ENST00000543415,ENST00000538533,ENST00000543154,ENST00000539429,ENST00000618160	ENSP00000439121,ENSP00000446429,ENSP00000446097,ENSP00000228955,ENSP00000445162,ENSP00000441894,ENSP00000440482,ENSP00000442977,ENSP00000438435,ENSP00000481711
PH_hs_0031398	858.798	244.512	1.81242	0.00177984	PTHLH	Homo sapiens parathyroid hormone-like hormone (PTHLH)	1	5744	NM_198966,NM_198965,NM_198964,NM_002820	NP_945317.1,NP_945316.1,NP_945315.1,NP_002811.1	ENSG00000087494	ENST00000545234,ENST00000539239,ENST00000538310,ENST00000535992,ENST00000395868,ENST00000542963,ENST00000534890,ENST00000395872,ENST00000201015	ENSP00000441765,ENSP00000441571,ENSP00000441890,ENSP00000440613,ENSP00000379209,ENSP00000444519,ENSP00000445157,ENSP00000379213,ENSP00000201015
PH_hs_0049048	1078.44	307.205	1.81167	0.00573492	HOMER1	Homo sapiens homer scaffolding protein 1 (HOMER1)	1	9456	NM_004272	NP_004263.1	ENSG00000152413	ENST00000334082,ENST00000460741,ENST00000282260,ENST00000508576,ENST00000535690	ENSP00000334382,ENSP00000282260,ENSP00000426651,ENSP00000441587
PH_hs_0036168	8515.74	2435.4	1.80597	0.000464722	KLF6	Homo sapiens Kruppel-like factor 6 (KLF6)	1	1316	NR_027653,NM_001160125,NM_001160124,NM_001300	-,NP_001153597.1,NP_001153596.1,NP_001291.3	ENSG00000067082	ENST00000461124,ENST00000497571,ENST00000173785,ENST00000492125,ENST00000469435,ENST00000380946,ENST00000542957	ENSP00000419923,ENSP00000419079,ENSP00000445301
PH_hs_0005831	36908.7	10588.9	1.80141	0.00158455	ENC1	Homo sapiens ectodermal-neural cortex 1 (with BTB domain)	1	8507	NM_001256576,NM_001256575,NM_001256574,NM_003633,NR_046318	NP_001243505.1,NP_001243504.1,NP_001243503.1,NP_003624.1,-	ENSG00000171617	ENST00000302351,ENST00000510316,ENST00000509284,ENST00000508331,ENST00000509127,ENST00000537006,ENST00000618628	ENSP00000306356,ENSP00000423804,ENSP00000422943,ENSP00000426889,ENSP00000446289,ENSP00000479101
PH_hs_0043187	869.61	249.506	1.80129	0.000610368	TMX1	Homo sapiens thioredoxin-related transmembrane protein 1 (TMX1)	1	81542	NM_030755	NP_110382.3	ENSG00000139921	ENST00000555574,ENST00000457354,ENST00000556683	ENSP00000393316,ENSP00000451585
PH_hs_0042571	617.597	177.847	1.79603	0.00029409	OR4C11	Homo sapiens olfactory receptor, family 4, subfamily C, member 11 (OR4C11)	1	219429	NM_001004700	NP_001004700.2	ENSG00000172188	ENST00000302231	ENSP00000306651
PH_hs_0062935	5843.84	1683.27	1.79565	0.000217847	NA	NA	1	NA	NA	NA	ENSG00000278919|ENSG00000274165|ENSG00000276565	ENST00000614594|ENST00000624434|ENST00000617253	ENSP00000485085|ENSP00000483175|ENSP00000484037
PH_hs_0008717	261.486	75.3504	1.79505	0.0021691	CDCP1	Homo sapiens CUB domain containing protein 1 (CDCP1)	1	64866	NM_022842	NP_073753.3	ENSG00000163814	ENST00000296129,ENST00000425231,ENST00000490471	ENSP00000296129,ENSP00000399342
PH_hs_0035668	458.296	132.087	1.79479	0.00368867	WWP1	Homo sapiens WW domain containing E3 ubiquitin protein ligase 1 (WWP1)	1	11059	NM_007013	NP_008944.1	ENSG00000123124	ENST00000517970,ENST00000523863,ENST00000518683,ENST00000520374,ENST00000521079,ENST00000520453,ENST00000521997,ENST00000524036,ENST00000520521,ENST00000520798,ENST00000265428	ENSP00000427793,ENSP00000429076,ENSP00000430228,ENSP00000265428
PH_hs_0060968	1245.24	359.044	1.79419	0.00311455	IPO11-LRRC70|IPO11	Homo sapiens IPO11-LRRC70 readthrough (IPO11-LRRC70)|Homo sapiens importin 11 (IPO11)	4	101180901|51194	NR_073584|NM_016338,NM_001134779	-|NP_057422.3,NP_001128251.1	ENSG00000086200	ENST00000514647,ENST00000424533,ENST00000505902,ENST00000325324,ENST00000506200,ENST00000409296,ENST00000506905,ENST00000507640,ENST00000502862,ENST00000511713,ENST00000511133,ENST00000413749,ENST00000409534,ENST00000512177	ENSP00000427129,ENSP00000395685,ENSP00000425573,ENSP00000316651,ENSP00000427274,ENSP00000386992,ENSP00000421517,ENSP00000398230,ENSP00000387039
PH_hs_0003939	808.897	233.236	1.79416	0.00619933	F3	Homo sapiens coagulation factor III (thromboplastin, tissue factor)	1	2152	NM_001178096,NM_001993	NP_001171567.1,NP_001984.1	ENSG00000117525	ENST00000334047,ENST00000370207,ENST00000478217,ENST00000480356	ENSP00000334145,ENSP00000359226
PH_hs_0063655	3063.28	885.199	1.79101	0.000609713	RIMKLB	Homo sapiens ribosomal modification protein rimK-like family member B (RIMKLB)	1	57494	NM_020734	NP_065785.2	ENSG00000166532	ENST00000538758,ENST00000544257,ENST00000541044,ENST00000539923,ENST00000537189,ENST00000535829,ENST00000299673,ENST00000538135,ENST00000542232,ENST00000504495,ENST00000510357,ENST00000357529,ENST00000619374	ENSP00000438004,ENSP00000444445,ENSP00000439079,ENSP00000444721,ENSP00000445863,ENSP00000440943,ENSP00000350136,ENSP00000483871
PH_hs_0022531	497.268	143.735	1.79062	0.00146075	MAVS	Homo sapiens mitochondrial antiviral signaling protein (MAVS)	1	57506	NM_001206491,NM_020746,NR_037921	NP_001193420.1,NP_065797.2,-	ENSG00000088888	ENST00000428216,ENST00000416600	ENSP00000401980,ENSP00000413749
PH_hs_0031081	172.565	50	1.78714	0.000263655	LIN28B	Homo sapiens lin-28 homolog B (C. elegans)	1	389421	NM_001004317	NP_001004317.1	ENSG00000187772	ENST00000345080	ENSP00000344401
PH_hs_0003533	429.001	124.499	1.78484	0.00028132	INPP5F	Homo sapiens inositol polyphosphate-5-phosphatase F (INPP5F)	1	22876	NM_001243194,NM_014937	NP_001230123.1,NP_055752.1	ENSG00000198825	ENST00000361976,ENST00000369081,ENST00000631485,ENST00000369080,ENST00000631572,ENST00000631555,ENST00000490818	ENSP00000354519,ENSP00000488052,ENSP00000358076,ENSP00000488726,ENSP00000488905,ENSP00000487706
PH_hs_0048876	1650.97	480.709	1.78008	0.0068652	DENND5B	Homo sapiens DENN/MADD domain containing 5B (DENND5B)	1	160518	NM_144973	NP_659410.3	ENSG00000170456	ENST00000389082,ENST00000536562,ENST00000537061,ENST00000354285,ENST00000546299,ENST00000545147,ENST00000544698,ENST00000628277	ENSP00000373734,ENSP00000444889,ENSP00000346238,ENSP00000442938,ENSP00000445113,ENSP00000486530
PH_hs_0046537	13501.8	3932.91	1.77948	0.00295355	ZNF429	Homo sapiens zinc finger protein 429 (ZNF429)	1	353088	NM_001001415	NP_001001415.2	ENSG00000197013	ENST00000594022,ENST00000358491,ENST00000596237,ENST00000597078,ENST00000596126,ENST00000598747,ENST00000597556,ENST00000594385,ENST00000618549	ENSP00000351280,ENSP00000470300,ENSP00000469739,ENSP00000479286
PH_hs_0062562	201.359	58.7287	1.77763	0.00882288	ZNF600	Homo sapiens zinc finger protein 600 (ZNF600)	1	162966	NM_198457	NP_940859.2	ENSG00000189190	ENST00000338230,ENST00000599893,ENST00000594028,ENST00000597124,ENST00000598369,ENST00000360272	ENSP00000344791,ENSP00000353410
PH_hs_0037653	1817.79	530.973	1.77547	0.00113377	HERC2P9|HERC2P2	Homo sapiens hect domain and RLD 2 pseudogene 9 (HERC2P9)|Homo sapiens hect domain and RLD 2 pseudogene 2 (HERC2P2)	4	440248|400322	NR_036443|NR_002824	-|-	ENSG00000282417	ENST00000633515,ENST00000633450,ENST00000631810,ENST00000632134
PH_hs_0035659	8651.25	2527.56	1.77517	0.00563671	CEP135	Homo sapiens centrosomal protein 135kDa (CEP135)	1	9662	NM_025009	NP_079285.2	ENSG00000174799	ENST00000422247,ENST00000506809,ENST00000257287,ENST00000515081,ENST00000506202	ENSP00000412799,ENSP00000257287
PH_hs_0025342	4459.55	1303.36	1.77466	0.0038284	TAPT1	Homo sapiens transmembrane anterior posterior transformation 1 (TAPT1)	1	202018	NM_153365	NP_699196.2	ENSG00000169762	ENST00000405303,ENST00000503858,ENST00000505603,ENST00000513782,ENST00000508886,ENST00000507728,ENST00000488714,ENST00000507425,ENST00000504281,ENST00000508888,ENST00000513359,ENST00000510868,ENST00000505152,ENST00000511866,ENST00000513833,ENST00000505317,ENST00000511156	ENSP00000385347,ENSP00000422652,ENSP00000423359,ENSP00000422752
PH_hs_0048800	278.528	81.4386	1.77404	0.0019232	IRS1	Homo sapiens insulin receptor substrate 1 (IRS1)	1	3667	NM_005544	NP_005535.1	ENSG00000169047	ENST00000305123,ENST00000498335	ENSP00000304895
PH_hs_0022171	1209.13	354.01	1.7721	0.00986092	DCAF10	Homo sapiens DDB1 and CUL4 associated factor 10 (DCAF10)	1	79269	NM_024345	NP_077321.3	ENSG00000122741	ENST00000377724,ENST00000461549,ENST00000483167,ENST00000478453,ENST00000242323	ENSP00000366953,ENSP00000242323
PH_hs_0044436	1487.24	435.454	1.77205	0.000636177	TMPO	Homo sapiens thymopoietin (TMPO)	1	7112	NM_001032284,NM_001032283	NP_001027455.1,NP_001027454.1	ENSG00000120802	ENST00000556029,ENST00000548911,ENST00000343315,ENST00000266732,ENST00000393053,ENST00000546828,ENST00000261210,ENST00000549938,ENST00000552831,ENST00000547214,ENST00000556678,ENST00000548223,ENST00000551987	ENSP00000450627,ENSP00000340251,ENSP00000266732,ENSP00000376773,ENSP00000261210,ENSP00000451552
PH_hs_0061591	170.652	50	1.77105	0.0015501	NA	NA	1	NA	NA	NA	ENSG00000153558	ENSG00000153558	ENSP00000417601,ENSP00000411484,ENSP00000411273,ENSP00000416332,ENSP00000405084,ENSP00000426163,ENSP00000406737,ENSP00000408895,ENSP00000441228
PH_hs_0029556	7263.48	2130	1.76981	0.0042091	MAPK6	Homo sapiens mitogen-activated protein kinase 6 (MAPK6)	1	5597	NM_002748	NP_002739.1	ENSG00000069956	ENST00000560802,ENST00000558063,ENST00000560254,ENST00000261845,ENST00000558100,ENST00000558841,ENST00000558891,ENST00000560774	ENSP00000261845
PH_hs_0015489	177.027	51.9282	1.76938	0.000211024	L3MBTL1	Homo sapiens l(3)	1	26013	NM_015478,NM_032107	NP_056293.4,NP_115479.4	ENSG00000185513	ENST00000434666,ENST00000427442,ENST00000439769,ENST00000373135,ENST00000473289,ENST00000468336,ENST00000430781,ENST00000373134,ENST00000457824,ENST00000473981,ENST00000485334,ENST00000422861,ENST00000445228,ENST00000497347,ENST00000373133,ENST00000483547,ENST00000494117,ENST00000471977,ENST00000418998	ENSP00000415971,ENSP00000402107,ENSP00000387971,ENSP00000362227,ENSP00000362226,ENSP00000410139,ENSP00000412938,ENSP00000398516
PH_hs_0035804	10855.9	3194.05	1.76502	0.00379437	MSRB3	Homo sapiens methionine sulfoxide reductase B3 (MSRB3)	1	253827	NM_001193461,NM_001193460,NM_001031679,NM_198080	NP_001180390.1,NP_001180389.1,NP_001026849.1,NP_932346.1	ENSG00000174099	ENST00000355192,ENST00000308259,ENST00000541897,ENST00000538725,ENST00000540804,ENST00000535664,ENST00000541189,ENST00000538045,ENST00000535239,ENST00000446731,ENST00000535143,ENST00000614640	ENSP00000347324,ENSP00000312274,ENSP00000445051,ENSP00000437623,ENSP00000441650,ENSP00000440722,ENSP00000442620,ENSP00000445843,ENSP00000404903,ENSP00000481483
PH_hs_0048843	2928.75	863.126	1.76264	0.00186404	RAB1A	Homo sapiens RAB1A, member RAS oncogene family (RAB1A)	1	5861	NM_015543,NM_004161	NP_056358.1,NP_004152.1	ENSG00000138069	ENST00000494188,ENST00000409892,ENST00000409784,ENST00000398529,ENST00000409751	ENSP00000386451,ENSP00000387286,ENSP00000381540,ENSP00000386672
PH_hs_0011697	3287.54	969.039	1.76238	0.00591453	CHUK	Homo sapiens conserved helix-loop-helix ubiquitous kinase (CHUK)	1	1147	NM_001278	NP_001269.3	ENSG00000213341	ENST00000370397,ENST00000590930,ENST00000588656,ENST00000585551	ENSP00000359424
PH_hs_0049572	4291.74	1268.84	1.75805	0.00128432	CHORDC1|LOC727896	Homo sapiens cysteine and histidine-rich domain (CHORD)|Homo sapiens cysteine and histidine-rich domain (CHORD)	4	26973|727896	NM_001144073,NM_012124|NR_026659	NP_001137545.1,NP_036256.2|-	ENSG00000110172	ENST00000320585,ENST00000529987,ENST00000533724,ENST00000457199,ENST00000529726,ENST00000525317,ENST00000533772,ENST00000530765,ENST00000533062,ENST00000529402,ENST00000533739	ENSP00000319255,ENSP00000433719,ENSP00000401080,ENSP00000436632,ENSP00000436945,ENSP00000434040,ENSP00000431929,ENSP00000433440,ENSP00000432019
PH_hs_0004274	1294.45	383.017	1.75687	0.000409573	TRIM9	Homo sapiens tripartite motif containing 9 (TRIM9)	1	114088	NM_015163	NP_055978.4	ENSG00000100505	ENST00000298355,ENST00000338969,ENST00000555170,ENST00000557456,ENST00000555933,ENST00000360392	ENSP00000298355,ENSP00000342970,ENSP00000353561
PH_hs_0005166	358.702	106.256	1.75525	0.00058819	NKAIN2	Homo sapiens Na+/K+ transporting ATPase interacting 2 (NKAIN2)	1	154215	NM_153355,NM_001040214	NP_699186.2,NP_001035304.1	ENSG00000188580	ENST00000476571,ENST00000368416,ENST00000368417,ENST00000546092,ENST00000545433	ENSP00000357401,ENSP00000357402,ENSP00000440287,ENSP00000437798
PH_hs_0003771	2841.54	841.842	1.75505	0.0068889	ROCK2	Homo sapiens Rho-associated, coiled-coil containing protein kinase 2 (ROCK2)	1	9475	NM_004850	NP_004841.2	ENSG00000134318	ENST00000315872,ENST00000401753,ENST00000493096,ENST00000460262,ENST00000261535,ENST00000484951,ENST00000431087,ENST00000462366,ENST00000616279	ENSP00000317985,ENSP00000385509,ENSP00000261535,ENSP00000395957,ENSP00000481789
PH_hs_0024411	338.622	100.436	1.7534	0.00305074	MIOS	Homo sapiens missing oocyte, meiosis regulator, homolog (Drosophila)	1	54468	NM_019005	NP_061878.3	ENSG00000164654	ENST00000340080,ENST00000405785,ENST00000433635,ENST00000456533,ENST00000433056,ENST00000445169,ENST00000461907,ENST00000493227,ENST00000479694	ENSP00000339881,ENSP00000384088,ENSP00000413050,ENSP00000410752,ENSP00000407518,ENSP00000413489
PH_hs_0047944	168.477	50	1.75255	0.000135104	FAM84A	Homo sapiens family with sequence similarity 84, member A (FAM84A)	1	151354	NM_145175	NP_660158.2	ENSG00000162981	ENST00000295092,ENST00000331243,ENST00000497769,ENST00000464947	ENSP00000295092,ENSP00000330681
PH_hs_0010039	1939.49	575.869	1.75186	0.00491468	FAT1	Homo sapiens FAT atypical cadherin 1 (FAT1)	1	2195	NM_005245	NP_005236.2	ENSG00000083857	ENST00000441802,ENST00000500085,ENST00000512772,ENST00000507105,ENST00000509537,ENST00000509927,ENST00000507662,ENST00000512347,ENST00000503253,ENST00000508035,ENST00000509647,ENST00000614102	ENSP00000406229,ENSP00000424157,ENSP00000423801,ENSP00000421003,ENSP00000420869,ENSP00000423736,ENSP00000479573
PH_hs_0015468	1601.31	476.222	1.74954	0.00202728	TARDBP	Homo sapiens TAR DNA binding protein (TARDBP)	1	23435	NM_007375	NP_031401.1	ENSG00000120948	ENST00000473118,ENST00000240185,ENST00000439080,ENST00000613864,ENST00000476201,ENST00000472476,ENST00000621715,ENST00000315091,ENST00000473869,ENST00000621790,ENST00000616545,ENST00000622057,ENST00000617172,ENST00000618606,ENST00000611963,ENST00000620632,ENST00000619555,ENST00000610369,ENST00000614494,ENST00000477447,ENST00000620505,ENST00000621573,ENST00000611008,ENST00000613177,ENST00000496840…	ENSP00000465240,ENSP00000240185,ENSP00000404666,ENSP00000466842,ENSP00000465080,ENSP00000480690,ENSP00000313129,ENSP00000432132,ENSP00000482191,ENSP00000484722,ENSP00000481206,ENSP00000479219,ENSP00000481330,ENSP00000480771,ENSP00000479978,ENSP00000482559,ENSP00000482754,ENSP00000465888,ENSP00000479758,ENSP00000477852,ENSP00000467020,ENSP00000486989
PH_hs_0024519	2416.94	718.826	1.74947	0.00204249	RABEP1	Homo sapiens rabaptin, RAB GTPase binding effector protein 1 (RABEP1)	1	9135	NM_001083585,NM_004703	NP_001077054.1,NP_004694.2	ENSG00000029725	ENST00000575991,ENST00000537505,ENST00000575475,ENST00000341923,ENST00000570487,ENST00000574568,ENST00000572250	ENSP00000459550,ENSP00000445408,ENSP00000339569,ENSP00000482983,ENSP00000460980,ENSP00000466981
PH_hs_0061573	19589.9	5831.49	1.74817	0.0079217	KIAA1429	Homo sapiens KIAA1429 (KIAA1429)	1	25962	NM_015496	NP_056311.2	ENSG00000164944	ENST00000297591,ENST00000521080,ENST00000522263,ENST00000522196,ENST00000517624,ENST00000523263,ENST00000523405,ENST00000421249,ENST00000519001	ENSP00000297591,ENSP00000429909,ENSP00000430857,ENSP00000428784,ENSP00000398390
PH_hs_0063579	1271.5	378.743	1.74724	0.00107845	VPS54	Homo sapiens vacuolar protein sorting 54 homolog (S. cerevisiae)	1	51542	NM_001005739,NM_016516	NP_001005739.1,NP_057600.2	ENSG00000143952	ENST00000409558,ENST00000354504,ENST00000272322,ENST00000416400	ENSP00000386980,ENSP00000346499,ENSP00000272322,ENSP00000414725
PH_hs_0041066	6919.82	2061.99	1.74669	0.00156717	XIAP	Homo sapiens X-linked inhibitor of apoptosis, E3 ubiquitin protein ligase (XIAP)	1	331	NR_037916,NM_001204401,NM_001167	-,NP_001191330.1,NP_001158.2	ENSG00000101966	ENST00000422098,ENST00000481776,ENST00000497906,ENST00000468691,ENST00000430625,ENST00000371199,ENST00000497640,ENST00000355640,ENST00000468503,ENST00000496602,ENST00000434753	ENSP00000405529,ENSP00000400637,ENSP00000360242,ENSP00000347858,ENSP00000395230
PH_hs_0062252	480.046	143.153	1.74561	0.00667625	SPANXD|SPANXB1|SPANXC|SPANXA2|SPANXA1	Homo sapiens SPANX family, member D (SPANXD)|Homo sapiens SPANX family, member B1 (SPANXB1)|Homo sapiens SPANX family, member C (SPANXC)|Homo sapiens SPANX family, member A2 (SPANXA2)|Homo sapiens sperm protein associated with the nucleus, X-linked, family member A1 (SPANXA1)	4	64648|728695|64663|728712|30014	NM_032417|NM_032461|NM_022661|NM_145662|NM_013453	NP_115793.1|NP_115850.2|NP_073152.2|NP_663695.1|NP_038481.2	ENSG00000196406|ENSG00000227234|ENSG00000198573|ENSG00000203926|ENSG00000198021	ENST00000370515|ENST00000449283|ENST00000358993|ENST00000370518|ENST00000370519,ENST00000615379	ENSP00000359546|ENSP00000405202|ENSP00000351884|ENSP00000359549|ENSP00000359550,ENSP00000484283
PH_hs_0003438	10083.9	3014.45	1.74209	0.00519299	SRP54	Homo sapiens signal recognition particle 54kDa (SRP54)	1	6729	NM_001146282,NM_003136	NP_001139754.1,NP_003127.1	ENSG00000100883	ENST00000556994,ENST00000554803,ENST00000555746,ENST00000553544,ENST00000555317,ENST00000555557,ENST00000556380,ENST00000555535,ENST00000553923,ENST00000556445,ENST00000556992,ENST00000546080,ENST00000216774,ENST00000630962	ENSP00000451818,ENSP00000451037,ENSP00000451647,ENSP00000451775,ENSP00000451313,ENSP00000440629,ENSP00000216774,ENSP00000486764
PH_hs_0019254	489.906	146.679	1.73984	0.00376692	IKBIP	Homo sapiens IKBKB interacting protein (IKBIP)	1	121457	NM_153687	NP_710154.1	ENSG00000166130	ENST00000393042,ENST00000342502,ENST00000299157	ENSP00000376762,ENSP00000343471,ENSP00000299157
PH_hs_0005668	13711	4109.96	1.73814	0.00600021	TULP4	Homo sapiens tubby like protein 4 (TULP4)	1	56995	NM_020245,NM_001007466	NP_064630.2,NP_001007467.1	ENSG00000130338	ENST00000620026,ENST00000432358,ENST00000613994,ENST00000367097,ENST00000367094,ENST00000616856,ENST00000613390	ENSP00000356064,ENSP00000356061,ENSP00000481804
PH_hs_0018966	166.549	50	1.73595	0.0139633	HGF	Homo sapiens hepatocyte growth factor (hepapoietin A; scatter factor)	1	3082	NM_001010932,NM_000601	NP_001010932.1,NP_000592.3	ENSG00000019991	ENST00000222390,ENST00000457544,ENST00000444829,ENST00000453411,ENST00000423064,ENST00000465234,ENST00000453018,ENST00000412881,ENST00000421558,ENST00000354224	ENSP00000222390,ENSP00000391238,ENSP00000389854,ENSP00000408270,ENSP00000413829,ENSP00000395468,ENSP00000396307,ENSP00000388592,ENSP00000346164
PH_hs_0000607	484.029	145.737	1.73173	0.00694715	EOGT	Homo sapiens EGF domain-specific O-linked N-acetylglucosamine (GlcNAc)	1	285203	NM_173654	NP_775925.1	ENSG00000163378	ENST00000383701,ENST00000295571,ENST00000496647,ENST00000403140,ENST00000480846,ENST00000424374,ENST00000456376,ENST00000540764,ENST00000540955,ENST00000615922	ENSP00000373206,ENSP00000295571,ENSP00000384124,ENSP00000408090,ENSP00000411832,ENSP00000443780,ENSP00000444264,ENSP00000480083
PH_hs_0022831	4013.04	1209.83	1.72989	0.00269412	EPRS	Homo sapiens glutamyl-prolyl-tRNA synthetase (EPRS)	1	2058	NM_004446	NP_004437.2	ENSG00000136628	ENST00000366923,ENST00000468487,ENST00000485821,ENST00000609181,ENST00000464052,ENST00000477030	ENSP00000355890,ENSP00000477245,ENSP00000477493
PH_hs_0060652	252.002	76.1157	1.72717	6.06868e-05	SLC38A4	Homo sapiens solute carrier family 38, member 4 (SLC38A4)	1	55089	NM_001143824,NM_018018	NP_001137296.1,NP_060488.2	ENSG00000139209	ENST00000447411,ENST00000266579,ENST00000550670,ENST00000547477,ENST00000546940	ENSP00000389843,ENSP00000266579,ENSP00000448186,ENSP00000450071,ENSP00000448543
PH_hs_0032075	623.821	188.47	1.7268	0.00273605	ZNF182	Homo sapiens zinc finger protein 182 (ZNF182)	1	7569	NM_001007088,NM_006962,NM_001178099	NP_001007089.1,NP_008893.1,NP_001171570.1	ENSG00000147118	ENST00000376943,ENST00000396965,ENST00000305127	ENSP00000366142,ENSP00000380165,ENSP00000306351
PH_hs_0063049	22212.2	6719.81	1.72486	0.00630663	NA	NA	1	NA	NA	NA	ENSG00000271793|ENSG00000135316	ENST00000616122|ENST00000355238|ENST00000503906	ENSP00000426494|ENSP00000347380,ENSP00000358635,ENSP00000397782,ENSP00000484577
PH_hs_0025793	2105.41	637.314	1.72403	0.00603363	TMX3	Homo sapiens thioredoxin-related transmembrane protein 3 (TMX3)	1	54495	NM_019022	NP_061895.3	ENSG00000166479	ENST00000299608,ENST00000578816,ENST00000564631,ENST00000566135,ENST00000578765,ENST00000566887,ENST00000569053,ENST00000443099,ENST00000562706,ENST00000564008,ENST00000565918,ENST00000580785,ENST00000569982,ENST00000544714	ENSP00000299608,ENSP00000456587,ENSP00000458132,ENSP00000402605,ENSP00000457262,ENSP00000456453,ENSP00000455234,ENSP00000457074
PH_hs_0003985	750.762	227.356	1.72341	0.000985837	DACH1	Homo sapiens dachshund family transcription factor 1 (DACH1)	1	1602	NM_004392,NM_080760,NM_080759	NP_004383.4,NP_542938.3,NP_542937.3	ENSG00000276644	ENST00000613252,ENST00000619232,ENST00000611519,ENST00000620444	ENSP00000482245,ENSP00000482797,ENSP00000482493,ENSP00000481551
PH_hs_0061698	9027.51	2737.46	1.72149	0.00311016	NA	NA	1	NA	NA	NA	ENSG00000163527	ENSG00000163527	ENSP00000295770
PH_hs_0015581	853.528	258.844	1.72136	0.00519842	ZBTB11	Homo sapiens zinc finger and BTB domain containing 11 (ZBTB11)	1	27107	NM_014415	NP_055230.2	ENSG00000066422	ENST00000312938,ENST00000471673,ENST00000461821	ENSP00000326200,ENSP00000417369
PH_hs_0033467	2407.97	730.452	1.72095	0.00219515	IPO11-LRRC70|IPO11	Homo sapiens IPO11-LRRC70 readthrough (IPO11-LRRC70)|Homo sapiens importin 11 (IPO11)	4	101180901|51194	NR_073584|NM_016338,NM_001134779	-|NP_057422.3,NP_001128251.1	ENSG00000086200	ENST00000514647,ENST00000424533,ENST00000505902,ENST00000325324,ENST00000506200,ENST00000409296,ENST00000506905,ENST00000507640,ENST00000502862,ENST00000511713,ENST00000511133,ENST00000413749,ENST00000409534,ENST00000512177	ENSP00000427129,ENSP00000395685,ENSP00000425573,ENSP00000316651,ENSP00000427274,ENSP00000386992,ENSP00000421517,ENSP00000398230,ENSP00000387039
PH_hs_0023565	3328.42	1010.69	1.7195	0.000612348	UTP20	Homo sapiens UTP20, small subunit (SSU)	1	27340	NM_014503	NP_055318.2	ENSG00000120800	ENST00000261637,ENST00000551825,ENST00000551998,ENST00000551345	ENSP00000261637
PH_hs_0061742	1576.08	479.053	1.71809	0.000288407	STRN3	Homo sapiens striatin, calmodulin binding protein 3 (STRN3)	1	29966	NM_001083893,NM_014574	NP_001077362.1,NP_055389.3	ENSG00000196792	ENST00000355683,ENST00000357479,ENST00000555358,ENST00000554124,ENST00000366206,ENST00000554991,ENST00000556577,ENST00000555152	ENSP00000347909,ENSP00000350071,ENSP00000451028,ENSP00000452542,ENSP00000452092,ENSP00000451233
PH_hs_0001048	421.965	128.262	1.71803	0.00827777	ALCAM	Homo sapiens activated leukocyte cell adhesion molecule (ALCAM)	1	214	NM_001243280,NM_001627	NP_001230209.1,NP_001618.2	ENSG00000170017	ENST00000306107,ENST00000470756,ENST00000472644,ENST00000481337,ENST00000486979,ENST00000460954,ENST00000465413,ENST00000491388,ENST00000489178	ENSP00000305988,ENSP00000419236,ENSP00000418213,ENSP00000418937
PH_hs_0049053	6275.35	1908.33	1.71739	0.00160725	ADAM9	Homo sapiens ADAM metallopeptidase domain 9 (ADAM9)	1	8754	NR_027878,NR_027639,NR_027638,NM_003816	-,-,-,NP_003807.1	ENSG00000168615	ENST00000466936,ENST00000481513,ENST00000487273,ENST00000481873,ENST00000468065,ENST00000379917,ENST00000481058,ENST00000484143,ENST00000463437	ENSP00000420257,ENSP00000417066,ENSP00000419446,ENSP00000418437,ENSP00000418737,ENSP00000369249
PH_hs_0047748	433.747	132.042	1.71585	0.00155218	SRFBP1	Homo sapiens serum response factor binding protein 1 (SRFBP1)	1	153443	NM_152546	NP_689759.2	ENSG00000151304	ENST00000339397,ENST00000504881	ENSP00000341324
PH_hs_0027160	247.801	75.5385	1.7139	0.00862357	NAIP	Homo sapiens NLR family, apoptosis inhibitory protein (NAIP)	1	4671	NM_004536,NM_022892	NP_004527.2,NP_075043.1	ENSG00000278613	ENST00000612328,ENST00000621666,ENST00000622005,ENST00000620988,ENST00000610590,ENST00000613897,ENST00000615640,ENST00000616067,ENST00000618877	ENSP00000484107,ENSP00000485660,ENSP00000484731,ENSP00000483012,ENSP00000485362,ENSP00000479321,ENSP00000477938
PH_hs_0045046	280.575	85.6714	1.7115	0.00150313	TRIM9	Homo sapiens tripartite motif containing 9 (TRIM9)	1	114088	NM_052978	NP_443210.1	ENSG00000100505	ENST00000298355,ENST00000338969,ENST00000555170,ENST00000557456,ENST00000555933,ENST00000360392	ENSP00000298355,ENSP00000342970,ENSP00000353561
PH_hs_0049050	553.672	169.077	1.71135	0.00451042	PCDH7	Homo sapiens protocadherin 7 (PCDH7)	1	5099	NM_032457,NM_001173523	NP_115833.2,NP_001166994.1	ENSG00000169851	ENST00000361762,ENST00000543491,ENST00000511884,ENST00000507864,ENST00000621961,ENST00000509759,ENST00000509925,ENST00000610830	ENSP00000355243,ENSP00000441802,ENSP00000427066,ENSP00000484874,ENSP00000483285
PH_hs_0000708	4735.75	1446.43	1.71109	0.00169182	FBXO45	Homo sapiens F-box protein 45 (FBXO45)	1	200933	NM_001105573	NP_001099043.1	ENSG00000174013	ENST00000440469,ENST00000311630	ENSP00000389868,ENSP00000310332
PH_hs_0047584	1576.73	482.007	1.70981	0.00105802	C5orf28	Homo sapiens chromosome 5 open reading frame 28 (C5orf28)	1	64417	NM_022483	NP_071928.2	ENSG00000151881	ENST00000500337,ENST00000397080,ENST00000512085,ENST00000511525,ENST00000510130,ENST00000506860	ENSP00000426067,ENSP00000380270,ENSP00000422881,ENSP00000427099,ENSP00000424720
PH_hs_0031517	14786.8	4530.54	1.70655	0.00582622	TMEM30A	Homo sapiens transmembrane protein 30A (TMEM30A)	1	55754	NM_001143958,NM_018247	NP_001137430.1,NP_060717.1	ENSG00000112697	ENST00000230461,ENST00000370050,ENST00000475111,ENST00000518161	ENSP00000230461,ENSP00000359067,ENSP00000431007,ENSP00000430270
PH_hs_0014077	320.086	98.4133	1.70153	0.00637595	PPP3CA	Homo sapiens protein phosphatase 3, catalytic subunit, alpha isozyme (PPP3CA)	1	5530	NM_001130692,NM_000944,NM_001130691	NP_001124164.1,NP_000935.1,NP_001124163.1	ENSG00000138814	ENST00000512215,ENST00000394854,ENST00000323055,ENST00000394853,ENST00000507176,ENST00000492351,ENST00000510292,ENST00000529324,ENST00000525819	ENSP00000422781,ENSP00000378323,ENSP00000320580,ENSP00000378322,ENSP00000422990,ENSP00000426565,ENSP00000431619,ENSP00000434599
PH_hs_0035811	551.795	169.862	1.69977	0.00103484	TYW3	Homo sapiens tRNA-yW synthesizing protein 3 homolog (S. cerevisiae)	1	127253	NM_001162916,NM_138467,NR_027962	NP_001156388.1,NP_612476.1,-	ENSG00000162623	ENST00000370867,ENST00000479111,ENST00000483990,ENST00000485401,ENST00000449696,ENST00000486467,ENST00000467646,ENST00000457880	ENSP00000359904,ENSP00000477469,ENSP00000476365,ENSP00000407025
PH_hs_0043344	6343.72	1953.8	1.69905	0.00400314	FBXL17	Homo sapiens F-box and leucine-rich repeat protein 17 (FBXL17)	1	64839	NM_001163315	NP_001156787.2	ENSG00000145743	ENST00000359660,ENST00000496714,ENST00000481160,ENST00000518486,ENST00000542267,ENST00000619412	ENSP00000352683,ENSP00000418111,ENSP00000437464,ENSP00000481439
PH_hs_0017507	253.685	78.2762	1.69639	0.00445494	UFM1	Homo sapiens ubiquitin-fold modifier 1 (UFM1)	1	51569	NM_016617	NP_057701.1	ENSG00000120686	ENST00000494372,ENST00000379649,ENST00000239878,ENST00000464423,ENST00000437952	ENSP00000368970,ENSP00000239878,ENSP00000402378
PH_hs_0003919	25115.2	7796.72	1.68762	0.00299376	MYO10	Homo sapiens myosin X (MYO10)	1	4651	NM_012334	NP_036466.2	ENSG00000145555	ENST00000513610,ENST00000515803,ENST00000505695,ENST00000513882,ENST00000506343,ENST00000512061,ENST00000510401,ENST00000508318,ENST00000511972,ENST00000502436,ENST00000507288,ENST00000274203	ENSP00000421280,ENSP00000425051,ENSP00000421170,ENSP00000421309,ENSP00000426783,ENSP00000426664,ENSP00000274203
PH_hs_0047615	1443.64	448.46	1.68666	0.000442064	SERBP1	Homo sapiens SERPINE1 mRNA binding protein 1 (SERBP1)	1	26135	NM_001018069,NM_015640,NM_001018068,NM_001018067	NP_001018079.1,NP_056455.3,NP_001018078.1,NP_001018077.1	ENSG00000142864	ENST00000370994,ENST00000370995,ENST00000490406,ENST00000462814,ENST00000361219,ENST00000370990,ENST00000484880,ENST00000493607	ENSP00000360033,ENSP00000360034,ENSP00000354591,ENSP00000360029
PH_hs_0000782	5788.71	1804.74	1.68145	0.00362407	FKBP5	Homo sapiens FK506 binding protein 5 (FKBP5)	1	2289	NM_001145776,NM_001145775,NM_004117	NP_001139248.1,NP_001139247.1,NP_004108.1	ENSG00000096060	ENST00000357266,ENST00000536438,ENST00000539068,ENST00000542713	ENSP00000349811,ENSP00000444810,ENSP00000441205,ENSP00000442340
PH_hs_0024980	1110.98	346.775	1.67975	0.000559747	RAB18	Homo sapiens RAB18, member RAS oncogene family (RAB18)	1	22931	NM_001256415,NM_001256412,NM_001256411,NM_001256410,NM_021252,NR_046172	NP_001243344.1,NP_001243341.1,NP_001243340.1,NP_001243339.1,NP_067075.1,-	ENSG00000099246	ENST00000356940,ENST00000490236,ENST00000375802,ENST00000465772,ENST00000484281,ENST00000423465,ENST00000621805,ENST00000535776,ENST00000611151	ENSP00000349415,ENSP00000364960,ENSP00000407872,ENSP00000478479,ENSP00000439321,ENSP00000483927
PH_hs_0048705	9321.49	2909.7	1.67969	0.00225098	GLI3	Homo sapiens GLI family zinc finger 3 (GLI3)	1	2737	NM_000168	NP_000159.3	ENSG00000106571	ENST00000395925,ENST00000479210,ENST00000464291,ENST00000448703,ENST00000437480,ENST00000428534	ENSP00000379258,ENSP00000406135,ENSP00000407963
PH_hs_0025925	244.358	76.3484	1.67832	0.00768397	CALD1	Homo sapiens caldesmon 1 (CALD1)	1	800	NM_033157,NM_033140,NM_033139,NM_033138,NM_004342	NP_149347.2,NP_149131.1,NP_149130.1,NP_149129.2,NP_004333.1	ENSG00000122786	ENST00000417172,ENST00000436461,ENST00000422748,ENST00000454108,ENST00000475772,ENST00000430085,ENST00000462181,ENST00000482470,ENST00000361675,ENST00000361901,ENST00000498254,ENST00000489019,ENST00000445569,ENST00000435928,ENST00000443197,ENST00000424922,ENST00000495522,ENST00000496024,ENST00000478075,ENST00000472096,ENST00000466704,ENST00000473714,ENST00000480638,ENST00000393118	ENSP00000398826,ENSP00000411476,ENSP00000395710,ENSP00000401988,ENSP00000394715,ENSP00000354826,ENSP00000354513,ENSP00000390926,ENSP00000416611,ENSP00000407522,ENSP00000393621,ENSP00000419673,ENSP00000376826
PH_hs_0001073	1120.51	350.237	1.67775	0.00533273	BMS1	Homo sapiens BMS1 ribosome biogenesis factor (BMS1)	1	9790	NM_014753	NP_055568.3	ENSG00000165733	ENST00000374518	ENSP00000363642
PH_hs_0013993	5432.71	1700.91	1.67537	0.000362759	BPNT1	Homo sapiens 3'(2')	1	10380	NM_006085	NP_006076.4	ENSG00000162813	ENST00000469520,ENST00000354807,ENST00000482136,ENST00000463953,ENST00000498791,ENST00000480959,ENST00000548668,ENST00000498237,ENST00000544404,ENST00000414869,ENST00000322067	ENSP00000446828,ENSP00000346862,ENSP00000446953,ENSP00000446850,ENSP00000448740,ENSP00000449883,ENSP00000444398,ENSP00000410348,ENSP00000318852
PH_hs_0031797	253.47	79.3865	1.67485	0.0187696	TSTD3	Homo sapiens thiosulfate sulfurtransferase (rhodanese)	1	100130890	NM_001195131	NP_001182060.1	NA	NA	NA
PH_hs_0035608	753.403	236.32	1.67268	0.0018834	MTIF2	Homo sapiens mitochondrial translational initiation factor 2 (MTIF2)	1	4528	NM_001005369,NM_002453	NP_001005369.1,NP_002444.2	ENSG00000085760	ENST00000403721,ENST00000263629,ENST00000418823,ENST00000417741,ENST00000446660,ENST00000366137,ENST00000441307,ENST00000404297,ENST00000420637,ENST00000417363,ENST00000412530,ENST00000394600	ENSP00000384481,ENSP00000263629,ENSP00000403492,ENSP00000393337,ENSP00000388640,ENSP00000383880,ENSP00000416057,ENSP00000399531,ENSP00000393025,ENSP00000378099
PH_hs_0047853	188.391	59.2511	1.66882	0.00878235	ITGA4	Homo sapiens integrin, alpha 4 (antigen CD49D, alpha 4 subunit of VLA-4 receptor)	1	3676	NM_000885	NP_000876.3	ENSG00000115232	ENST00000476089,ENST00000339307,ENST00000397033,ENST00000465522,ENST00000233573,ENST00000484404,ENST00000478440,ENST00000473002,ENST00000490435,ENST00000476824,ENST00000468948	ENSP00000340149,ENSP00000380227,ENSP00000233573
PH_hs_0018132	1346.98	424.926	1.66444	0.000935437	FAM73A	Homo sapiens family with sequence similarity 73, member A (FAM73A)	1	374986	NM_001270384,NM_198549	NP_001257313.1,NP_940951.1	ENSG00000180488	ENST00000370791,ENST00000477627,ENST00000476203,ENST00000443751	ENSP00000359827,ENSP00000473285,ENSP00000393675
PH_hs_0023024	3424.05	1081.06	1.66326	0.000632694	TMEM184C	Homo sapiens transmembrane protein 184C (TMEM184C)	1	55751	NM_018241	NP_060711.2	ENSG00000164168	ENST00000296582,ENST00000508208,ENST00000505999,ENST00000506826	ENSP00000296582,ENSP00000425940,ENSP00000421159
PH_hs_0001821	1932.08	610.069	1.66311	0.00568028	DOCK10	Homo sapiens dedicator of cytokinesis 10 (DOCK10)	1	55619	NM_014689	NP_055504.2	ENSG00000135905	ENST00000409592,ENST00000258390,ENST00000535663,ENST00000492251,ENST00000422684,ENST00000489831,ENST00000472652,ENST00000492369,ENST00000543715,ENST00000471810,ENST00000474102,ENST00000435582,ENST00000458608	ENSP00000386694,ENSP00000258390,ENSP00000437947,ENSP00000395178,ENSP00000394552,ENSP00000397389
PH_hs_0046229	484.911	153.369	1.66071	3.73682e-05	H2AFV	Homo sapiens H2A histone family, member V (H2AFV)	1	94239	NM_012412,NM_201516,NM_201517,NM_201436	NP_036544.1,NP_958924.1,NP_958925.1,NP_958844.1	ENSG00000105968	ENST00000222690,ENST00000437072,ENST00000349299,ENST00000308153,ENST00000350771,ENST00000381124,ENST00000521529,ENST00000446531	ENSP00000222690,ENSP00000397115,ENSP00000342714,ENSP00000308405,ENSP00000340708,ENSP00000370516,ENSP00000430492,ENSP00000406901
PH_hs_0015585	2705.2	856.317	1.65952	0.00212636	LRP12	Homo sapiens low density lipoprotein receptor-related protein 12 (LRP12)	1	29967	NM_001135703,NM_013437	NP_001129175.1,NP_038465.1	ENSG00000147650	ENST00000424843,ENST00000276654,ENST00000518375,ENST00000523007,ENST00000522046,ENST00000520770,ENST00000519675	ENSP00000399148,ENSP00000276654,ENSP00000429305
PH_hs_0044200	2856.16	905.959	1.65656	0.00689858	MED14	Homo sapiens mediator complex subunit 14 (MED14)	1	9282	NM_004229	NP_004220.2	ENSG00000180182	ENST00000324817,ENST00000416199,ENST00000433003,ENST00000472736,ENST00000496531,ENST00000482034,ENST00000492219,ENST00000495865,ENST00000463072	ENSP00000323720,ENSP00000392586,ENSP00000411357
PH_hs_0022107	1359.03	432.067	1.65325	0.00318051	PICALM	Homo sapiens phosphatidylinositol binding clathrin assembly protein (PICALM)	1	8301	NM_001206947,NM_001206946,NM_001008660,NM_007166	NP_001193876.1,NP_001193875.1,NP_001008660.1,NP_009097.2	ENSG00000073921	ENST00000532317,ENST00000526033,ENST00000530692,ENST00000526548,ENST00000393346,ENST00000529760,ENST00000528398,ENST00000532603,ENST00000356360,ENST00000529016,ENST00000526961,ENST00000526907,ENST00000530542,ENST00000534375,ENST00000534412,ENST00000533350,ENST00000531771,ENST00000531558,ENST00000531930,ENST00000532041,ENST00000525162,ENST00000528256,ENST00000528411,ENST00000630913	ENSP00000436958,ENSP00000433846,ENSP00000436852,ENSP00000377015,ENSP00000435807,ENSP00000434884,ENSP00000435311,ENSP00000348718,ENSP00000432509,ENSP00000432976,ENSP00000435737,ENSP00000435499,ENSP00000433166,ENSP00000433303,ENSP00000431728,ENSP00000436508,ENSP00000431545,ENSP00000487119
PH_hs_0008478	269.026	85.6714	1.65086	0.00336967	ODAM	Homo sapiens odontogenic, ameloblast asssociated (ODAM)	1	54959	NM_017855	NP_060325.3	ENSG00000109205	ENST00000396094,ENST00000510709,ENST00000506248,ENST00000514097,ENST00000510847	ENSP00000379401,ENSP00000423070,ENSP00000426106,ENSP00000422100
PH_hs_0062928	6234.51	1985.41	1.65084	7.85761e-05	NA	NA	1	NA	NA	NA	ENSG00000278919|ENSG00000274165|ENSG00000276565	ENST00000614594|ENST00000624434|ENST00000617253	ENSP00000485085|ENSP00000483175|ENSP00000484037
PH_hs_0047323	631.384	201.624	1.64685	0.00273639	TRIM58	Homo sapiens tripartite motif containing 58 (TRIM58)	1	25893	NM_015431	NP_056246.3	ENSG00000162722	ENST00000366481	ENSP00000355437
PH_hs_0002038	417.044	133.202	1.64659	0.00384533	LIX1	Homo sapiens Lix1 homolog (chicken)	1	167410	NM_153234	NP_694966.3	ENSG00000145721	ENST00000274382,ENST00000512378	ENSP00000274382,ENSP00000427469
PH_hs_0024840	2824.06	903.037	1.64492	0.00013364	UBR5	Homo sapiens ubiquitin protein ligase E3 component n-recognin 5 (UBR5)	1	51366	NM_015902	NP_056986.2	ENSG00000104517	ENST00000520539,ENST00000220959,ENST00000517465,ENST00000518205,ENST00000521922,ENST00000521767,ENST00000521312,ENST00000521566,ENST00000519528,ENST00000520898,ENST00000519365,ENST00000518145,ENST00000522327	ENSP00000429084,ENSP00000220959,ENSP00000428693,ENSP00000427819,ENSP00000428062,ENSP00000429127,ENSP00000428138
PH_hs_0024082	2559.26	818.724	1.64428	0.00585564	TBX3	Homo sapiens T-box 3 (TBX3)	1	6926	NM_016569,NM_005996	NP_057653.3,NP_005987.3	ENSG00000135111	ENST00000349155,ENST00000257566,ENST00000548503,ENST00000552054,ENST00000613550	ENSP00000257567,ENSP00000257566,ENSP00000480048
PH_hs_0024172	498.55	159.531	1.6439	0.000320566	ATP13A3	Homo sapiens ATPase type 13A3 (ATP13A3)	1	79572	NM_024524	NP_078800.3	ENSG00000133657	ENST00000439040,ENST00000429136,ENST00000461660,ENST00000497567,ENST00000484023,ENST00000485194,ENST00000492983,ENST00000457986,ENST00000446356,ENST00000256031,ENST00000619199	ENSP00000416508,ENSP00000402550,ENSP00000406234,ENSP00000410767,ENSP00000256031,ENSP00000482200
PH_hs_0000279	240.73	77.2112	1.64053	9.06131e-05	PTGER2	Homo sapiens prostaglandin E receptor 2 (subtype EP2)	1	5732	NM_000956	NP_000947.2	ENSG00000125384	ENST00000557436,ENST00000245457	ENSP00000450933,ENSP00000245457
PH_hs_0004590	3800.08	1219.44	1.63981	0.00604725	BBS9	Homo sapiens Bardet-Biedl syndrome 9 (BBS9)	1	27241	NM_001033605,NM_001033604,NM_198428,NM_014451	NP_001028777.1,NP_001028776.1,NP_940820.1,NP_055266.2	ENSG00000122507	ENST00000432983,ENST00000242067,ENST00000350941,ENST00000396127,ENST00000355070,ENST00000465037,ENST00000433714,ENST00000482941,ENST00000442858,ENST00000434373,ENST00000627264,ENST00000496029,ENST00000495426,ENST00000489708,ENST00000498189,ENST00000425508	ENSP00000415794,ENSP00000242067,ENSP00000313122,ENSP00000379433,ENSP00000347182,ENSP00000412159,ENSP00000388646,ENSP00000388114,ENSP00000485871,ENSP00000405151
PH_hs_0011095	1469.18	472.129	1.63776	0.00528707	SLX4IP	Homo sapiens SLX4 interacting protein (SLX4IP)	1	128710	NM_001009608	NP_001009608.1	ENSG00000149346	ENST00000334534,ENST00000488816	ENSP00000335557,ENSP00000432784
PH_hs_0034610	2863.14	921.439	1.63564	0.00131817	AEBP2	Homo sapiens AE binding protein 2 (AEBP2)	1	121536	NM_153207,NM_001267043,NM_001114176	NP_694939.2,NP_001253972.1,NP_001107648.1	ENSG00000139154	ENST00000538425,ENST00000541908,ENST00000398864,ENST00000266508,ENST00000360995,ENST00000512223,ENST00000398731	ENSP00000444255,ENSP00000437983,ENSP00000381840,ENSP00000266508,ENSP00000354267,ENSP00000445587,ENSP00000381715
PH_hs_0003626	1202.83	387.111	1.63561	0.000200358	KCND1	Homo sapiens potassium channel, voltage gated Shal related subfamily D, member 1 (KCND1)	1	3750	NM_004979	NP_004970.3	ENSG00000102057	ENST00000376477,ENST00000218176,ENST00000419374	ENSP00000365660,ENSP00000218176,ENSP00000413989
PH_hs_0001497	2776.66	894.749	1.6338	0.00227432	EHBP1	Homo sapiens EH domain binding protein 1 (EHBP1)	1	23301	NM_001142615,NM_001142616,NM_001142614,NM_015252	NP_001136087.1,NP_001136088.1,NP_001136086.1,NP_056067.2	ENSG00000115504	ENST00000405015,ENST00000413434,ENST00000426940,ENST00000449820,ENST00000427809,ENST00000405482,ENST00000472809,ENST00000494958,ENST00000431489,ENST00000263991,ENST00000467436,ENST00000405289,ENST00000462441,ENST00000469591,ENST00000444311,ENST00000454124,ENST00000422032,ENST00000496857,ENST00000491965,ENST00000471179	ENSP00000384143,ENSP00000392192,ENSP00000392441,ENSP00000399609,ENSP00000404617,ENSP00000384829,ENSP00000403783,ENSP00000263991,ENSP00000385524,ENSP00000399927,ENSP00000396186,ENSP00000388442
PH_hs_0015735	9609.32	3098.35	1.63293	0.000160741	RAB3GAP1	Homo sapiens RAB3 GTPase activating protein subunit 1 (catalytic)	1	22930	NM_001172435,NM_012233	NP_001165906.1,NP_036365.1	ENSG00000115839	ENST00000264158,ENST00000442034,ENST00000425393,ENST00000487003,ENST00000489858,ENST00000497080,ENST00000539493	ENSP00000264158,ENSP00000411418,ENSP00000400761,ENSP00000444306
PH_hs_0023060	1771.83	571.658	1.63202	0.00172855	SCAF11	Homo sapiens SR-related CTD-associated factor 11 (SCAF11)	1	9169	NM_004719	NP_004710.2	ENSG00000139218	ENST00000547654,ENST00000550629,ENST00000369367,ENST00000465950,ENST00000549162,ENST00000550893,ENST00000547950,ENST00000547018,ENST00000484275,ENST00000546534,ENST00000551391,ENST00000266589,ENST00000395454,ENST00000395453,ENST00000474828	ENSP00000358374,ENSP00000449812,ENSP00000448864,ENSP00000477742,ENSP00000446746,ENSP00000478596,ENSP00000266589,ENSP00000378840,ENSP00000378839
PH_hs_0036941	1089.92	351.739	1.63165	0.000860858	HMGB1	Homo sapiens high mobility group box 1 (HMGB1)	1	3146	NM_002128	NP_002119.1	ENSG00000189403	ENST00000341423,ENST00000405805,ENST00000339872,ENST00000399489,ENST00000399494,ENST00000326004,ENST00000490788,ENST00000468384	ENSP00000345347,ENSP00000384678,ENSP00000343040,ENSP00000382412,ENSP00000382417,ENSP00000369904
PH_hs_0039294	638.506	206.356	1.62957	0.00227305	NA	NA	1	NA	NA	NA	ENSG00000107643	ENSG00000107643	ENSP00000387936,ENSP00000393223,ENSP00000363304,ENSP00000397729,ENSP00000363297,ENSP00000363294,ENSP00000363291,ENSP00000363289,ENSP00000378974,ENSP00000353483
PH_hs_0045916	652.552	210.947	1.62921	0.00115526	KIAA0319	Homo sapiens KIAA0319 (KIAA0319)	1	9856	NM_001252328,NM_001168377,NM_001168376,NM_001168374,NM_014809,NM_001168375	NP_001239257.1,NP_001161849.1,NP_001161848.1,NP_001161846.1,NP_055624.2,NP_001161847.1	ENSG00000137261	ENST00000378214,ENST00000543707,ENST00000430948,ENST00000616673,ENST00000537886,ENST00000535378	ENSP00000367459,ENSP00000437656,ENSP00000401086,ENSP00000483665,ENSP00000439700,ENSP00000442403
PH_hs_0022143	1213.6	392.739	1.62765	0.000457285	KIAA1429	Homo sapiens KIAA1429 (KIAA1429)	1	25962	NM_015496	NP_056311.2	ENSG00000164944	ENST00000297591,ENST00000521080,ENST00000522263,ENST00000522196,ENST00000517624,ENST00000523263,ENST00000523405,ENST00000421249,ENST00000519001	ENSP00000297591,ENSP00000429909,ENSP00000430857,ENSP00000428784,ENSP00000398390
PH_hs_0011704	1287.69	417.555	1.62475	9.80187e-05	CYP27B1	Homo sapiens cytochrome P450, family 27, subfamily B, polypeptide 1 (CYP27B1)	1	1594	NM_000785	NP_000776.1	ENSG00000111012	ENST00000547344,ENST00000228606,ENST00000546567,ENST00000547451,ENST00000546609,ENST00000552186,ENST00000546496	ENSP00000228606,ENSP00000449472,ENSP00000476959
PH_hs_0063089	7094.74	2302.41	1.62361	0.0122008	NA	NA	1	NA	NA	NA	ENSG00000204183	ENST00000374375	ENSP00000363495
PH_hs_0023270	154.056	50	1.62345	1.681e-05	MAN1A1	Homo sapiens mannosidase, alpha, class 1A, member 1 (MAN1A1)	1	4121	NM_005907	NP_005898.2	ENSG00000111885	ENST00000368468	ENSP00000357453
PH_hs_0062419	1461.29	474.674	1.62223	0.0022088	NA	NA	1	NA	NA	NA	ENSG00000188529	ENSG00000188529	ENSP00000342913,ENSP00000388991,ENSP00000419813,ENSP00000473293,ENSP00000363576,ENSP00000363577,ENSP00000344149,ENSP00000420195,ENSP00000473291
PH_hs_0017343	374.683	121.791	1.62127	0.00760458	WDR66	Homo sapiens WD repeat domain 66 (WDR66)	1	144406	NM_144668,NM_001178003	NP_653269.3,NP_001171474.1	ENSG00000158023	ENST00000288912,ENST00000397454,ENST00000540779,ENST00000546044,ENST00000543211,ENST00000535257,ENST00000545752,ENST00000428465,ENST00000545988	ENSP00000288912,ENSP00000380595
PH_hs_0048539	1382.07	449.836	1.61936	0.00272085	BIRC6	Homo sapiens baculoviral IAP repeat containing 6 (BIRC6)	1	57448	NM_016252	NP_057336.3	ENSG00000115760	ENST00000465130,ENST00000470250,ENST00000471232,ENST00000461788,ENST00000496555,ENST00000497023,ENST00000462504,ENST00000483194,ENST00000431454,ENST00000444173,ENST00000466527,ENST00000421745	ENSP00000393590,ENSP00000413090,ENSP00000393596
PH_hs_0047799	175.252	57.0414	1.61935	0.0061197	CCDC68	Homo sapiens coiled-coil domain containing 68 (CCDC68)	1	80323	NM_001143829,NM_025214	NP_001137301.1,NP_079490.1	ENSG00000166510	ENST00000591504,ENST00000592040,ENST00000337363,ENST00000592294,ENST00000587148,ENST00000432185	ENSP00000466690,ENSP00000466731,ENSP00000337209,ENSP00000413406
PH_hs_0000444	2394.68	779.498	1.61922	0.00330304	ZDHHC17	Homo sapiens zinc finger, DHHC-type containing 17 (ZDHHC17)	1	23390	NM_015336	NP_056151.2	ENSG00000186908	ENST00000426126,ENST00000546778,ENST00000552453,ENST00000547620,ENST00000550876,ENST00000551407,ENST00000547604,ENST00000550163,ENST00000549682,ENST00000549944,ENST00000549010,ENST00000550789,ENST00000552693,ENST00000553091,ENST00000550244,ENST00000547673	ENSP00000403397,ENSP00000447871,ENSP00000449551,ENSP00000446954,ENSP00000449734,ENSP00000447934,ENSP00000449728,ENSP00000449836,ENSP00000450295,ENSP00000448757
PH_hs_0026880	1511.24	491.975	1.61907	0.0112738	RBM14	Homo sapiens RNA binding motif protein 14 (RBM14)	1	10432	NM_001198837,NM_001198836,NM_006328	NP_001185766.1,NP_001185765.1,NP_006319.1	ENSG00000239306	ENST00000310137,ENST00000393979,ENST00000512283,ENST00000409372,ENST00000443702,ENST00000409738,ENST00000460762,ENST00000461478,ENST00000496694	ENSP00000311747,ENSP00000377548,ENSP00000386518,ENSP00000414650,ENSP00000386995
PH_hs_0044756	1518.36	494.429	1.61868	0.000989226	MRPL19	Homo sapiens mitochondrial ribosomal protein L19 (MRPL19)	1	9801	NM_014763	NP_055578.2	ENSG00000115364	ENST00000493686,ENST00000393909,ENST00000358788,ENST00000409374,ENST00000476622,ENST00000492255,ENST00000453233	ENSP00000377486,ENSP00000351639,ENSP00000387284,ENSP00000474821,ENSP00000475090,ENSP00000406267
PH_hs_0010632	1748.07	569.537	1.6179	0.0016818	SNAPC1	Homo sapiens small nuclear RNA activating complex, polypeptide 1, 43kDa (SNAPC1)	1	6617	NM_003082	NP_003073.1	ENSG00000023608	ENST00000216294	ENSP00000216294
PH_hs_0003124	1398.96	455.977	1.61732	0.00253312	MSH3	Homo sapiens mutS homolog 3 (MSH3)	1	4437	NM_002439	NP_002430.3	ENSG00000113318	ENST00000265081,ENST00000512531,ENST00000512258	ENSP00000265081
PH_hs_0023028	2290.97	747.178	1.61644	0.0018042	BNIP2	Homo sapiens BCL2/adenovirus E1B 19kDa interacting protein 2 (BNIP2)	1	663	NM_004330	NP_004321.2	ENSG00000140299	ENST00000267859,ENST00000478981,ENST00000607373,ENST00000439052,ENST00000415213,ENST00000560776,ENST00000448414,ENST00000464390,ENST00000560458,ENST00000417312,ENST00000557987,ENST00000477543,ENST00000612191	ENSP00000267859,ENSP00000475320,ENSP00000393644,ENSP00000412767,ENSP00000398364,ENSP00000479818
PH_hs_0034114	4299.54	1403.06	1.6156	0.00102295	PRKCI	Homo sapiens protein kinase C, iota (PRKCI)	1	5584	NM_002740	NP_002731.4	ENSG00000163558	ENST00000295797,ENST00000488541,ENST00000493761,ENST00000482353,ENST00000476635,ENST00000485837,ENST00000483697	ENSP00000295797
PH_hs_0046009	771.968	252.06	1.61477	0.000769556	INGX	Homo sapiens inhibitor of growth family, X-linked, pseudogene (INGX)	1	27160	NR_002226	-	ENSG00000243468	ENST00000489074,ENST00000359239
PH_hs_0023720	1238.85	404.763	1.61385	0.00632948	XPO4	Homo sapiens exportin 4 (XPO4)	1	64328	NM_022459	NP_071904.4	ENSG00000132953	ENST00000255305,ENST00000490513,ENST00000465018,ENST00000400602	ENSP00000255305,ENSP00000383444
PH_hs_0044646	1784.07	583.374	1.61268	0.00159718	TACSTD2	Homo sapiens tumor-associated calcium signal transducer 2 (TACSTD2)	1	4070	NM_002353	NP_002344.2	ENSG00000184292	ENST00000371225	ENSP00000360269
PH_hs_0004842	16880.3	5521.07	1.61232	0.00515309	XPOT	Homo sapiens exportin, tRNA (XPOT)	1	11260	NM_007235	NP_009166.2	ENSG00000184575	ENST00000332707,ENST00000540203,ENST00000400935,ENST00000542958,ENST00000538086,ENST00000541842	ENSP00000327821,ENSP00000441376,ENSP00000383722,ENSP00000444345
PH_hs_0031990	2291.84	749.897	1.61174	0.000896743	RABEP1	Homo sapiens rabaptin, RAB GTPase binding effector protein 1 (RABEP1)	1	9135	NM_001083585,NM_004703	NP_001077054.1,NP_004694.2	ENSG00000029725	ENST00000575991,ENST00000537505,ENST00000575475,ENST00000341923,ENST00000570487,ENST00000574568,ENST00000572250	ENSP00000459550,ENSP00000445408,ENSP00000339569,ENSP00000482983,ENSP00000460980,ENSP00000466981
PH_hs_0063568	263.319	86.1738	1.61149	0.0006862	TMEM65	Homo sapiens transmembrane protein 65 (TMEM65)	1	157378	NM_194291	NP_919267.2	ENSG00000164983	ENST00000297632	ENSP00000297632
PH_hs_0033661	4000.39	1309.66	1.61095	0.00528104	NBPF14	Homo sapiens neuroblastoma breakpoint family, member 14 (NBPF14)	1	25832	NM_015383	NP_056198.2	ENSG00000270629	ENST00000611826	ENSP00000479380
PH_hs_0001946	4429.77	1450.35	1.61083	0.00271981	WDR89	Homo sapiens WD repeat domain 89 (WDR89)	1	112840	NM_001258272,NM_080666,NM_001008726	NP_001245201.1,NP_542397.1,NP_001008726.1	ENSG00000140006	ENST00000394942,ENST00000267522,ENST00000554717,ENST00000620954	ENSP00000378399,ENSP00000267522,ENSP00000451702,ENSP00000480112
PH_hs_0061576	1367.26	447.659	1.61082	0.00288079	MOB4|HSPE1-MOB4	Homo sapiens MOB family member 4, phocein (MOB4)|Homo sapiens HSPE1-MOB4 readthrough (HSPE1-MOB4)	4	25843|100529241	NM_001204094,NM_015387,NM_001100819,NM_199482|NM_001202485	NP_001191023.1,NP_056202.2,NP_001094289.1,NP_955776.1|NP_001189414.1	ENSG00000115540|ENSG00000270757	ENST00000233892,ENST00000409916,ENST00000323303,ENST00000448447,ENST00000497443,ENST00000417097,ENST00000409355,ENST00000409360|ENST00000604458	ENSP00000233892,ENSP00000387240,ENSP00000315702,ENSP00000405354,ENSP00000397052,ENSP00000387043,ENSP00000387289|ENSP00000474534
PH_hs_0025446	351.077	115.064	1.60935	2.52714e-05	GLCCI1	Homo sapiens glucocorticoid induced 1 (GLCCI1)	1	113263	NM_138426	NP_612435.1	ENSG00000106415	ENST00000223145,ENST00000414914,ENST00000430798,ENST00000492797,ENST00000460897,ENST00000470583,ENST00000474269,ENST00000489405,ENST00000438949,ENST00000496617,ENST00000482540,ENST00000491947	ENSP00000223145,ENSP00000406569,ENSP00000396171,ENSP00000393942
PH_hs_0032334	498.619	163.573	1.60801	0.00324416	FREM2	Homo sapiens FRAS1 related extracellular matrix protein 2 (FREM2)	1	341640	NM_207361	NP_997244.4	ENSG00000150893	ENST00000280481,ENST00000482551	ENSP00000280481
PH_hs_0000525	5565.06	1826.13	1.60761	0.00135312	ZNHIT6	Homo sapiens zinc finger, HIT-type containing 6 (ZNHIT6)	1	54680	NM_017953,NM_001170670	NP_060423.3,NP_001164141.1	ENSG00000117174	ENST00000370574,ENST00000431532	ENSP00000359606,ENSP00000414344
PH_hs_0014217	454.338	149.198	1.60654	0.00125003	TRIML2	Homo sapiens tripartite motif family-like 2 (TRIML2)	1	205860	NM_173553	NP_775824.2	ENSG00000179046	ENST00000512729,ENST00000326754,ENST00000503475,ENST00000503141,ENST00000511771,ENST00000502707,ENST00000394461	ENSP00000422581,ENSP00000317498,ENSP00000421575,ENSP00000426074
PH_hs_0000663	3193.82	1049.7	1.6053	0.00398579	MAP4K4	Homo sapiens mitogen-activated protein kinase kinase kinase kinase 4 (MAP4K4)	1	9448	NM_145686,NM_001242560,NM_001242559,NM_004834,NM_145687	NP_663719.2,NP_001229489.1,NP_001229488.1,NP_004825.3,NP_663720.1	ENSG00000071054	ENST00000427603,ENST00000425019,ENST00000413150,ENST00000347699,ENST00000456652,ENST00000417294,ENST00000496989,ENST00000489490,ENST00000476609,ENST00000421882,ENST00000418101,ENST00000477711,ENST00000498066,ENST00000491743,ENST00000350878,ENST00000302217,ENST00000350198,ENST00000324219,ENST00000627726,ENST00000625522	ENSP00000403016,ENSP00000392830,ENSP00000389752,ENSP00000314363,ENSP00000387370,ENSP00000409720,ENSP00000396066,ENSP00000414766,ENSP00000343658,ENSP00000303600,ENSP00000281111,ENSP00000313644,ENSP00000487176,ENSP00000486116
PH_hs_0032836	339.132	111.477	1.60511	0.00794242	SPTY2D1	Homo sapiens SPT2, Suppressor of Ty, domain containing 1 (S. cerevisiae)	1	144108	NM_194285	NP_919261.2	ENSG00000179119	ENST00000336349,ENST00000536336,ENST00000543776	ENSP00000337991
PH_hs_0048889	1171.4	385.393	1.60382	0.00769451	ERO1L	Homo sapiens ERO1-like (S. cerevisiae)	1	30001	NM_014584	NP_055399.1	ENSG00000197930	ENST00000395686,ENST00000553714,ENST00000554019,ENST00000556039,ENST00000555069,ENST00000556358,ENST00000556769,ENST00000554251,ENST00000557178,ENST00000556223,ENST00000629528	ENSP00000379042,ENSP00000451204,ENSP00000452020,ENSP00000450655,ENSP00000452269,ENSP00000452093,ENSP00000487101
PH_hs_0023221	1438.97	473.836	1.60258	0.000832144	DENND4C	Homo sapiens DENN/MADD domain containing 4C (DENND4C)	1	55667	NM_017925,NR_073201	NP_060395.5,-	ENSG00000137145	ENST00000434457,ENST00000602925,ENST00000602708,ENST00000380437,ENST00000494124,ENST00000602442,ENST00000380427,ENST00000361024,ENST00000380424	ENSP00000473469,ENSP00000473565,ENSP00000473273,ENSP00000369792,ENSP00000354301,ENSP00000369789
PH_hs_0023340	74289.6	24465	1.60244	0.000351489	FERMT2	Homo sapiens fermitin family member 2 (FERMT2)	1	10979	NM_001134999,NM_006832	NP_001128471.1,NP_006823.1	ENSG00000073712	ENST00000395631,ENST00000341590,ENST00000557255,ENST00000554152,ENST00000555546,ENST00000553373,ENST00000553663,ENST00000399304,ENST00000553768,ENST00000554288,ENST00000555692,ENST00000554712,ENST00000557562,ENST00000343279	ENSP00000378993,ENSP00000340391,ENSP00000450741,ENSP00000451084,ENSP00000451134,ENSP00000382243,ENSP00000451268,ENSP00000452472,ENSP00000450506,ENSP00000451085,ENSP00000342858
PH_hs_0062931	5214.95	1717.7	1.60217	0.00530213	NA	NA	1	NA	NA	NA	ENSG00000278919|ENSG00000274165|ENSG00000276565	ENST00000614594|ENST00000624434|ENST00000617253	ENSP00000485085|ENSP00000483175|ENSP00000484037
PH_hs_0047637	7075.78	2332.04	1.6013	0.00203827	MAP1B	Homo sapiens microtubule-associated protein 1B (MAP1B)	1	4131	NM_005909	NP_005900.2	ENSG00000131711	ENST00000512974,ENST00000296755,ENST00000504183,ENST00000513526,ENST00000511641,ENST00000504492	ENSP00000426312,ENSP00000296755,ENSP00000427194,ENSP00000423444,ENSP00000423416
PH_hs_0027427	29834	9836.28	1.60077	0.00758934	EIF3A	Homo sapiens eukaryotic translation initiation factor 3, subunit A (EIF3A)	1	8661	NM_003750	NP_003741.1	ENSG00000107581	ENST00000369144,ENST00000462527,ENST00000541549	ENSP00000358140,ENSP00000438178
PH_hs_0023213	151.509	50	1.59941	1.32627e-05	PCGF5	Homo sapiens polycomb group ring finger 5 (PCGF5)	1	84333	NM_001256549,NM_032373,NM_001257101	NP_001243478.1,NP_115749.2,NP_001244030.1	ENSG00000180628	ENST00000496708,ENST00000490164,ENST00000336126,ENST00000543648,ENST00000614189	ENSP00000337500,ENSP00000445704,ENSP00000479492
PH_hs_0031296	6779.98	2237.69	1.59927	0.000772615	GPBP1	Homo sapiens GC-rich promoter binding protein 1 (GPBP1)	1	65056	NM_001127236,NM_001127235,NM_022913,NM_001203246	NP_001120708.1,NP_001120707.2,NP_075064.1,NP_001190175.1	ENSG00000062194	ENST00000424459,ENST00000514387,ENST00000506184,ENST00000511209,ENST00000264779,ENST00000513732,ENST00000513524,ENST00000309096,ENST00000515484	ENSP00000401596,ENSP00000421709,ENSP00000421202,ENSP00000422337,ENSP00000264779
PH_hs_0009273	1581.06	521.88	1.5991	0.0016192	PDLIM5	Homo sapiens PDZ and LIM domain 5 (PDLIM5)	1	10611	NM_001256428,NM_001256426,NM_001256425,NM_001011513,NM_006457	NP_001243357.1,NP_001243355.1,NP_001243354.1,NP_001011513.3,NP_006448.4	ENSG00000163110	ENST00000359265,ENST00000317968,ENST00000514830,ENST00000512274,ENST00000509333,ENST00000503974,ENST00000504489,ENST00000627587,ENST00000542407,ENST00000508216,ENST00000514743,ENST00000511767,ENST00000510099,ENST00000509357,ENST00000513341,ENST00000508531,ENST00000511586,ENST00000380176,ENST00000506632,ENST00000318007,ENST00000380180,ENST00000437932,ENST00000615540	ENSP00000352210,ENSP00000321746,ENSP00000426379,ENSP00000424297,ENSP00000423009,ENSP00000486938,ENSP00000442187,ENSP00000426804,ENSP00000424360,ENSP00000486834,ENSP00000422833,ENSP00000429577,ENSP00000422528,ENSP00000322021,ENSP00000369527,ENSP00000398469,ENSP00000480359
PH_hs_0022239	9239.23	3053.71	1.59721	0.000813323	TMEM181	Homo sapiens transmembrane protein 181 (TMEM181)	1	57583	NM_020823	NP_065874.1	ENSG00000146433	ENST00000367090	ENSP00000356057
PH_hs_0062253	710.903	235.005	1.59696	0.0129099	SPANXB1|SPANXC|SPANXD|SPANXA2|SPANXA1	Homo sapiens SPANX family, member B1 (SPANXB1)|Homo sapiens SPANX family, member C (SPANXC)|Homo sapiens SPANX family, member D (SPANXD)|Homo sapiens SPANX family, member A2 (SPANXA2)|Homo sapiens sperm protein associated with the nucleus, X-linked, family member A1 (SPANXA1)	4	728695|64663|64648|728712|30014	NM_032461|NM_022661|NM_032417|NM_145662|NM_013453	NP_115850.2|NP_073152.2|NP_115793.1|NP_663695.1|NP_038481.2	ENSG00000227234|ENSG00000198573|ENSG00000196406|ENSG00000203926|ENSG00000198021	ENST00000449283|ENST00000358993|ENST00000370515|ENST00000370518|ENST00000370519,ENST00000615379	ENSP00000405202|ENSP00000351884|ENSP00000359546|ENSP00000359549|ENSP00000359550,ENSP00000484283
PH_hs_0024953	871.424	288.295	1.59583	0.00191305	ASPH	Homo sapiens aspartate beta-hydroxylase (ASPH)	1	444	NM_001164755,NM_001164754,NM_001164753,NM_001164752,NM_001164751,NM_032468,NM_032466	NP_001158227.1,NP_001158226.1,NP_001158225.1,NP_001158224.1,NP_001158223.1,NP_115857.1,NP_115855.1	ENSG00000198363	ENST00000379454,ENST00000521909,ENST00000524173,ENST00000521499,ENST00000522349,ENST00000523897,ENST00000523927,ENST00000522919,ENST00000356457,ENST00000519234,ENST00000518068,ENST00000517903,ENST00000517847,ENST00000518441,ENST00000522835,ENST00000519678,ENST00000519264,ENST00000518306,ENST00000520198,ENST00000517856,ENST00000517928,ENST00000389204,ENST00000522603,ENST00000379449,ENST00000517661…	ENSP00000368767,ENSP00000479945,ENSP00000429718,ENSP00000478706,ENSP00000430516,ENSP00000348841,ENSP00000427823,ENSP00000429286,ENSP00000430245,ENSP00000429954,ENSP00000429160,ENSP00000483443,ENSP00000479830,ENSP00000427877,ENSP00000429743,ENSP00000373856,ENSP00000436188,ENSP00000368762,ENSP00000428060,ENSP00000394013,ENSP00000437864
PH_hs_0033260	192.21	63.603	1.59552	0.0133585	FAR2P2	Homo sapiens fatty acyl CoA reductase 2 pseudogene 2 (FAR2P2)	1	100216479	NR_046260,NR_046259,NR_046258	-,-,-	NA	NA	NA
PH_hs_0024017	1294.07	428.372	1.59498	0.00904949	BIRC6	Homo sapiens baculoviral IAP repeat containing 6 (BIRC6)	1	57448	NM_016252	NP_057336.3	ENSG00000115760	ENST00000465130,ENST00000470250,ENST00000471232,ENST00000461788,ENST00000496555,ENST00000497023,ENST00000462504,ENST00000483194,ENST00000431454,ENST00000444173,ENST00000466527,ENST00000421745	ENSP00000393590,ENSP00000413090,ENSP00000393596
PH_hs_0060955	151.014	50	1.59469	3.39902e-05	NA	NA	1	NA	NA	NA	ENSG00000178538	ENSG00000178538	ENSP00000314407
PH_hs_0014698	2765.23	915.685	1.59447	0.000610543	CCDC85A	Homo sapiens coiled-coil domain containing 85A (CCDC85A)	1	114800	NM_001080433	NP_001073902.1	ENSG00000055813	ENST00000407595	ENSP00000384040
PH_hs_0024231	523.342	173.47	1.59307	0.00571078	KIF21A	Homo sapiens kinesin family member 21A (KIF21A)	1	55605	NM_001173465,NM_001173464,NM_001173463,NM_017641	NP_001166936.1,NP_001166935.1,NP_001166934.1,NP_060111.2	ENSG00000139116	ENST00000552908,ENST00000550429,ENST00000546817,ENST00000551066,ENST00000552475,ENST00000547108,ENST00000541463,ENST00000361418,ENST00000544797,ENST00000552961,ENST00000551264,ENST00000361961,ENST00000547733	ENSP00000449700,ENSP00000447070,ENSP00000449698,ENSP00000438075,ENSP00000354878,ENSP00000445606,ENSP00000447765,ENSP00000448792,ENSP00000354851
PH_hs_0032741	995.131	330.91	1.58845	0.000945842	ATP2B4	Homo sapiens ATPase, Ca++ transporting, plasma membrane 4 (ATP2B4)	1	493	NM_001684,NM_001001396	NP_001675.3,NP_001001396.1	ENSG00000058668	ENST00000357681,ENST00000341360,ENST00000458092,ENST00000466407,ENST00000356729,ENST00000484746,ENST00000367218	ENSP00000350310,ENSP00000340930,ENSP00000391150,ENSP00000349165,ENSP00000433577,ENSP00000356187
PH_hs_0016425	5632.33	1873.28	1.58817	0.00720829	HMCN1	Homo sapiens hemicentin 1 (HMCN1)	1	83872	NM_031935	NP_114141.2	ENSG00000143341	ENST00000271588,ENST00000485744,ENST00000493413,ENST00000475585,ENST00000414277	ENSP00000271588,ENSP00000406205
PH_hs_0022983	3610.9	1203.31	1.58535	0.00605932	CKAP5	Homo sapiens cytoskeleton associated protein 5 (CKAP5)	1	9793	NM_001008938,NM_014756	NP_001008938.1,NP_055571.2	ENSG00000175216	ENST00000529230,ENST00000354558,ENST00000533413,ENST00000525896,ENST00000527333,ENST00000526876,ENST00000526943,ENST00000528593,ENST00000532321,ENST00000526496,ENST00000525248,ENST00000312055	ENSP00000432768,ENSP00000346566,ENSP00000434523,ENSP00000431509,ENSP00000436052,ENSP00000436769,ENSP00000310227
PH_hs_0042519	317.64	106.027	1.58295	0.0141362	OR4K2	Homo sapiens olfactory receptor, family 4, subfamily K, member 2 (OR4K2)	1	390431	NM_001005501	NP_001005501.1	ENSG00000165762	ENST00000298642	ENSP00000298642
PH_hs_0048602	736.097	245.793	1.58245	0.00882214	EIF5	Homo sapiens eukaryotic translation initiation factor 5 (EIF5)	1	1983	NM_183004,NM_001969	NP_892116.2,NP_001960.2	ENSG00000100664	ENST00000560877,ENST00000216554,ENST00000559249,ENST00000560338,ENST00000560763,ENST00000560200,ENST00000558316,ENST00000558265,ENST00000561325,ENST00000392715,ENST00000559130,ENST00000559532,ENST00000558506,ENST00000558551,ENST00000561439,ENST00000561023,ENST00000559923,ENST00000559011,ENST00000561380,ENST00000558800,ENST00000561406	ENSP00000216554,ENSP00000453633,ENSP00000452636,ENSP00000453396,ENSP00000453856,ENSP00000452883,ENSP00000376477,ENSP00000452615,ENSP00000453468,ENSP00000453743
PH_hs_0037754	326.592	109.068	1.58225	0.000205622	RPS20	Homo sapiens ribosomal protein S20 (RPS20)	1	6224	NM_001146227	NP_001139699.1	ENSG00000008988	ENST00000519807,ENST00000009589,ENST00000524349,ENST00000520490,ENST00000521262,ENST00000520627,ENST00000523936,ENST00000519606,ENST00000521289,ENST00000518875,ENST00000519369,ENST00000618656	ENSP00000429374,ENSP00000009589,ENSP00000429049,ENSP00000427788,ENSP00000427860,ENSP00000428104,ENSP00000429333,ENSP00000428146,ENSP00000478703
PH_hs_0025766	331.244	110.774	1.58028	0.00101163	TOX	Homo sapiens thymocyte selection-associated high mobility group box (TOX)	1	9760	NM_014729	NP_055544.1	ENSG00000198846	ENST00000361421	ENSP00000354842
PH_hs_0043729	4143.2	1386.58	1.57921	0.000552055	PILRB|STAG3L5P-PVRIG2P-PILRB	Homo sapiens paired immunoglobin-like type 2 receptor beta (PILRB)|Homo sapiens STAG3L5P-PVRIG2P-PILRB readthrough (STAG3L5P-PVRIG2P-PILRB)	4	29990|101752399	NM_178238|NR_036570,NR_036569	NP_839956.1|-,-	ENSG00000121716|ENSG00000272752	ENST00000452089,ENST00000493091,ENST00000457519,ENST00000448382,ENST00000443526,ENST00000419749,ENST00000422808,ENST00000438028,ENST00000455145,ENST00000431140,ENST00000608825,ENST00000438231,ENST00000609309|ENST00000470714,ENST00000310771,ENST00000483329,ENST00000444874,ENST00000472646,ENST00000444073	ENSP00000391748,ENSP00000411261,ENSP00000415775,ENSP00000403757,ENSP00000404321,ENSP00000389856,ENSP00000409411,ENSP00000402073,ENSP00000416342,ENSP00000476607,ENSP00000408425,ENSP00000477365|ENSP00000410764
PH_hs_0048503	10334.7	3459.07	1.57904	0.000222429	UBE2K	Homo sapiens ubiquitin-conjugating enzyme E2K (UBE2K)	1	3093	NM_001111113,NM_001111112,NM_005339	NP_001104583.1,NP_001104582.1,NP_005330.1	ENSG00000078140	ENST00000261427,ENST00000510934,ENST00000513231,ENST00000438068,ENST00000503368,ENST00000445950,ENST00000510719	ENSP00000261427,ENSP00000425301,ENSP00000421203,ENSP00000390483,ENSP00000421422
PH_hs_0022937	149.321	50	1.57841	0.000990388	HELQ	Homo sapiens helicase, POLQ-like (HELQ)	1	113510	NM_133636	NP_598375.2	ENSG00000163312	ENST00000508591,ENST00000295488,ENST00000512539,ENST00000510985,ENST00000515482,ENST00000440639	ENSP00000424186,ENSP00000295488,ENSP00000424539
PH_hs_0032026	3491.96	1170.67	1.57671	0.0016347	BTAF1	Homo sapiens BTAF1 RNA polymerase II, B-TFIID transcription factor-associated, 170kDa (BTAF1)	1	9044	NM_003972	NP_003963.1	ENSG00000095564	ENST00000265990,ENST00000471217,ENST00000476401,ENST00000544642	ENSP00000265990,ENSP00000439924
PH_hs_0034871	402.257	134.861	1.57665	0.00764622	INGX	Homo sapiens inhibitor of growth family, X-linked, pseudogene (INGX)	1	27160	NR_002226	-	ENSG00000243468	ENST00000489074,ENST00000359239
PH_hs_0031121	2133.07	716.222	1.57445	0.000993158	INHBA	Homo sapiens inhibin, beta A (INHBA)	1	3624	NM_002192	NP_002183.1	ENSG00000122641	ENST00000242208,ENST00000464515,ENST00000442711	ENSP00000242208,ENSP00000397197
PH_hs_0028805	1862.07	625.454	1.57394	0.00637581	CHORDC1|LOC727896	Homo sapiens cysteine and histidine-rich domain (CHORD)|Homo sapiens cysteine and histidine-rich domain (CHORD)	4	26973|727896	NM_001144073,NM_012124|NR_026659	NP_001137545.1,NP_036256.2|-	ENSG00000110172	ENST00000320585,ENST00000529987,ENST00000533724,ENST00000457199,ENST00000529726,ENST00000525317,ENST00000533772,ENST00000530765,ENST00000533062,ENST00000529402,ENST00000533739	ENSP00000319255,ENSP00000433719,ENSP00000401080,ENSP00000436632,ENSP00000436945,ENSP00000434040,ENSP00000431929,ENSP00000433440,ENSP00000432019
PH_hs_0025672	890.072	299.117	1.57321	0.00137972	WDR19	Homo sapiens WD repeat domain 19 (WDR19)	1	57728	NM_025132	NP_079408.3	ENSG00000157796	ENST00000399820,ENST00000503697,ENST00000511729,ENST00000509560,ENST00000512112,ENST00000505055,ENST00000506869,ENST00000502389,ENST00000506503,ENST00000512448,ENST00000512095,ENST00000507228,ENST00000515631,ENST00000502718,ENST00000512534,ENST00000512588,ENST00000503733,ENST00000510315	ENSP00000382717,ENSP00000423706,ENSP00000426918,ENSP00000421888,ENSP00000425949,ENSP00000424319,ENSP00000423491,ENSP00000421401
PH_hs_0001210	1188.22	399.581	1.57224	0.00212887	GAREM	Homo sapiens GRB2 associated, regulator of MAPK1 (GAREM)	1	64762	NM_022751,NM_001242409	NP_073588.1,NP_001229338.1	ENSG00000141441	ENST00000583696,ENST00000399218,ENST00000269209,ENST00000578619	ENSP00000464185,ENSP00000382165,ENSP00000269209
PH_hs_0001835	1111.92	373.973	1.57206	0.00382751	COL4A3BP	Homo sapiens collagen, type IV, alpha 3 (Goodpasture antigen)	1	10087	NM_005713,NM_031361,NM_001130105	NP_005704.1,NP_112729.1,NP_001123577.1	ENSG00000113163	ENST00000508809,ENST00000261415,ENST00000508692,ENST00000405807,ENST00000380494,ENST00000604926,ENST00000357457	ENSP00000424244,ENSP00000261415,ENSP00000383996,ENSP00000369862,ENSP00000350046
PH_hs_0061024	360.537	121.353	1.57094	0.027277	NA	NA	1	NA	NA	NA	ENSG00000213337	ENSG00000213337	ENSP00000398321,ENSP00000377170
PH_hs_0048850	1877.02	631.829	1.57084	0.00907093	DGKE	Homo sapiens diacylglycerol kinase, epsilon 64kDa (DGKE)	1	8526	NM_003647	NP_003638.1	ENSG00000153933	ENST00000284061,ENST00000572810,ENST00000576869,ENST00000572944,ENST00000571084,ENST00000570738	ENSP00000284061,ENSP00000459295,ENSP00000458493,ENSP00000459958
PH_hs_0014034	242.294	81.5619	1.57079	0.00491478	TRPM6	Homo sapiens transient receptor potential cation channel, subfamily M, member 6 (TRPM6)	1	140803	NM_001177311,NM_001177310,NM_017662	NP_001170782.1,NP_001170781.1,NP_060132.3	ENSG00000119121	ENST00000360774,ENST00000483186,ENST00000359047,ENST00000361255,ENST00000449912	ENSP00000354006,ENSP00000351942,ENSP00000354962,ENSP00000396672
PH_hs_0048585	9824.1	3311.62	1.56879	0.00224864	KLHL42	Homo sapiens kelch-like family member 42 (KLHL42)	1	57542	NM_020782	NP_065833.1	ENSG00000087448	ENST00000381271,ENST00000539176,ENST00000543254,ENST00000540301	ENSP00000370671,ENSP00000444748,ENSP00000443934
PH_hs_0025236	2173.46	732.722	1.56865	0.0138746	TPP2	Homo sapiens tripeptidyl peptidase II (TPP2)	1	7174	NM_003291	NP_003282.2	ENSG00000134900	ENST00000376065,ENST00000376052,ENST00000490010,ENST00000496126,ENST00000493770,ENST00000490420,ENST00000466153,ENST00000482393	ENSP00000365233,ENSP00000365220
PH_hs_0032123	1088.3	366.948	1.56843	0.000830299	HOTAIR	Homo sapiens HOX transcript antisense RNA (HOTAIR)	1	100124700	NR_047518,NR_003716,NR_047517	-,-,-	ENSG00000228630	ENST00000424518,ENST00000455246,ENST00000425595,ENST00000453875,ENST00000439545
PH_hs_0023364	2774.41	936.166	1.56734	0.00284468	EXOC6	Homo sapiens exocyst complex component 6 (EXOC6)	1	54536	NM_019053,NM_001013848	NP_061926.3,NP_001013870.1	ENSG00000138190	ENST00000371543,ENST00000260762,ENST00000497262,ENST00000495132,ENST00000458552,ENST00000371552,ENST00000443748	ENSP00000360598,ENSP00000260762,ENSP00000435649,ENSP00000398982,ENSP00000360607,ENSP00000396206
PH_hs_0023734	248.257	83.8925	1.56522	0.000487471	FBXW7	Homo sapiens F-box and WD repeat domain containing 7, E3 ubiquitin protein ligase (FBXW7)	1	55294	NM_001013415,NM_033632,NM_018315	NP_001013433.1,NP_361014.1,NP_060785.2	ENSG00000109670	ENST00000296555,ENST00000281708,ENST00000263981,ENST00000603548,ENST00000603821,ENST00000393956,ENST00000603841,ENST00000604316,ENST00000604069,ENST00000604822,ENST00000604872,ENST00000605042,ENST00000604095	ENSP00000296555,ENSP00000281708,ENSP00000263981,ENSP00000474725,ENSP00000377528,ENSP00000474971,ENSP00000474751,ENSP00000474538
PH_hs_0022520	1338.06	452.2	1.56511	0.00130883	MCM8	Homo sapiens minichromosome maintenance complex component 8 (MCM8)	1	84515	NM_032485,NM_182802	NP_115874.3,NP_877954.1	ENSG00000125885	ENST00000610722,ENST00000265187,ENST00000378883,ENST00000378896,ENST00000378886	ENSP00000478141,ENSP00000265187,ENSP00000368161,ENSP00000368174,ENSP00000368164
PH_hs_0030583	1885.03	637.359	1.56441	0.0134857	TAF1A	Homo sapiens TATA box binding protein (TBP)	1	9015	NM_001201536,NM_139352,NM_005681	NP_001188465.1,NP_647603.1,NP_005672.1	ENSG00000143498	ENST00000366890,ENST00000352967,ENST00000391883,ENST00000487009,ENST00000480065,ENST00000465263,ENST00000350027	ENSP00000355856,ENSP00000327072,ENSP00000375755,ENSP00000339976
PH_hs_0049331	24193.8	8188.41	1.56298	0.012114	SGPP1	Homo sapiens sphingosine-1-phosphate phosphatase 1 (SGPP1)	1	81537	NM_030791	NP_110418.1	ENSG00000126821	ENST00000247225	ENSP00000247225
PH_hs_0015025	2050.79	694.203	1.56275	0.00357831	GPX8	Homo sapiens glutathione peroxidase 8 (putative)	1	493869	NM_001008397	NP_001008398.2	ENSG00000164294	ENST00000503787,ENST00000511617,ENST00000506123,ENST00000296734,ENST00000515370,ENST00000502733,ENST00000514317,ENST00000505096	ENSP00000423822,ENSP00000296734,ENSP00000427466
PH_hs_0027449	2683.03	908.554	1.56222	0.00149083	NDC80	Homo sapiens NDC80 kinetochore complex component (NDC80)	1	10403	NM_006101	NP_006092.1	ENSG00000080986	ENST00000261597,ENST00000575515,ENST00000576274,ENST00000574567,ENST00000574096	ENSP00000261597,ENSP00000461227,ENSP00000476919,ENSP00000458236
PH_hs_0023684	2716.7	920.006	1.56214	0.00405092	LUC7L2|C7orf55-LUC7L2	Homo sapiens LUC7-like 2 (S. cerevisiae)|Homo sapiens C7orf55-LUC7L2 readthrough (C7orf55-LUC7L2)	4	51631|100996928	NM_001270643,NM_016019,NM_001244585|NM_001244584	NP_001257572.1,NP_057103.2,NP_001231514.1|NP_001231513.1	ENSG00000146963|ENSG00000269955	ENST00000541170,ENST00000608368,ENST00000435096,ENST00000354926,ENST00000456182,ENST00000463912,ENST00000498518,ENST00000482860,ENST00000619796,ENST00000263545|ENST00000541515	ENSP00000441604,ENSP00000477492,ENSP00000347005,ENSP00000393012,ENSP00000483438,ENSP00000263545|ENSP00000440222
PH_hs_0027292	1307.77	442.939	1.56193	0.0058919	ZNF551	Homo sapiens zinc finger protein 551 (ZNF551)	1	90233	NM_138347,NM_001270938,NR_073102	NP_612356.2,NP_001257867.1,-	ENSG00000204519	ENST00000601064,ENST00000282296,ENST00000599402,ENST00000596085	ENSP00000472674,ENSP00000282296,ENSP00000472230
PH_hs_0035364	14940.7	5060.58	1.56187	0.00776082	WBP5	Homo sapiens WW domain binding protein 5 (WBP5)	1	51186	NM_001006614,NM_016303,NM_001006613,NM_001006612	NP_001006615.1,NP_057387.1,NP_001006614.1,NP_001006613.1	ENSG00000185222	ENST00000372661,ENST00000372656	ENSP00000361745,ENSP00000361740
PH_hs_0006392	220.708	74.7594	1.56181	0.000956221	KBTBD8	Homo sapiens kelch repeat and BTB (POZ)	1	84541	NM_032505	NP_115894.2	ENSG00000163376	ENST00000484414,ENST00000469661,ENST00000460576,ENST00000417314,ENST00000460784	ENSP00000417341,ENSP00000419738,ENSP00000401878,ENSP00000418075
PH_hs_0047468	768.201	260.313	1.56123	0.00326569	ACVR2A	Homo sapiens activin A receptor, type IIA (ACVR2A)	1	92	NM_001616	NP_001607.1	ENSG00000121989	ENST00000487959,ENST00000241416,ENST00000462659,ENST00000404590,ENST00000465329,ENST00000495775,ENST00000535787	ENSP00000241416,ENSP00000384338,ENSP00000439988
PH_hs_0035522	2155.8	731.313	1.55966	0.00133183	PCDH17	Homo sapiens protocadherin 17 (PCDH17)	1	27253	NM_001040429	NP_001035519.1	ENSG00000118946	ENST00000484979,ENST00000377918,ENST00000612954,ENST00000615375	ENSP00000432899,ENSP00000367151,ENSP00000481329,ENSP00000483215
PH_hs_0004483	1865.65	632.926	1.55957	0.000877644	DLGAP5	Homo sapiens discs, large (Drosophila)	1	9787	NM_001146015,NM_014750	NP_001139487.1,NP_055565.3	ENSG00000126787	ENST00000395425,ENST00000247191,ENST00000554007,ENST00000557645,ENST00000554067	ENSP00000378815,ENSP00000247191,ENSP00000451747,ENSP00000452168
PH_hs_0049621	875.346	297.053	1.55913	0.00940862	FCGBP	Homo sapiens Fc fragment of IgG binding protein (FCGBP)	1	8857	NM_003890	NP_003881.2	ENSG00000281123	ENST00000628705	ENSP00000487490
PH_hs_0023674	3077.17	1044.8	1.55837	0.00182033	ABCC4	Homo sapiens ATP-binding cassette, sub-family C (CFTR/MRP)	1	10257	NM_005845	NP_005836.2	ENSG00000125257	ENST00000376887,ENST00000484109,ENST00000471041,ENST00000474158,ENST00000467685,ENST00000536256,ENST00000629385	ENSP00000366084,ENSP00000442024,ENSP00000487081
PH_hs_0030230	2195.31	746.544	1.55613	0.00180606	LEO1	Homo sapiens Leo1, Paf1/RNA polymerase II complex component, homolog (S. cerevisiae)	1	123169	NM_138792	NP_620147.1	ENSG00000166477	ENST00000299601,ENST00000315141,ENST00000558949	ENSP00000299601,ENSP00000314610
PH_hs_0018893	417.838	142.138	1.55566	0.00389203	ZNF585A	Homo sapiens zinc finger protein 585A (ZNF585A)	1	199704	NM_152655,NM_199126	NP_689868.1,NP_954577.1	ENSG00000196967	ENST00000587817,ENST00000588723,ENST00000292841,ENST00000392157,ENST00000588354,ENST00000356958	ENSP00000466825,ENSP00000292841,ENSP00000375998,ENSP00000466185,ENSP00000349440
PH_hs_0020904	3042.97	1035.56	1.55507	0.00234367	MAN2A1	Homo sapiens mannosidase, alpha, class 2A, member 1 (MAN2A1)	1	4124	NM_002372	NP_002363.2	ENSG00000112893	ENST00000261483,ENST00000502261,ENST00000508043,ENST00000513921,ENST00000505313,ENST00000503970	ENSP00000261483
PH_hs_0025956	263.134	89.6453	1.5535	0.00348634	PTPRC	Homo sapiens protein tyrosine phosphatase, receptor type, C (PTPRC)	1	5788	NM_080921,NM_002838	NP_563578.2,NP_002829.3	ENSG00000081237	ENST00000367379,ENST00000530727,ENST00000442510,ENST00000462363,ENST00000367367,ENST00000348564,ENST00000367364,ENST00000413409,ENST00000529828,ENST00000418674,ENST00000427110,ENST00000391970,ENST00000484135,ENST00000491302	ENSP00000356349,ENSP00000433536,ENSP00000411355,ENSP00000356337,ENSP00000306782,ENSP00000356334,ENSP00000405494,ENSP00000469141,ENSP00000393360
PH_hs_0023170	247.879	84.4896	1.55279	0.000681112	COL6A3	Homo sapiens collagen, type VI, alpha 3 (COL6A3)	1	1293	NM_057167,NM_004369,NM_057166	NP_476508.2,NP_004360.2,NP_476507.3	ENSG00000163359	ENST00000473258,ENST00000295550,ENST00000491769,ENST00000472056,ENST00000409809,ENST00000493608,ENST00000468792,ENST00000493475,ENST00000392004,ENST00000392003,ENST00000433762,ENST00000491233,ENST00000353578,ENST00000347401	ENSP00000295550,ENSP00000418285,ENSP00000386844,ENSP00000375861,ENSP00000375860,ENSP00000389539,ENSP00000460277,ENSP00000315873,ENSP00000315609
PH_hs_0043818	9608.13	3278.71	1.55113	0.00501755	RBMS1	Homo sapiens RNA binding motif, single stranded interacting protein 1 (RBMS1)	1	5937	NM_002897,NM_016836	NP_002888.1,NP_058520.1	ENSG00000153250	ENST00000474820,ENST00000348849,ENST00000474147,ENST00000409075,ENST00000409289,ENST00000475103,ENST00000490637,ENST00000409972,ENST00000477965,ENST00000464200,ENST00000491781,ENST00000492283,ENST00000428519,ENST00000477486,ENST00000392753	ENSP00000294904,ENSP00000386347,ENSP00000386571,ENSP00000387280,ENSP00000389016,ENSP00000376508
PH_hs_0046461	170.472	58.1923	1.55063	0.0118694	CCDC175	Homo sapiens coiled-coil domain containing 175 (CCDC175)	1	729665	NM_001164399	NP_001157871.1	ENSG00000151838	ENST00000553317,ENST00000537690,ENST00000556936,ENST00000556996,ENST00000281581	ENSP00000453940,ENSP00000452964
PH_hs_0036086	3240.52	1106.5	1.55023	0.00341764	ASAP1	Homo sapiens ArfGAP with SH3 domain, ankyrin repeat and PH domain 1 (ASAP1)	1	50807	NM_001247996,NM_018482	NP_001234925.1,NP_060952.2	ENSG00000153317	ENST00000524124,ENST00000521075,ENST00000518721,ENST00000519483,ENST00000520189,ENST00000521057,ENST00000524018,ENST00000524367,ENST00000519169,ENST00000520342,ENST00000520927,ENST00000518957,ENST00000524299,ENST00000521426,ENST00000520625,ENST00000357668	ENSP00000429391,ENSP00000428463,ENSP00000429900,ENSP00000429829,ENSP00000428936,ENSP00000428629,ENSP00000429614,ENSP00000430917,ENSP00000350297
PH_hs_0061482	634.616	216.728	1.55	0.00229702	NA	NA	1	NA	NA	NA	ENSG00000116473	ENSG00000116473	ENSP00000348786,ENSP00000396741,ENSP00000358723
PH_hs_0004339	3371.71	1151.73	1.54968	0.00332661	GNL2	Homo sapiens guanine nucleotide binding protein-like 2 (nucleolar)	1	29889	NM_013285	NP_037417.1	ENSG00000134697	ENST00000490029,ENST00000373062,ENST00000462812,ENST00000479255,ENST00000538069,ENST00000469191,ENST00000489146,ENST00000463351,ENST00000488496	ENSP00000362153,ENSP00000441288
PH_hs_0044171	922.704	315.453	1.54844	0.00337461	ARHGAP11A	Homo sapiens Rho GTPase activating protein 11A (ARHGAP11A)	1	9824	NM_199357	NP_955389.1	ENSG00000198826	ENST00000565905,ENST00000563330,ENST00000361627,ENST00000567348,ENST00000563864,ENST00000543522,ENST00000562481,ENST00000564918	ENSP00000455754,ENSP00000355090,ENSP00000454575,ENSP00000456078,ENSP00000440073,ENSP00000455593
PH_hs_0048470	4829	1651.16	1.54824	0.000835265	FLVCR1	Homo sapiens feline leukemia virus subgroup C cellular receptor 1 (FLVCR1)	1	28982	NM_014053	NP_054772.1	ENSG00000162769	ENST00000366971,ENST00000419102,ENST00000579295,ENST00000474693,ENST00000483790	ENSP00000355938,ENSP00000414680
PH_hs_0022639	1354.29	463.095	1.54816	0.00274704	ZNF318	Homo sapiens zinc finger protein 318 (ZNF318)	1	24149	NM_014345	NP_055160.2	ENSG00000171467	ENST00000607252,ENST00000605935,ENST00000606599,ENST00000361428	ENSP00000475748,ENSP00000475511,ENSP00000354964
PH_hs_0023336	896.771	306.669	1.54806	0.0093023	SDAD1	Homo sapiens SDA1 domain containing 1 (SDAD1)	1	55153	NM_018115	NP_060585.2	ENSG00000198301	ENST00000502543,ENST00000395710,ENST00000356260,ENST00000395711,ENST00000513089,ENST00000507396,ENST00000515836,ENST00000503411,ENST00000504975,ENST00000514710	ENSP00000379060,ENSP00000348596,ENSP00000379061,ENSP00000422368,ENSP00000427443
PH_hs_0023361	7591.97	2596.39	1.54797	0.0031331	KLHL5	Homo sapiens kelch-like family member 5 (KLHL5)	1	51088	NM_199039,NM_015990,NM_001171654,NM_001007075	NP_950240.2,NP_057074.3,NP_001165125.1,NP_001007076.1	ENSG00000109790	ENST00000261425,ENST00000508137,ENST00000504108,ENST00000381930,ENST00000261426,ENST00000514399,ENST00000515612	ENSP00000261425,ENSP00000423080,ENSP00000423897,ENSP00000371355,ENSP00000261426,ENSP00000426949,ENSP00000425512
PH_hs_0002596	13720.3	4693.49	1.54758	0.010191	CLN5	Homo sapiens ceroid-lipofuscinosis, neuronal 5 (CLN5)	1	1203	NM_006493	NP_006484.1	ENSG00000102805	ENST00000377453,ENST00000616833,ENST00000485938	ENSP00000366673,ENSP00000479547,ENSP00000482959
PH_hs_0004094	6968.64	2384.77	1.54703	0.00401984	PKN2	Homo sapiens protein kinase N2 (PKN2)	1	5586	NM_006256	NP_006247.1	ENSG00000065243	ENST00000316005,ENST00000370521,ENST00000436111,ENST00000449189,ENST00000495119,ENST00000370513,ENST00000370505	ENSP00000317851,ENSP00000359552,ENSP00000401125,ENSP00000389076,ENSP00000359544,ENSP00000359536
PH_hs_0009243	623.264	213.342	1.54667	0.0014587	INPP4B	Homo sapiens inositol polyphosphate-4-phosphatase, type II, 105kDa (INPP4B)	1	8821	NM_003866,NM_001101669	NP_003857.2,NP_001095139.1	ENSG00000109452	ENST00000513000,ENST00000508116,ENST00000509777,ENST00000511838,ENST00000512630,ENST00000510812,ENST00000514525,ENST00000506297,ENST00000507462,ENST00000506217,ENST00000506788,ENST00000506517,ENST00000506000,ENST00000504632,ENST00000506243,ENST00000507861,ENST00000503927,ENST00000514964,ENST00000505483,ENST00000512489,ENST00000508084,ENST00000262992,ENST00000630044	ENSP00000425487,ENSP00000423954,ENSP00000422793,ENSP00000426207,ENSP00000423771,ENSP00000427250,ENSP00000421065,ENSP00000424731,ENSP00000425764,ENSP00000424057,ENSP00000426957,ENSP00000420888,ENSP00000426897,ENSP00000422052,ENSP00000262992,ENSP00000486368
PH_hs_0062766	6956.72	2384.49	1.54472	0.00159039	RWDD4	Homo sapiens RWD domain containing 4 (RWDD4)	1	201965	NM_152682,NM_001307922	NP_689895.2,NP_001294851.1	ENSG00000182552	ENST00000326397,ENST00000510968,ENST00000510702,ENST00000512740,ENST00000514322,ENST00000506467,ENST00000327570	ENSP00000388920,ENSP00000426329,ENSP00000427164,ENSP00000423598,ENSP00000420945,ENSP00000422970,ENSP00000332177
PH_hs_0060969	3504.58	1202.37	1.54335	0.000356811	TMEM30A	Homo sapiens transmembrane protein 30A (TMEM30A)	1	55754	NM_001143958,NM_018247	NP_001137430.1,NP_060717.1	ENSG00000112697	ENST00000230461,ENST00000370050,ENST00000475111,ENST00000518161	ENSP00000230461,ENSP00000359067,ENSP00000431007,ENSP00000430270
PH_hs_0001281	1526.17	523.667	1.5432	0.0147238	TRAPPC6B	Homo sapiens trafficking protein particle complex 6B (TRAPPC6B)	1	122553	NM_001079537,NM_177452	NP_001073005.1,NP_803235.1	ENSG00000182400	ENST00000469361,ENST00000330149,ENST00000347691,ENST00000557764,ENST00000555269,ENST00000554018,ENST00000556765	ENSP00000330289,ENSP00000335171,ENSP00000452236,ENSP00000450670,ENSP00000451711
PH_hs_0001561	884.769	303.624	1.54301	0.000246792	RBM33	Homo sapiens RNA binding motif protein 33 (RBM33)	1	155435	NM_053043	NP_444271.2	ENSG00000184863	ENST00000287912,ENST00000401878,ENST00000392759,ENST00000307403,ENST00000440108,ENST00000392761,ENST00000486747,ENST00000438356,ENST00000341148,ENST00000392755	ENSP00000287912,ENSP00000384160,ENSP00000376513,ENSP00000303878,ENSP00000394987,ENSP00000376514,ENSP00000405793,ENSP00000341583,ENSP00000376510
PH_hs_0047249	2467.38	847.083	1.54241	0.00280571	ARFGEF2	Homo sapiens ADP-ribosylation factor guanine nucleotide-exchange factor 2 (brefeldin A-inhibited)	1	10564	NM_006420	NP_006411.2	ENSG00000124198	ENST00000371917,ENST00000493140	ENSP00000360985
PH_hs_0014268	1999.3	686.406	1.54236	0.00240075	GPSM2	Homo sapiens G-protein signaling modulator 2 (GPSM2)	1	29899	NM_013296	NP_037428.3	ENSG00000121957	ENST00000406462,ENST00000435987,ENST00000435475,ENST00000446797,ENST00000441735,ENST00000264126	ENSP00000385510,ENSP00000408664,ENSP00000401948,ENSP00000392138,ENSP00000390629,ENSP00000264126
PH_hs_0033905	751.994	258.846	1.53863	0.00648947	FAM35A	Homo sapiens family with sequence similarity 35, member A (FAM35A)	1	54537	NM_019054	NP_061927.2	ENSG00000122376	ENST00000437629,ENST00000298784,ENST00000298786	ENSP00000475647,ENSP00000298784,ENSP00000298786
PH_hs_0044997	354.964	122.324	1.53697	0.00699223	CEP295NL	Homo sapiens CEP295 N-terminal like (CEP295NL)	1	100653515	NM_001243541,NM_001243540	NP_001230470.1,NP_001230469.1	ENSG00000178404	ENST00000586713,ENST00000322630,ENST00000590267,ENST00000587052,ENST00000619342	ENSP00000465968,ENSP00000312767,ENSP00000483863
PH_hs_0010856	9131.08	3150.87	1.53504	0.00346449	SPEN	Homo sapiens spen family transcriptional repressor (SPEN)	1	23013	NM_015001	NP_055816.2	ENSG00000065526	ENST00000375759,ENST00000471538,ENST00000438066,ENST00000442985,ENST00000487496	ENSP00000364912,ENSP00000388021,ENSP00000400914
PH_hs_0025508	215.696	74.5375	1.53296	0.00533102	INADL	Homo sapiens InaD-like (Drosophila)	1	10207	NM_176877	NP_795352.2	ENSG00000132849	ENST00000316485,ENST00000459752,ENST00000484562,ENST00000371158,ENST00000484937,ENST00000488913,ENST00000493967,ENST00000494842,ENST00000490547,ENST00000307297,ENST00000465798,ENST00000472512,ENST00000613764	ENSP00000326199,ENSP00000360200,ENSP00000433669,ENSP00000307496,ENSP00000479041
PH_hs_0012812	434.978	150.406	1.53208	0.00582804	RECQL	Homo sapiens RecQ helicase-like (RECQL)	1	5965	NM_032941,NM_002907	NP_116559.1,NP_002898.2	ENSG00000004700	ENST00000444129,ENST00000421138,ENST00000396093,ENST00000314748,ENST00000542432,ENST00000536240,ENST00000536964,ENST00000539672	ENSP00000416739,ENSP00000395449,ENSP00000379400,ENSP00000318727,ENSP00000445555,ENSP00000439069,ENSP00000446036,ENSP00000440700
PH_hs_0007526	14714	5090.22	1.53139	0.000647824	SLC35D3	Homo sapiens solute carrier family 35, member D3 (SLC35D3)	1	340146	NM_001008783	NP_001008783.1	ENSG00000182747	ENST00000331858	ENSP00000333591
PH_hs_0000112	1712.35	592.531	1.53101	0.000910318	AGL	Homo sapiens amylo-alpha-1, 6-glucosidase, 4-alpha-glucanotransferase (AGL)	1	178	NM_000644,NM_000643,NM_000646,NM_000645,NM_000642,NM_000028	NP_000635.2,NP_000634.2,NP_000637.2,NP_000636.2,NP_000633.2,NP_000019.2	ENSG00000162688	ENST00000361915,ENST00000370165,ENST00000370163,ENST00000294724,ENST00000361302,ENST00000361522,ENST00000477753,ENST00000370161	ENSP00000355106,ENSP00000359184,ENSP00000359182,ENSP00000294724,ENSP00000354971,ENSP00000354635,ENSP00000359180
PH_hs_0048662	2520.67	873.829	1.52839	0.00948756	PEG3	Homo sapiens paternally expressed 3 (PEG3)	1	5178	NM_001146187,NM_001146186,NM_001146185,NM_001146184,NM_006210	NP_001139659.1,NP_001139658.1,NP_001139657.1,NP_001139656.1,NP_006201.1	ENSG00000198300	ENST00000326441,ENST00000599565,ENST00000598410,ENST00000593695,ENST00000599534,ENST00000599577,ENST00000600833,ENST00000596261,ENST00000594706,ENST00000594389	ENSP00000326581,ENSP00000473190,ENSP00000472402,ENSP00000472395,ENSP00000469486,ENSP00000470467,ENSP00000469144
PH_hs_0038735	1788	619.88	1.52829	0.00394903	RUNX2	Homo sapiens runt-related transcription factor 2 (RUNX2)	1	860	NM_001015051,NM_001024630	NP_001015051.3,NP_001019801.3	ENSG00000124813	ENST00000483377,ENST00000483243,ENST00000465038,ENST00000371438,ENST00000371436,ENST00000576263,ENST00000473041,ENST00000478660,ENST00000359524,ENST00000625924,ENST00000371432	ENSP00000461357,ENSP00000420707,ENSP00000360493,ENSP00000360491,ENSP00000458178,ENSP00000460188,ENSP00000352514,ENSP00000485863,ENSP00000360486
PH_hs_0011706	4680.45	1623.1	1.5279	0.00623782	NAALAD2	Homo sapiens N-acetylated alpha-linked acidic dipeptidase 2 (NAALAD2)	1	10003	NM_005467	NP_005458.1	ENSG00000077616	ENST00000525497,ENST00000534061,ENST00000527493,ENST00000529090,ENST00000524501,ENST00000321955,ENST00000525171,ENST00000375944,ENST00000526637,ENST00000532691	ENSP00000431989,ENSP00000432481,ENSP00000433710,ENSP00000320083,ENSP00000435249,ENSP00000365111,ENSP00000435670
PH_hs_0047415	4889.98	1697.23	1.52665	0.00343464	SPAG9	Homo sapiens sperm associated antigen 9 (SPAG9)	1	9043	NM_001130527,NM_001251971,NM_001130528,NM_003971	NP_001123999.1,NP_001238900.1,NP_001124000.1,NP_003962.3	ENSG00000008294	ENST00000262013,ENST00000509724,ENST00000510283,ENST00000505279,ENST00000357122,ENST00000506500,ENST00000513746,ENST00000511312,ENST00000513906,ENST00000514613,ENST00000505173,ENST00000514205,ENST00000506483,ENST00000513827,ENST00000515685,ENST00000513547,ENST00000511795,ENST00000576492,ENST00000510855,ENST00000511987,ENST00000502329,ENST00000618113	ENSP00000262013,ENSP00000423165,ENSP00000426900,ENSP00000349636,ENSP00000423346,ENSP00000430205,ENSP00000429343,ENSP00000426061,ENSP00000484908
PH_hs_0005686	3460.89	1201.23	1.52663	0.0076321	ARHGAP35	Homo sapiens Rho GTPase activating protein 35 (ARHGAP35)	1	2909	NM_004491	NP_004482.4	ENSG00000160007	ENST00000404338,ENST00000595822,ENST00000596593,ENST00000598548,ENST00000599284,ENST00000614079,ENST00000615647	ENSP00000385720,ENSP00000483730,ENSP00000479487
PH_hs_0004134	2742.21	952.035	1.52625	0.00104855	GPBP1	Homo sapiens GC-rich promoter binding protein 1 (GPBP1)	1	65056	NM_001127236,NM_001127235,NM_022913,NM_001203246	NP_001120708.1,NP_001120707.2,NP_075064.1,NP_001190175.1	ENSG00000062194	ENST00000424459,ENST00000514387,ENST00000506184,ENST00000511209,ENST00000264779,ENST00000513732,ENST00000513524,ENST00000309096,ENST00000515484	ENSP00000401596,ENSP00000421709,ENSP00000421202,ENSP00000422337,ENSP00000264779
PH_hs_0061172	1575.46	547.054	1.52602	0.0038571	SLC6A15	Homo sapiens solute carrier family 6 (neutral amino acid transporter)	1	55117	NM_001146335,NM_182767	NP_001139807.1,NP_877499.1	ENSG00000072041	ENST00000266682,ENST00000309283,ENST00000552192,ENST00000548267,ENST00000551818,ENST00000551388,ENST00000551612,ENST00000450363,ENST00000547240,ENST00000549540,ENST00000551010	ENSP00000266682,ENSP00000311645,ENSP00000450145,ENSP00000449263,ENSP00000390706,ENSP00000448308,ENSP00000475035
PH_hs_0024627	4564.7	1585.49	1.52559	0.000211187	SS18	Homo sapiens synovial sarcoma translocation, chromosome 18 (SS18)	1	6760	NM_001007559,NM_005637	NP_001007560.1,NP_005628.2	ENSG00000141380	ENST00000415083,ENST00000542420,ENST00000579640,ENST00000269138,ENST00000269137,ENST00000585121,ENST00000580958,ENST00000582092,ENST00000539244,ENST00000585241,ENST00000578954,ENST00000579061,ENST00000577636,ENST00000584083,ENST00000578700,ENST00000582792,ENST00000581021,ENST00000577572,ENST00000582448,ENST00000581570,ENST00000577751,ENST00000580003,ENST00000580751,ENST00000580642,ENST00000578595…	ENSP00000414516,ENSP00000438066,ENSP00000462363,ENSP00000269138,ENSP00000269137,ENSP00000462838,ENSP00000441760,ENSP00000464664,ENSP00000462766,ENSP00000463933,ENSP00000463943,ENSP00000464673,ENSP00000463928,ENSP00000463586,ENSP00000463802,ENSP00000464609,ENSP00000464556,ENSP00000464049,ENSP00000462104
PH_hs_0044658	325.135	112.963	1.52519	0.00117167	ANK2	Homo sapiens ankyrin 2, neuronal (ANK2)	1	287	NM_001127493,NM_020977,NM_001148	NP_001120965.1,NP_066187.2,NP_001139.3	ENSG00000145362	ENST00000503271,ENST00000503423,ENST00000506722,ENST00000504454,ENST00000514246,ENST00000394537,ENST00000357077,ENST00000264366,ENST00000508613,ENST00000512999,ENST00000511380,ENST00000515034,ENST00000509550,ENST00000502701,ENST00000515644,ENST00000514960,ENST00000514160,ENST00000504887,ENST00000504415,ENST00000510275,ENST00000508007,ENST00000512298,ENST00000505342,ENST00000506344,ENST00000514167…	ENSP00000423799,ENSP00000421011,ENSP00000421067,ENSP00000424722,ENSP00000378044,ENSP00000349588,ENSP00000264366,ENSP00000422900,ENSP00000425775,ENSP00000421059,ENSP00000426944,ENSP00000422853,ENSP00000426994,ENSP00000421023,ENSP00000422498,ENSP00000422888,ENSP00000422486,ENSP00000482888
PH_hs_0049319	1258.65	437.438	1.52473	0.000744157	PARP14	Homo sapiens poly (ADP-ribose)	1	54625	NM_017554	NP_060024.2	ENSG00000173193	ENST00000474629,ENST00000494811,ENST00000483611,ENST00000460683,ENST00000474669,ENST00000475640	ENSP00000418194,ENSP00000418535,ENSP00000420649
PH_hs_0044660	170.372	59.2412	1.52402	0.00249792	RUNX1	Homo sapiens runt-related transcription factor 1 (RUNX1)	1	861	NM_001754,NM_001001890	NP_001745.2,NP_001001890.1	ENSG00000159216	ENST00000437180	ENSP00000409227
PH_hs_0035153	20055.1	6995.02	1.51957	0.00677429	APOBEC3A|LAIR1	Homo sapiens apolipoprotein B mRNA editing enzyme, catalytic polypeptide-like 3A (APOBEC3A)|Homo sapiens leukocyte-associated immunoglobulin-like receptor 1 (LAIR1)	4	200315|3903	NM_145699,NM_001270406|NM_002287,NM_021706	NP_663745.1,NP_001257335.1|NP_002278.2,NP_068352.2	ENSG00000262156|ENSG00000276053	ENST00000570508|ENST00000619717,ENST00000618291,ENST00000620531,ENST00000620077,ENST00000610549,ENST00000313038,ENST00000613763,ENST00000619016,ENST00000612909,ENST00000620661,ENST00000619165,ENST00000612279,ENST00000618524,ENST00000616562,ENST00000621335,ENST00000617129,ENST00000614880,ENST00000617370,ENST00000610771,ENST00000611788,ENST00000622041,ENST00000614392,ENST00000612215	ENSP00000461288|ENSP00000479707,ENSP00000479294,ENSP00000482922,ENSP00000481204,ENSP00000319204,ENSP00000478951,ENSP00000478770,ENSP00000483342,ENSP00000478330,ENSP00000482572
PH_hs_0039224	346.967	121.221	1.51716	0.000875588	CCDC93	Homo sapiens coiled-coil domain containing 93 (CCDC93)	1	54520	NM_019044	NP_061917.3	ENSG00000125633	ENST00000376300,ENST00000319432,ENST00000437999,ENST00000474546,ENST00000470650,ENST00000466171,ENST00000488908,ENST00000460781,ENST00000474006	ENSP00000365477,ENSP00000324135,ENSP00000392989
PH_hs_0014713	310.639	108.623	1.51591	0.00410967	PLEKHH1	Homo sapiens pleckstrin homology domain containing, family H (with MyTH4 domain)	1	57475	NM_020715	NP_065766.1	ENSG00000054690	ENST00000329153,ENST00000558386,ENST00000561456,ENST00000558981,ENST00000557971,ENST00000561135,ENST00000561370,ENST00000558296,ENST00000560100,ENST00000558366,ENST00000559981,ENST00000561057,ENST00000559766,ENST00000559832,ENST00000559168,ENST00000558214	ENSP00000330278,ENSP00000452988,ENSP00000453343,ENSP00000453699
PH_hs_0000594	7252.07	2539.01	1.51413	0.00270436	SACM1L	Homo sapiens SAC1 suppressor of actin mutations 1-like (yeast)	1	22908	NM_014016	NP_054735.3	ENSG00000211456	ENST00000464524,ENST00000455997,ENST00000418611,ENST00000463237,ENST00000389061,ENST00000441228,ENST00000463347,ENST00000438671,ENST00000478586,ENST00000445499,ENST00000463659,ENST00000433336,ENST00000464102,ENST00000471207,ENST00000485311	ENSP00000389975,ENSP00000396387,ENSP00000373713,ENSP00000406263,ENSP00000411966,ENSP00000412883
PH_hs_0063285	1040.07	364.389	1.51313	0.00388185	NA	NA	1	NA	NA	NA	ENSG00000281325	ENST00000627417	ENSP00000486279
PH_hs_0039886	4652.27	1631.06	1.51213	0.00648361	GGNBP2	Homo sapiens gametogenetin binding protein 2 (GGNBP2)	1	79893	NM_024835	NP_079111.1	ENSG00000275099	ENST00000621686,ENST00000633758,ENST00000632601,ENST00000633767,ENST00000633772,ENST00000633649,ENST00000633235,ENST00000632761,ENST00000632104	ENSP00000478954,ENSP00000488752,ENSP00000487906,ENSP00000487803
PH_hs_0024564	3319.09	1163.67	1.51211	0.00566334	INTS6	Homo sapiens integrator complex subunit 6 (INTS6)	1	26512	NM_012141,NM_001039937	NP_036273.1,NP_001035026.1	ENSG00000102786	ENST00000476666,ENST00000398119,ENST00000469430,ENST00000311234,ENST00000497989,ENST00000483441,ENST00000490542,ENST00000493153,ENST00000483746,ENST00000460868,ENST00000486195,ENST00000491189,ENST00000466784,ENST00000491723,ENST00000461515,ENST00000491997,ENST00000488009,ENST00000485178,ENST00000483288,ENST00000442263	ENSP00000381187,ENSP00000417442,ENSP00000310260,ENSP00000419871,ENSP00000419984,ENSP00000418026,ENSP00000419287,ENSP00000419144,ENSP00000419569,ENSP00000417707,ENSP00000411245
PH_hs_0035466	27691.4	9710.41	1.51183	0.00713199	AKR1C3|AKR1C1	Homo sapiens aldo-keto reductase family 1, member C3 (AKR1C3)|Homo sapiens aldo-keto reductase family 1, member C1 (AKR1C1)	4	8644|1645	NM_001253909,NM_001253908,NM_003739|NM_001353	NP_001240838.1,NP_001240837.1,NP_003730.4|NP_001344.2	ENSG00000196139|ENSG00000187134	ENST00000605781,ENST00000470862,ENST00000480822,ENST00000602997,ENST00000605149,ENST00000380554,ENST00000480697,ENST00000605322,ENST00000603312,ENST00000603484,ENST00000439082|ENST00000477661,ENST00000380872,ENST00000442997,ENST00000380859,ENST00000476100,ENST00000434459	ENSP00000474188,ENSP00000474882,ENSP00000369927,ENSP00000401327|ENSP00000370254,ENSP00000416415,ENSP00000370240,ENSP00000412248
PH_hs_0048366	1979.48	694.407	1.51127	0.00460299	IMPAD1	Homo sapiens inositol monophosphatase domain containing 1 (IMPAD1)	1	54928	NM_017813	NP_060283.3	ENSG00000104331	ENST00000262644,ENST00000520392,ENST00000517461	ENSP00000262644,ENSP00000428617,ENSP00000430185
PH_hs_0044132	170.574	59.865	1.51062	0.0139549	LEAP2	Homo sapiens liver expressed antimicrobial peptide 2 (LEAP2)	1	116842	NM_052971	NP_443203.1	ENSG00000164406	ENST00000296877,ENST00000483190,ENST00000485457	ENSP00000296877
PH_hs_0009153	5621.01	1974.49	1.50935	0.00242066	MAP3K5	Homo sapiens mitogen-activated protein kinase kinase kinase 5 (MAP3K5)	1	4217	NM_005923	NP_005914.1	ENSG00000197442	ENST00000359015,ENST00000463140	ENSP00000351908
PH_hs_0006032	146.112	51.3878	1.50758	0.0107096	MPP5	Homo sapiens membrane protein, palmitoylated 5 (MAGUK p55 subfamily member 5)	1	64398	NM_022474,NM_001256550	NP_071919.2,NP_001243479.1	ENSG00000072415	ENST00000261681,ENST00000554911,ENST00000556345,ENST00000555925,ENST00000554208,ENST00000557783,ENST00000557237	ENSP00000261681,ENSP00000450550,ENSP00000451488,ENSP00000450656,ENSP00000451571
PH_hs_0029836	2413.6	849.307	1.50683	0.00536709	THAP6	Homo sapiens THAP domain containing 6 (THAP6)	1	152815	NM_144721	NP_653322.1	ENSG00000174796	ENST00000506261,ENST00000504218,ENST00000504384,ENST00000507557,ENST00000508105,ENST00000311638,ENST00000380837,ENST00000507556,ENST00000504190,ENST00000507885,ENST00000502620,ENST00000503831,ENST00000514480	ENSP00000422402,ENSP00000425646,ENSP00000424949,ENSP00000426760,ENSP00000309007,ENSP00000370217,ENSP00000427651,ENSP00000426581,ENSP00000424255,ENSP00000426698,ENSP00000423720
PH_hs_0015935	16101.3	5666.07	1.50675	0.00388815	NAA25	Homo sapiens N(alpha)	1	80018	NM_024953	NP_079229.2	ENSG00000111300	ENST00000261745,ENST00000552527,ENST00000548181,ENST00000549711,ENST00000550701,ENST00000551858,ENST00000547133,ENST00000548627	ENSP00000261745,ENSP00000448200,ENSP00000446719,ENSP00000447676
PH_hs_0034159	504.545	177.617	1.50621	0.00141351	ZNF271P	Homo sapiens zinc finger protein 271, pseudogene (ZNF271P)	1	10778	NR_024565,NR_024566	-,-	ENSG00000257267	ENST00000399070,ENST00000465539
PH_hs_0001024	433.994	152.794	1.50609	0.00298529	RMDN2	Homo sapiens regulator of microtubule dynamics 2 (RMDN2)	1	151393	NM_144713,NM_001170793,NM_001170792,NM_001170791	NP_653314.3,NP_001164264.1,NP_001164263.1,NP_001164262.1	ENSG00000115841	ENST00000414644,ENST00000354545,ENST00000440353,ENST00000406384,ENST00000407257,ENST00000234195,ENST00000442857,ENST00000402091,ENST00000496735,ENST00000425641,ENST00000469469,ENST00000417700	ENSP00000393705,ENSP00000346549,ENSP00000399495,ENSP00000386004,ENSP00000385049,ENSP00000234195,ENSP00000416367,ENSP00000385529,ENSP00000406331,ENSP00000392977
PH_hs_0045032	7771.37	2737.07	1.50554	0.0029835	KIF1B	Homo sapiens kinesin family member 1B (KIF1B)	1	23095	NM_183416	NP_904325.2	ENSG00000054523	ENST00000377093,ENST00000263934,ENST00000377086,ENST00000377083,ENST00000377081,ENST00000495136,ENST00000497835,ENST00000465635,ENST00000483340,ENST00000470616,ENST00000620295,ENST00000622724	ENSP00000366297,ENSP00000263934,ENSP00000366290,ENSP00000366287,ENSP00000366284,ENSP00000478500,ENSP00000480063
PH_hs_0045407	1088.82	383.527	1.50536	0.0215166	PCDHAC1	Homo sapiens protocadherin alpha subfamily C, 1 (PCDHAC1)	1	56135	NM_031882	NP_114088.2	ENSG00000248383	ENST00000409700,ENST00000253807	ENSP00000386356,ENSP00000253807
PH_hs_0062020	910.94	320.977	1.50489	0.000496354	LARP4	Homo sapiens La ribonucleoprotein domain family, member 4 (LARP4)	1	113251	NM_001170804,NR_033200	NP_001164275.1,-	ENSG00000161813	ENST00000550522,ENST00000429001,ENST00000548174,ENST00000548697,ENST00000548993,ENST00000398473,ENST00000522085,ENST00000518444,ENST00000551886,ENST00000523389,ENST00000518561,ENST00000347328,ENST00000550260,ENST00000517559,ENST00000552445,ENST00000520064,ENST00000521120,ENST00000293618,ENST00000616828,ENST00000615080,ENST00000614335	ENSP00000448180,ENSP00000415464,ENSP00000446540,ENSP00000449090,ENSP00000446966,ENSP00000381490,ENSP00000429781,ENSP00000429077,ENSP00000447408,ENSP00000430551,ENSP00000430851,ENSP00000340901,ENSP00000448756,ENSP00000428516,ENSP00000447397,ENSP00000429631,ENSP00000293618,ENSP00000477854,ENSP00000477974,ENSP00000482977
PH_hs_0010553	547.73	193.01	1.50479	0.0111375	PDZRN3	Homo sapiens PDZ domain containing ring finger 3 (PDZRN3)	1	23024	NM_015009	NP_055824.1	ENSG00000121440	ENST00000494559,ENST00000263666,ENST00000462146,ENST00000466780,ENST00000479530,ENST00000492909,ENST00000478209,ENST00000466348,ENST00000484487,ENST00000477434,ENST00000498048,ENST00000308537	ENSP00000419095,ENSP00000263666,ENSP00000418168,ENSP00000418484,ENSP00000418624,ENSP00000419250,ENSP00000308831
PH_hs_0048190	2371.84	836.771	1.5031	0.0087181	YOD1	Homo sapiens YOD1 deubiquitinase (YOD1)	1	55432	NM_018566	NP_061036.3	ENSG00000180667	ENST00000315927,ENST00000367084	ENSP00000326813,ENSP00000356051
PH_hs_0008759	1272.49	449.024	1.50279	0.00868883	SERINC1	Homo sapiens serine incorporator 1 (SERINC1)	1	57515	NM_020755	NP_065806.1	ENSG00000111897	ENST00000339697	ENSP00000342962
PH_hs_0024074	10188.7	3598.66	1.50144	0.00269073	ZC3H15	Homo sapiens zinc finger CCCH-type containing 15 (ZC3H15)	1	55854	NM_018471	NP_060941.2	ENSG00000065548	ENST00000337859,ENST00000421536,ENST00000437396,ENST00000477672,ENST00000481101,ENST00000468120,ENST00000496289,ENST00000498757,ENST00000445547	ENSP00000338788,ENSP00000410981,ENSP00000407192,ENSP00000415788
PH_hs_0031427	954.444	337.137	1.50133	0.0103261	USP40	Homo sapiens ubiquitin specific peptidase 40 (USP40)	1	55230	NM_018218	NP_060688.1	ENSG00000085982	ENST00000483519,ENST00000251722,ENST00000427112,ENST00000464956,ENST00000450940,ENST00000496298,ENST00000454354,ENST00000473191,ENST00000430158,ENST00000409945,ENST00000483216,ENST00000452724,ENST00000485943,ENST00000427947,ENST00000484528,ENST00000443711,ENST00000450966	ENSP00000251722,ENSP00000387898,ENSP00000407696,ENSP00000394133,ENSP00000388121,ENSP00000386664,ENSP00000408853,ENSP00000394154,ENSP00000415434
PH_hs_0001462	172.154	60.8175	1.50114	0.00356037	NOM1	Homo sapiens nucleolar protein with MIF4G domain 1 (NOM1)	1	64434	NM_138400	NP_612409.1	ENSG00000146909	ENST00000275820,ENST00000460332,ENST00000475176,ENST00000472491,ENST00000489850,ENST00000469271,ENST00000485661,ENST00000486131	ENSP00000275820
PH_hs_0047497	4836.25	1708.64	1.50104	0.00251397	CEP120	Homo sapiens centrosomal protein 120kDa (CEP120)	1	153241	NM_001166226,NM_153223	NP_001159698.1,NP_694955.2	ENSG00000168944	ENST00000306467,ENST00000508138,ENST00000513565,ENST00000508442,ENST00000503049,ENST00000510582,ENST00000515110,ENST00000328236,ENST00000306481	ENSP00000303058,ENSP00000422234,ENSP00000422089,ENSP00000421620,ENSP00000422382,ENSP00000428303,ENSP00000327504,ENSP00000307419
PH_hs_0049580	1169.78	413.531	1.50016	0.00129264	TICAM2|TMED7-TICAM2	Homo sapiens toll-like receptor adaptor molecule 2 (TICAM2)|Homo sapiens TMED7-TICAM2 readthrough (TMED7-TICAM2)	4	353376|100302736	NM_021649|NM_001164469,NM_001164468	NP_067681.1|NP_001157941.1,NP_001157940.1	ENSG00000243414|ENSG00000251201	ENST00000427199,ENST00000513729|ENST00000282382,ENST00000333314,ENST00000514548	ENSP00000415139|ENSP00000282382,ENSP00000333650
PH_hs_0042096	1857.18	656.673	1.49986	0.00173331	KLF3	Homo sapiens Kruppel-like factor 3 (basic)	1	51274	NM_016531	NP_057615.3	ENSG00000109787	ENST00000261438,ENST00000514033,ENST00000482150	ENSP00000261438,ENSP00000421252
PH_hs_0040958	357.729	126.507	1.49965	0.00305468	ZNF585B	Homo sapiens zinc finger protein 585B (ZNF585B)	1	92285	NM_152279	NP_689492.3	ENSG00000245680	ENST00000532828,ENST00000531805,ENST00000527838,ENST00000591492,ENST00000586320,ENST00000392156,ENST00000591273,ENST00000526705,ENST00000534363	ENSP00000433773,ENSP00000436774,ENSP00000435268,ENSP00000465871,ENSP00000467380,ENSP00000432760,ENSP00000467283,ENSP00000434541
PH_hs_0034636	271.254	95.9917	1.49866	0.00113511	ZNF761|ZNF860|ZNF468|ZNF765	Homo sapiens zinc finger protein 761 (ZNF761)|Homo sapiens zinc finger protein 860 (ZNF860)|Homo sapiens zinc finger protein 468 (ZNF468)|Homo sapiens zinc finger protein 765 (ZNF765)	4	388561|344787|90333|91661	NM_001008401|NM_001137674|NM_001008801|NM_001040185	NP_001008401.3|NP_001131146.2|NP_001008801.1|NP_001035275.1	ENSG00000160336|ENSG00000197385|ENSG00000204604|ENSG00000196417	ENST00000610928,ENST00000432094,ENST00000613950,ENST00000334095,ENST00000454407|ENST00000489408,ENST00000360311|ENST00000595646,ENST00000243639,ENST00000597924,ENST00000601847,ENST00000602144,ENST00000601980,ENST00000396409|ENST00000504146,ENST00000504235,ENST00000396408,ENST00000507045,ENST00000505866,ENST00000594030,ENST00000594627,ENST00000596086	ENSP00000481316,ENSP00000480218,ENSP00000481271,ENSP00000482214,ENSP00000481272|ENSP00000373274|ENSP00000470381,ENSP00000243639,ENSP00000469779,ENSP00000470717,ENSP00000471675,ENSP00000469733,ENSP00000379690|ENSP00000424395,ENSP00000379689,ENSP00000425657,ENSP00000421579,ENSP00000470468
PH_hs_0022359	4836.89	1712.72	1.49779	0.000673644	LAMB1	Homo sapiens laminin, beta 1 (LAMB1)	1	3912	NM_002291	NP_002282.2	ENSG00000091136	ENST00000472714,ENST00000393561,ENST00000222399,ENST00000474380,ENST00000468518,ENST00000491196,ENST00000470995,ENST00000468999,ENST00000476039,ENST00000479448,ENST00000393560,ENST00000439976,ENST00000393559	ENSP00000377191,ENSP00000222399,ENSP00000377190,ENSP00000412686,ENSP00000377189
PH_hs_0044446	1126.24	398.8	1.49778	0.0019754	WHSC1	Homo sapiens Wolf-Hirschhorn syndrome candidate 1 (WHSC1)	1	7468	NM_133334	NP_579889.1	ENSG00000109685	ENST00000508803,ENST00000507820,ENST00000508355,ENST00000514045,ENST00000515806,ENST00000353275,ENST00000420906,ENST00000312087,ENST00000382895,ENST00000503128,ENST00000509115,ENST00000512700,ENST00000511904,ENST00000513726,ENST00000482415,ENST00000514329,ENST00000502425,ENST00000505643,ENST00000382888,ENST00000503207,ENST00000507094,ENST00000515695,ENST00000508299,ENST00000382891,ENST00000398261…	ENSP00000423972,ENSP00000421551,ENSP00000421681,ENSP00000427434,ENSP00000329167,ENSP00000399251,ENSP00000308780,ENSP00000372351,ENSP00000425761,ENSP00000422878,ENSP00000427516,ENSP00000424482,ENSP00000425094,ENSP00000372344,ENSP00000372347,ENSP00000381311,ENSP00000372348,ENSP00000416725
PH_hs_0047967	2580.05	914.023	1.4971	0.00390486	DLAT	Homo sapiens dihydrolipoamide S-acetyltransferase (DLAT)	1	1737	NM_001931	NP_001922.2	ENSG00000150768	ENST00000280346,ENST00000533297,ENST00000393051,ENST00000531306,ENST00000527231	ENSP00000280346,ENSP00000435374,ENSP00000376771,ENSP00000433432
PH_hs_0039332	349.856	123.942	1.49709	0.0127672	RASEF	Homo sapiens RAS and EF-hand domain containing (RASEF)	1	158158	NM_152573	NP_689786.2	ENSG00000165105	ENST00000376447,ENST00000340717	ENSP00000365630,ENSP00000345651
PH_hs_0039103	1161.15	411.635	1.49612	0.00754969	FAM91A1	Homo sapiens family with sequence similarity 91, member A1 (FAM91A1)	1	157769	NM_144963	NP_659400.2	ENSG00000176853	ENST00000521166,ENST00000334705,ENST00000519721,ENST00000521704,ENST00000517912,ENST00000518333,ENST00000518976,ENST00000520246	ENSP00000429491,ENSP00000335082,ENSP00000429784,ENSP00000430158,ENSP00000431097
PH_hs_0061285	335.37	118.901	1.49599	0.00622421	NA	NA	1	NA	NA	NA	ENSG00000152413	ENSG00000152413	ENSP00000334382,ENSP00000282260,ENSP00000426651,ENSP00000441587
PH_hs_0048628	1004.06	355.986	1.49595	0.00124354	BVES	Homo sapiens blood vessel epicardial substance (BVES)	1	11149	NM_001199563,NM_007073,NM_147147	NP_001186492.1,NP_009004.2,NP_671488.1	ENSG00000112276	ENST00000314641,ENST00000336775,ENST00000446408	ENSP00000313172,ENSP00000337259,ENSP00000397310
PH_hs_0045027	702.302	249.058	1.49561	0.00724499	MSR1	Homo sapiens macrophage scavenger receptor 1 (MSR1)	1	4481	NM_002445	NP_002436.1	ENSG00000038945	ENST00000262101,ENST00000445506,ENST00000355282,ENST00000522672,ENST00000381998,ENST00000519060,ENST00000518960,ENST00000518026,ENST00000521876,ENST00000518343,ENST00000517522,ENST00000520846,ENST00000522130,ENST00000350896	ENSP00000262101,ENSP00000405453,ENSP00000347430,ENSP00000430536,ENSP00000371428,ENSP00000428865,ENSP00000427905,ENSP00000429498,ENSP00000262100
PH_hs_0024612	3663.46	1299.48	1.49528	0.0019581	EIF4G3	Homo sapiens eukaryotic translation initiation factor 4 gamma, 3 (EIF4G3)	1	8672	NM_003760,NM_001198802,NM_001198801	NP_003751.2,NP_001185731.1,NP_001185730.1	ENSG00000075151	ENST00000264211,ENST00000602326,ENST00000435383,ENST00000496705,ENST00000374933,ENST00000485722,ENST00000356916,ENST00000438975,ENST00000411888,ENST00000476088,ENST00000463775,ENST00000400422,ENST00000374935	ENSP00000264211,ENSP00000473510,ENSP00000349386,ENSP00000395381,ENSP00000396083,ENSP00000383274,ENSP00000364071
PH_hs_0010426	6857.71	2432.54	1.49526	0.0033283	MTPAP	Homo sapiens mitochondrial poly(A)	1	55149	NM_018109	NP_060579.3	ENSG00000107951	ENST00000263063,ENST00000488290,ENST00000417581,ENST00000421701,ENST00000471055	ENSP00000263063,ENSP00000404392,ENSP00000394118
PH_hs_0010431	1200.74	425.98	1.49507	0.00305236	EIF3J	Homo sapiens eukaryotic translation initiation factor 3, subunit J (EIF3J)	1	8669	NM_003758	NP_003749.2	ENSG00000104131	ENST00000261868,ENST00000424492,ENST00000535391,ENST00000558227,ENST00000558053,ENST00000536248,ENST00000558353	ENSP00000261868,ENSP00000414548,ENSP00000440221,ENSP00000443563,ENSP00000453282
PH_hs_0013935	150.389	53.3695	1.49461	0.00150442	KIF23	Homo sapiens kinesin family member 23 (KIF23)	1	9493	NM_004856,NM_138555	NP_004847.2,NP_612565.1	ENSG00000137807	ENST00000559279,ENST00000395392,ENST00000352331,ENST00000561089,ENST00000558346,ENST00000560042,ENST00000558585,ENST00000559283,ENST00000559456,ENST00000558303,ENST00000560125,ENST00000559944,ENST00000260363	ENSP00000453386,ENSP00000378790,ENSP00000304978,ENSP00000453629,ENSP00000453576,ENSP00000453102,ENSP00000452901,ENSP00000260363
PH_hs_0024270	369.145	131.053	1.49404	0.000556144	KLHL7	Homo sapiens kelch-like family member 7 (KLHL7)	1	55975	NM_018846,NM_001031710,NR_033328	NP_061334.4,NP_001026880.2,-	ENSG00000122550	ENST00000479288,ENST00000521082,ENST00000339077,ENST00000322275,ENST00000459661,ENST00000491352,ENST00000409689,ENST00000410047,ENST00000479700,ENST00000477076,ENST00000414163,ENST00000469576,ENST00000469845	ENSP00000430351,ENSP00000343273,ENSP00000323270,ENSP00000386263,ENSP00000386999,ENSP00000404181
PH_hs_0024940	154.744	54.9421	1.4939	0.00839019	RGS16	Homo sapiens regulator of G-protein signaling 16 (RGS16)	1	6004	NM_002928	NP_002919.3	ENSG00000143333	ENST00000367558	ENSP00000356529
PH_hs_0039330	3927.48	1395.36	1.49297	0.00272285	SYNCRIP	Homo sapiens synaptotagmin binding, cytoplasmic RNA interacting protein (SYNCRIP)	1	10492	NM_001253771,NM_001159677,NM_001159674,NM_001159673,NM_001159676	NP_001240700.1,NP_001153149.1,NP_001153146.1,NP_001153145.1,NP_001153148.1	ENSG00000135316	ENST00000355238,ENST00000369622,ENST00000444272,ENST00000616122	ENSP00000347380,ENSP00000358635,ENSP00000397782,ENSP00000484577
PH_hs_0022722	18575.9	6601.05	1.49267	0.00338046	XPO1	Homo sapiens exportin 1 (XPO1)	1	7514	NM_003400	NP_003391.1	ENSG00000082898	ENST00000401558,ENST00000428210,ENST00000481073,ENST00000404992,ENST00000406957,ENST00000492182,ENST00000461407,ENST00000494468,ENST00000469337,ENST00000460037,ENST00000475744,ENST00000437159,ENST00000489954,ENST00000451765,ENST00000443240,ENST00000476585,ENST00000468259,ENST00000420673,ENST00000422552,ENST00000457483,ENST00000481214,ENST00000495003,ENST00000449444,ENST00000436018	ENSP00000384863,ENSP00000407170,ENSP00000385942,ENSP00000385559,ENSP00000388927,ENSP00000413853,ENSP00000406428,ENSP00000393484,ENSP00000408190,ENSP00000394951,ENSP00000406819,ENSP00000390843
PH_hs_0004811	367.201	130.583	1.4916	0.000651921	LOC145474	Homo sapiens uncharacterized LOC145474 (LOC145474)	1	145474	NR_027046	-	NA	NA	NA
PH_hs_0060766	467.399	166.273	1.4911	0.00499495	IKZF3	Homo sapiens IKAROS family zinc finger 3 (Aiolos)	1	22806	NM_001257414,NM_001257413,NM_001257412,NM_001257411,NM_001257410,NM_001257409,NM_001257408,NM_183232,NM_183231,NM_183230,NM_183229,NM_183228,NM_012481	NP_001244343.1,NP_001244342.1,NP_001244341.1,NP_001244340.1,NP_001244339.1,NP_001244338.1,NP_001244337.1,NP_899055.1,NP_899054.1,NP_899053.1,NP_899052.1,NP_899051.1,NP_036613.2	ENSG00000161405	ENST00000346872,ENST00000439167,ENST00000348427,ENST00000293068,ENST00000377945,ENST00000394189,ENST00000377944,ENST00000377958,ENST00000535189,ENST00000377952,ENST00000583368,ENST00000351680,ENST00000346243,ENST00000350532,ENST00000467757,ENST00000439016,ENST00000623724	ENSP00000344544,ENSP00000403776,ENSP00000463505,ENSP00000462791,ENSP00000367180,ENSP00000377741,ENSP00000367179,ENSP00000367194,ENSP00000438972,ENSP00000367188,ENSP00000462452,ENSP00000345622,ENSP00000341977,ENSP00000344471,ENSP00000420463,ENSP00000403027,ENSP00000485515
PH_hs_0046078	3690.52	1314.52	1.48929	0.00103445	SBNO1	Homo sapiens strawberry notch homolog 1 (Drosophila)	1	55206	NM_018183,NM_001167856	NP_060653.3,NP_001161328.1	ENSG00000139697	ENST00000267176,ENST00000602398,ENST00000420886	ENSP00000267176,ENSP00000473665,ENSP00000387361
PH_hs_0003272	1062.52	378.74	1.48821	0.00437752	CHD6	Homo sapiens chromodomain helicase DNA binding protein 6 (CHD6)	1	84181	NM_032221	NP_115597.3	ENSG00000124177	ENST00000373233,ENST00000480022,ENST00000440697,ENST00000476641,ENST00000470470,ENST00000373222,ENST00000482596,ENST00000440647,ENST00000309279	ENSP00000362330,ENSP00000404637,ENSP00000362319,ENSP00000392503,ENSP00000308684
PH_hs_0014671	373.549	133.229	1.48739	0.00770806	CHODL	Homo sapiens chondrolectin (CHODL)	1	140578	NM_001204178,NM_001204177,NM_001204176,NM_001204175,NM_001204174,NM_024944	NP_001191107.1,NP_001191106.1,NP_001191105.1,NP_001191104.1,NP_001191103.1,NP_079220.2	ENSG00000154645	ENST00000400128,ENST00000400131,ENST00000400135,ENST00000400127,ENST00000299295,ENST00000543733,ENST00000338326	ENSP00000382993,ENSP00000382996,ENSP00000383001,ENSP00000382992,ENSP00000299295,ENSP00000443566,ENSP00000339975
PH_hs_0060800	336.422	120.015	1.48706	0.000352197	ERO1LB	Homo sapiens ERO1-like beta (S. cerevisiae)	1	56605	NM_019891	NP_063944.3	ENSG00000086619	ENST00000354619,ENST00000264181,ENST00000366589	ENSP00000346635,ENSP00000264181,ENSP00000355548
PH_hs_0002853	512.882	182.993	1.48684	0.00191629	PTBP2	Homo sapiens polypyrimidine tract binding protein 2 (PTBP2)	1	58155	NM_021190	NP_067013.1	ENSG00000117569	ENST00000482253,ENST00000609116,ENST00000460706,ENST00000370198,ENST00000370197,ENST00000476419,ENST00000426398,ENST00000459735,ENST00000476783,ENST00000492905,ENST00000462433	ENSP00000477024,ENSP00000359217,ENSP00000359216,ENSP00000412788
PH_hs_0018497	2411.4	860.493	1.48663	0.0036515	BMI1|COMMD3-BMI1	Homo sapiens BMI1 proto-oncogene, polycomb ring finger (BMI1)|Homo sapiens COMMD3-BMI1 readthrough (COMMD3-BMI1)	4	648|100532731	NM_005180|NM_001204062	NP_005171.4|NP_001190991.1	ENSG00000168283|ENSG00000269897	ENST00000376663,ENST00000602523,ENST00000456675,ENST00000442508,ENST00000416820,ENST00000602358,ENST00000602524,ENST00000443519,ENST00000496174,ENST00000490311|ENST00000475460,ENST00000602390,ENST00000489125,ENST00000463409,ENST00000417470,ENST00000602395	ENSP00000365851,ENSP00000397912,ENSP00000399220,ENSP00000390768|ENSP00000473382,ENSP00000473391,ENSP00000473495,ENSP00000398759
PH_hs_0043694	999.659	356.797	1.48633	0.00172917	HM13	Homo sapiens histocompatibility (minor)	1	81502	NM_178582	NP_848697.1	ENSG00000101294	ENST00000335574,ENST00000340852,ENST00000398174,ENST00000498035,ENST00000496438,ENST00000344042,ENST00000460225,ENST00000466766,ENST00000469126,ENST00000492709,ENST00000469097,ENST00000487964,ENST00000464508,ENST00000479096,ENST00000464661,ENST00000460389,ENST00000494153,ENST00000483310,ENST00000464173,ENST00000472128,ENST00000474466,ENST00000468559,ENST00000619859,ENST00000493364,ENST00000487281	ENSP00000335294,ENSP00000343032,ENSP00000381237,ENSP00000479020,ENSP00000341347,ENSP00000479443
PH_hs_0007351	797.736	284.732	1.4863	0.00223303	BIRC3	Homo sapiens baculoviral IAP repeat containing 3 (BIRC3)	1	330	NM_182962,NM_001165	NP_892007.1,NP_001156.1	ENSG00000023445	ENST00000526421,ENST00000263464,ENST00000528940,ENST00000532808,ENST00000527309,ENST00000527336,ENST00000615299	ENSP00000263464,ENSP00000432907,ENSP00000431718,ENSP00000481903
PH_hs_0023976	4373.11	1561.77	1.48548	0.00916173	NUFIP2	Homo sapiens nuclear fragile X mental retardation protein interacting protein 2 (NUFIP2)	1	57532	NM_020772	NP_065823.1	ENSG00000108256	ENST00000225388,ENST00000579665	ENSP00000225388,ENSP00000463450
PH_hs_0022508	1135.44	405.599	1.48513	0.00723988	PUM2	Homo sapiens pumilio RNA-binding family member 2 (PUM2)	1	23369	NM_015317	NP_056132.1	ENSG00000055917	ENST00000338086,ENST00000440577,ENST00000403432,ENST00000442400,ENST00000420234,ENST00000429419,ENST00000432105,ENST00000446940,ENST00000424110,ENST00000319801,ENST00000361078	ENSP00000338173,ENSP00000409905,ENSP00000385992,ENSP00000387399,ENSP00000396727,ENSP00000408384,ENSP00000413515,ENSP00000395098,ENSP00000326746,ENSP00000354370
PH_hs_0023035	2280.83	814.926	1.48482	0.00199936	SMIM14	Homo sapiens small integral membrane protein 14 (SMIM14)	1	201895	NM_174921	NP_777581.1	ENSG00000163683	ENST00000295958,ENST00000630374,ENST00000512441,ENST00000511809,ENST00000510628,ENST00000507613,ENST00000505729	ENSP00000295958,ENSP00000421087,ENSP00000425371,ENSP00000422904
PH_hs_0004429	1664.25	594.791	1.48442	0.00371961	ABCD3	Homo sapiens ATP-binding cassette, sub-family D (ALD)	1	5825	NM_002858	NP_002849.1	ENSG00000117528	ENST00000370214,ENST00000315713,ENST00000468860,ENST00000493416,ENST00000484213,ENST00000464165	ENSP00000359233,ENSP00000326880
PH_hs_0014765	14318.7	5117.45	1.4844	0.00242497	IL13RA1	Homo sapiens interleukin 13 receptor, alpha 1 (IL13RA1)	1	3597	NM_001560	NP_001551.1	ENSG00000131724	ENST00000371666,ENST00000371642,ENST00000481868	ENSP00000360730,ENSP00000360705
PH_hs_0045895	309.195	110.55	1.48382	0.00447556	LRRFIP2	Homo sapiens leucine rich repeat (in FLII)	1	9209	NM_001134369,NM_006309,NM_017724	NP_001127841.1,NP_006300.1,NP_060194.1	ENSG00000093167	ENST00000354379,ENST00000336686,ENST00000460646,ENST00000421276,ENST00000496479,ENST00000396428,ENST00000440230,ENST00000440742,ENST00000487246,ENST00000416425,ENST00000481682,ENST00000461672,ENST00000438374,ENST00000434749,ENST00000436858,ENST00000452742,ENST00000482466,ENST00000490597,ENST00000496825,ENST00000483306	ENSP00000346349,ENSP00000338727,ENSP00000416364,ENSP00000379705,ENSP00000405480,ENSP00000413026,ENSP00000409574,ENSP00000412206,ENSP00000416907,ENSP00000416013,ENSP00000391360
PH_hs_0018024	3320.45	1188.42	1.48233	0.00642009	ARL1	Homo sapiens ADP-ribosylation factor-like 1 (ARL1)	1	400	NM_001177	NP_001168.1	ENSG00000120805	ENST00000261636,ENST00000539055,ENST00000536227,ENST00000551688,ENST00000550597,ENST00000551828,ENST00000551671,ENST00000551092,ENST00000549283,ENST00000549302,ENST00000548070	ENSP00000261636,ENSP00000439590,ENSP00000441808,ENSP00000447405,ENSP00000448850,ENSP00000448912,ENSP00000450162,ENSP00000450315
PH_hs_0001378	2443.12	875.791	1.48007	0.00211748	CEP55	Homo sapiens centrosomal protein 55kDa (CEP55)	1	55165	NM_018131,NM_001127182	NP_060601.3,NP_001120654.1	ENSG00000138180	ENST00000371485,ENST00000445435,ENST00000496302	ENSP00000360540,ENSP00000389150
PH_hs_0043360	6006.35	2156.46	1.47782	0.00042938	IWS1	Homo sapiens IWS1 homolog (S. cerevisiae)	1	55677	NM_017969	NP_060439.2	ENSG00000163166	ENST00000412979,ENST00000295321,ENST00000497888,ENST00000495369,ENST00000409725,ENST00000486662,ENST00000479083,ENST00000478949,ENST00000460511,ENST00000483889,ENST00000436740	ENSP00000396710,ENSP00000295321,ENSP00000387206
PH_hs_0001128	1827.76	656.376	1.47748	0.00300709	ABCE1	Homo sapiens ATP-binding cassette, sub-family E (OABP)	1	6059	NM_001040876,NM_002940	NP_001035809.1,NP_002931.2	ENSG00000164163	ENST00000296577,ENST00000502586,ENST00000502803,ENST00000507193,ENST00000506506,ENST00000504292,ENST00000515678,ENST00000509593,ENST00000510321,ENST00000504683	ENSP00000296577,ENSP00000421250,ENSP00000422068,ENSP00000423415
PH_hs_0047325	801.298	287.901	1.47677	3.64366e-05	USP14	Homo sapiens ubiquitin specific peptidase 14 (tRNA-guanine transglycosylase)	1	9097	NM_001037334,NM_005151	NP_001032411.1,NP_005142.1	ENSG00000101557	ENST00000582707,ENST00000400266,ENST00000580410,ENST00000578942,ENST00000383589,ENST00000261601,ENST00000581983,ENST00000583119,ENST00000578786	ENSP00000464447,ENSP00000383125,ENSP00000463891,ENSP00000373083,ENSP00000261601,ENSP00000462315,ENSP00000473563
PH_hs_0032597	460.961	165.799	1.47521	0.0132133	SBNO1	Homo sapiens strawberry notch homolog 1 (Drosophila)	1	55206	NM_018183,NM_001167856	NP_060653.3,NP_001161328.1	ENSG00000139697	ENST00000267176,ENST00000602398,ENST00000420886	ENSP00000267176,ENSP00000473665,ENSP00000387361
PH_hs_0000107	5132.52	1846.31	1.47502	0.0101621	CLC	Homo sapiens Charcot-Leyden crystal galectin (CLC)	1	1178	NM_001828	NP_001819.2	ENSG00000105205	ENST00000221804	ENSP00000221804
PH_hs_0042497	3140.85	1130.17	1.47462	0.000998119	OR7G1	Homo sapiens olfactory receptor, family 7, subfamily G, member 1 (OR7G1)	1	125962	NM_001005192	NP_001005192.2	ENSG00000161807	ENST00000541538	ENSP00000444134
PH_hs_0024009	194.614	70.0968	1.47319	0.00763467	NA	NA	1	NA	NA	NA	ENSG00000205268	ENSG00000205268	ENSP00000385632,ENSP00000368730,ENSP00000379881,ENSP00000430262
PH_hs_0009146	11070.5	3989.25	1.47253	0.00320014	EIF2S1	Homo sapiens eukaryotic translation initiation factor 2, subunit 1 alpha, 35kDa (EIF2S1)	1	1965	NM_004094	NP_004085.1	ENSG00000134001	ENST00000256383,ENST00000556724,ENST00000557310,ENST00000466499,ENST00000555876,ENST00000554332	ENSP00000256383,ENSP00000451975,ENSP00000425299,ENSP00000452034
PH_hs_0048817	546.776	197.127	1.47182	0.00253152	PPP1R9A	Homo sapiens protein phosphatase 1, regulatory subunit 9A (PPP1R9A)	1	55607	NM_001166163,NM_001166162,NM_001166161,NM_001166160,NM_017650	NP_001159635.1,NP_001159634.1,NP_001159633.1,NP_001159632.1,NP_060120.2	ENSG00000158528	ENST00000413325,ENST00000433360,ENST00000424654,ENST00000422324,ENST00000433881,ENST00000289495,ENST00000340694,ENST00000456331	ENSP00000405820,ENSP00000405514,ENSP00000411342,ENSP00000398499,ENSP00000398870,ENSP00000289495,ENSP00000344524,ENSP00000402893
PH_hs_0025875	1237.15	446.379	1.47067	0.00922255	PCDH7	Homo sapiens protocadherin 7 (PCDH7)	1	5099	NM_002589,NM_032456	NP_002580.2,NP_115832.1	ENSG00000169851	ENST00000361762,ENST00000543491,ENST00000511884,ENST00000507864,ENST00000621961,ENST00000509759,ENST00000509925,ENST00000610830	ENSP00000355243,ENSP00000441802,ENSP00000427066,ENSP00000484874,ENSP00000483285
PH_hs_0062324	3284.1	1185.28	1.47027	0.00390107	ZNF451	Homo sapiens zinc finger protein 451 (ZNF451)	1	26036	NM_001257273	NP_001244202.1	ENSG00000112200	ENST00000515290,ENST00000510483,ENST00000370706,ENST00000357489,ENST00000370708,ENST00000370702,ENST00000444273,ENST00000370711,ENST00000508603,ENST00000491832,ENST00000370710,ENST00000502749,ENST00000504603,ENST00000509071,ENST00000510989,ENST00000509251,ENST00000508548,ENST00000504364	ENSP00000424723,ENSP00000427558,ENSP00000359740,ENSP00000350083,ENSP00000359742,ENSP00000359736,ENSP00000476915,ENSP00000421786,ENSP00000421645,ENSP00000359744,ENSP00000424329,ENSP00000425047
PH_hs_0031804	360.833	130.288	1.46962	0.0175537	ASCC3	Homo sapiens activating signal cointegrator 1 complex subunit 3 (ASCC3)	1	10973	NM_006828	NP_006819.2	ENSG00000112249	ENST00000369162,ENST00000518006,ENST00000324696,ENST00000522650,ENST00000468245,ENST00000324723,ENST00000369143	ENSP00000358159,ENSP00000320252,ENSP00000430769,ENSP00000320777,ENSP00000358139
PH_hs_0047764	547.627	197.777	1.46932	0.00110468	POT1	Homo sapiens protection of telomeres 1 (POT1)	1	25913	NR_003104,NR_003103,NR_003102,NM_015450,NM_001042594	-,-,-,NP_056265.2,NP_001036059.1	ENSG00000128513	ENST00000430927,ENST00000357628,ENST00000436534,ENST00000609106,ENST00000607932,ENST00000608057,ENST00000608200,ENST00000466483,ENST00000610141,ENST00000608126,ENST00000487564,ENST00000429326,ENST00000446993,ENST00000609702,ENST00000608437,ENST00000608261,ENST00000461288,ENST00000464453,ENST00000393329	ENSP00000397632,ENSP00000350249,ENSP00000416820,ENSP00000476981,ENSP00000476506,ENSP00000476371,ENSP00000477320,ENSP00000476673,ENSP00000476290,ENSP00000403088,ENSP00000388921,ENSP00000477258,ENSP00000377002
PH_hs_0005410	158.985	57.4263	1.46911	0.0112973	BVES-AS1	Homo sapiens BVES antisense RNA 1 (BVES-AS1)	1	154442	NR_037157	-	ENSG00000203808	ENST00000580511,ENST00000580854,ENST00000369122,ENST00000369120
PH_hs_0048785	767.465	277.297	1.46867	0.00404124	ABCB10	Homo sapiens ATP-binding cassette, sub-family B (MDR/TAP)	1	23456	NM_012089	NP_036221.2	ENSG00000135776	ENST00000344517,ENST00000498158,ENST00000486755	ENSP00000355637
PH_hs_0037156	4279.03	1546.53	1.46825	0.00409415	GPD2	Homo sapiens glycerol-3-phosphate dehydrogenase 2 (mitochondrial)	1	2820	NM_000408,NM_001083112	NP_000399.3,NP_001076581.2	ENSG00000115159	ENST00000415049,ENST00000310454,ENST00000438166,ENST00000495851,ENST00000416888,ENST00000409674,ENST00000409861,ENST00000430992,ENST00000464846,ENST00000492005,ENST00000496190,ENST00000409125,ENST00000540309	ENSP00000412621,ENSP00000308610,ENSP00000409708,ENSP00000387475,ENSP00000386425,ENSP00000386626,ENSP00000408522,ENSP00000386484,ENSP00000440892
PH_hs_0023769	789.899	285.506	1.46815	0.00229683	ARID2	Homo sapiens AT rich interactive domain 2 (ARID, RFX-like)	1	196528	NM_152641	NP_689854.2	ENSG00000189079	ENST00000334344,ENST00000427628,ENST00000426776,ENST00000422737,ENST00000479608,ENST00000480128,ENST00000444670,ENST00000457135,ENST00000477947	ENSP00000335044,ENSP00000415650,ENSP00000397307,ENSP00000388357,ENSP00000481488
PH_hs_0043103	2970.89	1073.84	1.46811	0.00539036	DDX59	Homo sapiens DEAD (Asp-Glu-Ala-Asp)	1	83479	NM_001031725	NP_001026895.2	ENSG00000118197	ENST00000447706,ENST00000452560,ENST00000413408,ENST00000331314,ENST00000429498,ENST00000433235,ENST00000453944,ENST00000436897	ENSP00000394367,ENSP00000416331,ENSP00000394304,ENSP00000330460,ENSP00000408662,ENSP00000409954,ENSP00000398152,ENSP00000391312
PH_hs_0025289	1020.91	369.127	1.46766	0.00227901	MFN1	Homo sapiens mitofusin 1 (MFN1)	1	55669	NM_033540	NP_284941.2	ENSG00000171109	ENST00000471841,ENST00000357390,ENST00000467174,ENST00000263969,ENST00000489329,ENST00000474903,ENST00000466287,ENST00000482661,ENST00000480636	ENSP00000420617,ENSP00000349963,ENSP00000419134,ENSP00000263969,ENSP00000420148,ENSP00000419926
PH_hs_0024222	5987.7	2165.95	1.467	0.00222009	HMGA2	Homo sapiens high mobility group AT-hook 2 (HMGA2)	1	8091	NM_003483	NP_003474.1	ENSG00000149948	ENST00000403681,ENST00000537275,ENST00000393578,ENST00000537429,ENST00000425208,ENST00000536545,ENST00000354636,ENST00000545998,ENST00000541363,ENST00000393577,ENST00000539662	ENSP00000384026,ENSP00000437747,ENSP00000377206,ENSP00000443372,ENSP00000407306,ENSP00000437621,ENSP00000346658,ENSP00000439317,ENSP00000377205,ENSP00000440919
PH_hs_0030303	3088.51	1118.28	1.46563	0.00169431	TLK2	Homo sapiens tousled-like kinase 2 (TLK2)	1	11011	NM_006852	NP_006843.2	ENSG00000146872	ENST00000582809,ENST00000583843,ENST00000579450,ENST00000577616,ENST00000582195,ENST00000580705,ENST00000346027,ENST00000326270,ENST00000343388,ENST00000583690,ENST00000581041,ENST00000578697,ENST00000581286,ENST00000584367,ENST00000582660,ENST00000578931,ENST00000583310,ENST00000580203	ENSP00000463595,ENSP00000463814,ENSP00000464557,ENSP00000462637,ENSP00000464516,ENSP00000275780,ENSP00000316512,ENSP00000340800,ENSP00000463986,ENSP00000462036,ENSP00000462851
PH_hs_0026580	1286.19	465.834	1.46522	0.00606824	USP34	Homo sapiens ubiquitin specific peptidase 34 (USP34)	1	9736	NM_014709	NP_055524.3	ENSG00000115464	ENST00000411912,ENST00000398571,ENST00000436269,ENST00000492604,ENST00000463046,ENST00000490552,ENST00000498268,ENST00000476716,ENST00000467128,ENST00000472689,ENST00000472706,ENST00000490527,ENST00000483672,ENST00000482250,ENST00000487547,ENST00000468703,ENST00000453734,ENST00000492882,ENST00000484179,ENST00000494867,ENST00000460004,ENST00000453133	ENSP00000398960,ENSP00000381577,ENSP00000398489,ENSP00000410559,ENSP00000388129
PH_hs_0045842	9219.37	3340.41	1.46464	0.00198976	SP3	Homo sapiens Sp3 transcription factor (SP3)	1	6670	NM_001172712,NM_001017371,NM_003111	NP_001166183.1,NP_001017371.3,NP_003102.1	ENSG00000172845	ENST00000310015,ENST00000418194,ENST00000416195,ENST00000465379,ENST00000462904,ENST00000483084,ENST00000490182	ENSP00000310301,ENSP00000406140,ENSP00000413665
PH_hs_0024579	2014.62	730.563	1.46343	0.00475507	CHD7	Homo sapiens chromodomain helicase DNA binding protein 7 (CHD7)	1	55636	NM_017780	NP_060250.2	ENSG00000171316	ENST00000528280,ENST00000532149,ENST00000618450,ENST00000531695,ENST00000529472,ENST00000527921,ENST00000527900,ENST00000527825,ENST00000525508,ENST00000524602,ENST00000526846,ENST00000423902	ENSP00000433336,ENSP00000432627,ENSP00000436027,ENSP00000437061,ENSP00000436492,ENSP00000392028
PH_hs_0061621	1260.3	457.751	1.46113	0.00262161	PALM2	Homo sapiens paralemmin 2 (PALM2)	1	114299	NM_053016,NM_001037293	NP_443749.5,NP_001032370.1	ENSG00000243444	ENST00000374531,ENST00000483909,ENST00000314527,ENST00000497711,ENST00000465091	ENSP00000363656,ENSP00000417525,ENSP00000323805,ENSP00000419747
PH_hs_0013717	1325.01	481.447	1.46056	0.00590308	SNX4	Homo sapiens sorting nexin 4 (SNX4)	1	8723	NM_003794,NR_073435	NP_003785.1,-	ENSG00000114520	ENST00000251775,ENST00000471751,ENST00000482965,ENST00000473417,ENST00000465505	ENSP00000251775,ENSP00000420526,ENSP00000420175
PH_hs_0023965	4197.04	1525.65	1.45995	0.00351489	PTPRK	Homo sapiens protein tyrosine phosphatase, receptor type, K (PTPRK)	1	5796	NM_001135648,NM_002844	NP_001129120.1,NP_002835.2	ENSG00000152894	ENST00000368226,ENST00000532331,ENST00000368213,ENST00000368210,ENST00000368215,ENST00000368207,ENST00000415046,ENST00000415055,ENST00000531050,ENST00000524481,ENST00000531466,ENST00000434424,ENST00000524534,ENST00000368205,ENST00000490332,ENST00000498284,ENST00000495748,ENST00000429595,ENST00000525459,ENST00000392449,ENST00000532751,ENST00000368202	ENSP00000357209,ENSP00000432973,ENSP00000357196,ENSP00000357193,ENSP00000357198,ENSP00000357190,ENSP00000406825,ENSP00000408180,ENSP00000432960,ENSP00000434058,ENSP00000434116,ENSP00000376243,ENSP00000437299
PH_hs_0047569	665.386	241.983	1.45929	0.00154217	ZRANB1	Homo sapiens zinc finger, RAN-binding domain containing 1 (ZRANB1)	1	54764	NM_017580	NP_060050.2	ENSG00000019995	ENST00000359653,ENST00000471421	ENSP00000352676
PH_hs_0024179	1892.97	689.121	1.45782	1.63167e-05	ZNF227	Homo sapiens zinc finger protein 227 (ZNF227)	1	7770	NM_182490	NP_872296.1	ENSG00000131115	ENST00000590871,ENST00000588567,ENST00000586228,ENST00000588219,ENST00000313040,ENST00000589707,ENST00000591019,ENST00000588394,ENST00000589005,ENST00000586048,ENST00000589237,ENST00000391961,ENST00000621083	ENSP00000467496,ENSP00000464866,ENSP00000321049,ENSP00000465071,ENSP00000466197,ENSP00000467577,ENSP00000464800,ENSP00000375823,ENSP00000482749
PH_hs_0007844	357.138	130.057	1.45734	0.00055791	PDZD8	Homo sapiens PDZ domain containing 8 (PDZD8)	1	118987	NM_173791	NP_776152.1	ENSG00000165650	ENST00000334464,ENST00000482496,ENST00000489302,ENST00000489491	ENSP00000334642
PH_hs_0001205	3081.28	1122.29	1.45708	0.00141653	LRRC49	Homo sapiens leucine rich repeat containing 49 (LRRC49)	1	54839	NM_017691,NM_001199017,NM_001199018	NP_060161.2,NP_001185946.1,NP_001185947.1	ENSG00000137821	ENST00000544974,ENST00000558799,ENST00000558546,ENST00000561081,ENST00000559201,ENST00000560107,ENST00000560369,ENST00000260382,ENST00000559670,ENST00000558032,ENST00000560755,ENST00000560980,ENST00000558204,ENST00000557977,ENST00000560691,ENST00000558271,ENST00000436542,ENST00000558137,ENST00000561285,ENST00000559469,ENST00000558456,ENST00000560158,ENST00000558808,ENST00000559806,ENST00000559069…	ENSP00000439600,ENSP00000452925,ENSP00000453728,ENSP00000454196,ENSP00000453807,ENSP00000453273,ENSP00000260382,ENSP00000453731,ENSP00000453456,ENSP00000452894,ENSP00000453038,ENSP00000454760,ENSP00000454170,ENSP00000454026,ENSP00000452775,ENSP00000452821,ENSP00000453300,ENSP00000453402,ENSP00000414065
PH_hs_0044571	446.495	162.844	1.45515	0.0232765	CASP1	Homo sapiens caspase 1, apoptosis-related cysteine peptidase (CASP1)	1	834	NM_033295,NM_033294,NM_033293,NM_001223,NM_033292	NP_150637.1,NP_150636.1,NP_150635.1,NP_001214.1,NP_150634.1	ENSG00000137752	ENST00000532439,ENST00000527625,ENST00000526568,ENST00000527979,ENST00000533400,ENST00000436863,ENST00000525825,ENST00000531166,ENST00000534497,ENST00000529871,ENST00000528974,ENST00000526511,ENST00000528424,ENST00000532520,ENST00000446369,ENST00000353247	ENSP00000435536,ENSP00000434250,ENSP00000432340,ENSP00000433138,ENSP00000410076,ENSP00000434779,ENSP00000434303,ENSP00000436875,ENSP00000431947,ENSP00000434259,ENSP00000403260,ENSP00000344132
PH_hs_0048770	1334.68	486.842	1.45497	0.000431582	FGF2	Homo sapiens fibroblast growth factor 2 (basic)	1	2247	NM_002006	NP_001997.5	ENSG00000138685	ENST00000264498,ENST00000608478,ENST00000614010	ENSP00000264498,ENSP00000477134,ENSP00000478620
PH_hs_0004476	748.807	273.139	1.45496	0.00359332	ATR	Homo sapiens ATR serine/threonine kinase (ATR)	1	545	NM_001184	NP_001175.2	ENSG00000175054	ENST00000504521,ENST00000515810,ENST00000350721,ENST00000513291,ENST00000511016,ENST00000514393,ENST00000507620,ENST00000515863,ENST00000515149,ENST00000507148	ENSP00000422553,ENSP00000421870,ENSP00000343741,ENSP00000424355,ENSP00000425897,ENSP00000426595
PH_hs_0048331	868.661	317.009	1.45427	0.00123958	ADAMTS14	Homo sapiens ADAM metallopeptidase with thrombospondin type 1 motif, 14 (ADAMTS14)	1	140766	NM_080722,NM_139155	NP_542453.2,NP_631894.2	ENSG00000138316	ENST00000373208,ENST00000373207	ENSP00000362304,ENSP00000362303
PH_hs_0021941	1552.44	566.858	1.45348	0.000551124	SLC39A10	Homo sapiens solute carrier family 39 (zinc transporter)	1	57181	NM_001127257,NM_020342	NP_001120729.1,NP_065075.1	ENSG00000196950	ENST00000458054,ENST00000409086,ENST00000444421,ENST00000359634,ENST00000430412,ENST00000412905,ENST00000464301,ENST00000418005,ENST00000465851	ENSP00000389640,ENSP00000386766,ENSP00000394469,ENSP00000352655,ENSP00000394995,ENSP00000406590,ENSP00000409272
PH_hs_0060950	1365.05	498.861	1.45225	0.0496894	NA	NA	1	NA	NA	NA	ENSG00000177842	ENSG00000177842	ENSP00000406156,ENSP00000322265,ENSP00000391472,ENSP00000406967
PH_hs_0025120	949.41	347.174	1.45137	0.0073691	TMEM68	Homo sapiens transmembrane protein 68 (TMEM68)	1	137695	NM_152417	NP_689630.1	ENSG00000167904	ENST00000522470,ENST00000519460,ENST00000434581,ENST00000334667,ENST00000519784,ENST00000517576,ENST00000523073,ENST00000519780,ENST00000522090,ENST00000520061,ENST00000524121,ENST00000522030,ENST00000523423,ENST00000520414,ENST00000521229,ENST00000522576,ENST00000523180,ENST00000617782,ENST00000617977	ENSP00000428318,ENSP00000395204,ENSP00000335416,ENSP00000428688,ENSP00000431018,ENSP00000429026,ENSP00000429667,ENSP00000430542,ENSP00000428236,ENSP00000430838,ENSP00000429175,ENSP00000429758,ENSP00000429210,ENSP00000431047,ENSP00000427939,ENSP00000478242,ENSP00000481143
PH_hs_0002604	486.465	178.006	1.45041	0.000437142	NDFIP2	Homo sapiens Nedd4 family interacting protein 2 (NDFIP2)	1	54602	NM_001161407,NM_019080	NP_001154879.1,NP_061953.2	ENSG00000102471	ENST00000218652,ENST00000487865,ENST00000465762,ENST00000620924,ENST00000494647,ENST00000612570	ENSP00000218652,ENSP00000419200,ENSP00000419776,ENSP00000480881,ENSP00000480798
PH_hs_0027225	371.075	135.879	1.44939	0.0122727	MLKL	Homo sapiens mixed lineage kinase domain-like (MLKL)	1	197259	NM_152649	NP_689862.1	ENSG00000168404	ENST00000306247,ENST00000575695,ENST00000570846,ENST00000308807,ENST00000576529,ENST00000571303,ENST00000573267,ENST00000575686	ENSP00000303118,ENSP00000308351,ENSP00000459935,ENSP00000461110,ENSP00000459920,ENSP00000461666
PH_hs_0044245	207.778	76.1001	1.44907	0.0161595	FAM153A|FAM153B	Homo sapiens family with sequence similarity 153, member A (FAM153A)|Homo sapiens family with sequence similarity 153, member B (FAM153B)	4	285596|202134	NM_173663|NM_001265615	NP_775934.3|NP_001252544.1	ENSG00000170074|ENSG00000182230	ENST00000506011,ENST00000360669,ENST00000509607,ENST00000514899,ENST00000510276,ENST00000512544,ENST00000440605,ENST00000513554,ENST00000505531,ENST00000512612,ENST00000515787,ENST00000503845,ENST00000504518,ENST00000505683,ENST00000503909,ENST00000507615,ENST00000506354,ENST00000503567,ENST00000503136,ENST00000513363,ENST00000506229,ENST00000393518,ENST00000614127|ENST00000611539	ENSP00000353887,ENSP00000422174,ENSP00000411506,ENSP00000426689,ENSP00000421623,ENSP00000425931,ENSP00000424904,ENSP00000423766,ENSP00000425021,ENSP00000377153,ENSP00000481950|ENSP00000481297
PH_hs_0008130	529.52	193.945	1.44904	0.000151952	BRWD3	Homo sapiens bromodomain and WD repeat domain containing 3 (BRWD3)	1	254065	NM_153252	NP_694984.4	ENSG00000165288	ENST00000373275,ENST00000473691,ENST00000497335,ENST00000487313,ENST00000478415	ENSP00000362372
PH_hs_0010387	1907.53	699.017	1.44831	0.0062571	CTR9	Homo sapiens CTR9, Paf1/RNA polymerase II complex component (CTR9)	1	9646	NM_014633	NP_055448.1	ENSG00000198730	ENST00000361367,ENST00000524523,ENST00000526874,ENST00000529355,ENST00000529898	ENSP00000355013,ENSP00000431458
PH_hs_0000866	934.795	342.584	1.44819	0.0104449	OMA1	Homo sapiens OMA1 zinc metallopeptidase (OMA1)	1	115209	NM_145243	NP_660286.1	ENSG00000162600	ENST00000467509,ENST00000460671,ENST00000421528,ENST00000371226,ENST00000476933,ENST00000456980,ENST00000467063,ENST00000419242,ENST00000426139,ENST00000453710,ENST00000482274	ENSP00000391941,ENSP00000360270,ENSP00000395053,ENSP00000409589,ENSP00000416495,ENSP00000392978,ENSP00000474081
PH_hs_0002008	389.366	142.719	1.44795	0.0188772	XYLT1	Homo sapiens xylosyltransferase I (XYLT1)	1	64131	NM_022166	NP_071449.1	ENSG00000103489	ENST00000261381,ENST00000575674,ENST00000568226,ENST00000563403	ENSP00000261381
PH_hs_0061503	2536.64	929.908	1.44776	0.00721747	ZNF639	Homo sapiens zinc finger protein 639 (ZNF639)	1	51193	NM_016331	NP_057415.1	ENSG00000121864	ENST00000496856,ENST00000491818,ENST00000481587,ENST00000326361,ENST00000466264,ENST00000484866,ENST00000494234,ENST00000483460,ENST00000466663,ENST00000621687	ENSP00000417740,ENSP00000418870,ENSP00000418628,ENSP00000325634,ENSP00000419650,ENSP00000418766,ENSP00000417232,ENSP00000477626
PH_hs_0038101	1865.64	683.984	1.44764	0.00758713	POLR3G	Homo sapiens polymerase (RNA)	1	10622	NM_006467	NP_006458.2	ENSG00000113356	ENST00000512239,ENST00000505345,ENST00000503373,ENST00000503973,ENST00000504930,ENST00000514483,ENST00000399107,ENST00000622335	ENSP00000424970,ENSP00000427412,ENSP00000422892,ENSP00000422164,ENSP00000421637,ENSP00000425617,ENSP00000382058,ENSP00000478166
PH_hs_0022921	2496.58	915.709	1.44699	0.0114177	TMEM263	Homo sapiens transmembrane protein 263 (TMEM263)	1	90488	NM_152261	NP_689474.1	ENSG00000151135	ENST00000548125,ENST00000280756,ENST00000547242,ENST00000551489,ENST00000550344,ENST00000547081,ENST00000551813,ENST00000548806,ENST00000551237	ENSP00000449785,ENSP00000280756,ENSP00000446537,ENSP00000450304,ENSP00000446717,ENSP00000449106,ENSP00000450350
PH_hs_0061820	163.99	60.1625	1.44667	0.0011029	PLS1	Homo sapiens plastin 1 (PLS1)	1	5357	NM_001172312,NM_001145319,NM_002670	NP_001165783.1,NP_001138791.1,NP_002661.2	ENSG00000120756	ENST00000457734,ENST00000483373,ENST00000475296,ENST00000495744,ENST00000476044,ENST00000461644,ENST00000464320,ENST00000337777,ENST00000497199,ENST00000497002,ENST00000460104,ENST00000483507	ENSP00000387890,ENSP00000419893,ENSP00000417311,ENSP00000419531,ENSP00000417481,ENSP00000419271,ENSP00000418880,ENSP00000336831,ENSP00000417491,ENSP00000418700
PH_hs_0004858	144.05	52.8908	1.44548	0.00204612	STXBP5	Homo sapiens syntaxin binding protein 5 (tomosyn)	1	134957	NM_001127715,NM_139244	NP_001121187.1,NP_640337.3	ENSG00000164506	ENST00000367481,ENST00000321680,ENST00000367480,ENST00000367475,ENST00000392291,ENST00000443556,ENST00000546097	ENSP00000356451,ENSP00000321826,ENSP00000356450,ENSP00000356445,ENSP00000376112,ENSP00000441479
PH_hs_0049067	1202.66	441.941	1.44431	0.00214593	WDR35	Homo sapiens WD repeat domain 35 (WDR35)	1	57539	NM_020779,NM_001006657	NP_065830.2,NP_001006658.1	ENSG00000118965	ENST00000281405,ENST00000345530,ENST00000445063,ENST00000414212,ENST00000453014,ENST00000494964	ENSP00000281405,ENSP00000314444,ENSP00000390105,ENSP00000390802,ENSP00000404409
PH_hs_0032391	919.301	337.819	1.44429	0.00213939	CIB4	Homo sapiens calcium and integrin binding family member 4 (CIB4)	1	130106	NM_001029881	NP_001025052.1	ENSG00000157884	ENST00000288861,ENST00000403670,ENST00000405346	ENSP00000288861
PH_hs_0039656	640.539	235.462	1.44379	0.00287331	PVR	Homo sapiens poliovirus receptor (PVR)	1	5817	NM_001135769,NM_001135768,NM_006505	NP_001129241.1,NP_001129240.1,NP_006496.4	ENSG00000073008	ENST00000425690,ENST00000344956,ENST00000403059,ENST00000187830,ENST00000406449,ENST00000587785	ENSP00000402060,ENSP00000340870,ENSP00000385344,ENSP00000187830,ENSP00000383907,ENSP00000466447
PH_hs_0047431	1635.15	601.433	1.44295	0.0141211	DCP2	Homo sapiens decapping mRNA 2 (DCP2)	1	167227	NM_001242377,NM_152624,NR_038352	NP_001229306.1,NP_689837.2,-	ENSG00000172795	ENST00000515408,ENST00000513585,ENST00000389063,ENST00000510046,ENST00000504961,ENST00000512751,ENST00000502635,ENST00000508359	ENSP00000425770,ENSP00000424982,ENSP00000373715,ENSP00000427198
PH_hs_0048360	2547.19	937.529	1.44197	0.0190108	ARL4C	Homo sapiens ADP-ribosylation factor-like 4C (ARL4C)	1	10123	NM_005737	NP_005728.2	ENSG00000188042	ENST00000339728,ENST00000390645	ENSP00000339754,ENSP00000375057
PH_hs_0047769	1677.17	618.628	1.43889	0.00141433	FBXW7	Homo sapiens F-box and WD repeat domain containing 7, E3 ubiquitin protein ligase (FBXW7)	1	55294	NM_001013415,NM_033632,NM_018315	NP_001013433.1,NP_361014.1,NP_060785.2	ENSG00000109670	ENST00000296555,ENST00000281708,ENST00000263981,ENST00000603548,ENST00000603821,ENST00000393956,ENST00000603841,ENST00000604316,ENST00000604069,ENST00000604822,ENST00000604872,ENST00000605042,ENST00000604095	ENSP00000296555,ENSP00000281708,ENSP00000263981,ENSP00000474725,ENSP00000377528,ENSP00000474971,ENSP00000474751,ENSP00000474538
PH_hs_0031204	512.775	189.178	1.43858	0.0197913	SLCO1A2	Homo sapiens solute carrier organic anion transporter family, member 1A2 (SLCO1A2)	1	6579	NM_021094,NM_134431	NP_066580.1,NP_602307.1	ENSG00000084453	ENST00000307378,ENST00000544020,ENST00000458504,ENST00000544290,ENST00000480394,ENST00000463718,ENST00000413682,ENST00000422327,ENST00000453443,ENST00000473830,ENST00000421294,ENST00000450590,ENST00000435179,ENST00000445053,ENST00000421287,ENST00000416627,ENST00000430803	ENSP00000305974,ENSP00000440154,ENSP00000394854,ENSP00000438348,ENSP00000403638,ENSP00000416190,ENSP00000409314,ENSP00000390572,ENSP00000407462,ENSP00000401195,ENSP00000409691,ENSP00000390672,ENSP00000392124,ENSP00000410338
PH_hs_0048661	44100.3	16270.5	1.43853	0.00710066	DDX3X	Homo sapiens DEAD (Asp-Glu-Ala-Asp)	1	1654	NM_001193417,NM_001193416,NM_001356	NP_001180346.1,NP_001180345.1,NP_001347.3	ENSG00000215301	ENST00000610559,ENST00000629496,ENST00000629785,ENST00000630255,ENST00000625837,ENST00000630858,ENST00000630370,ENST00000626301,ENST00000399959,ENST00000478993,ENST00000615742,ENST00000631641,ENST00000441189,ENST00000480592,ENST00000542215,ENST00000622373,ENST00000615313,ENST00000622198,ENST00000611546,ENST00000616050,ENST00000611968,ENST00000457138	ENSP00000487224,ENSP00000486516,ENSP00000486720,ENSP00000486306,ENSP00000486514,ENSP00000487062,ENSP00000486443,ENSP00000382840,ENSP00000478443,ENSP00000480647,ENSP00000488854,ENSP00000414281,ENSP00000487626,ENSP00000479790,ENSP00000392494
PH_hs_0010735	1366.11	504.257	1.43784	0.000805127	TARSL2	Homo sapiens threonyl-tRNA synthetase-like 2 (TARSL2)	1	123283	NM_152334	NP_689547.2	ENSG00000185418	ENST00000335968,ENST00000558533,ENST00000539112,ENST00000559492,ENST00000557811,ENST00000560150,ENST00000615656	ENSP00000338093,ENSP00000452740,ENSP00000439899,ENSP00000478827
PH_hs_0037464	3378.88	1248.05	1.43687	0.00495994	SLC38A1	Homo sapiens solute carrier family 38, member 1 (SLC38A1)	1	81539	NM_001077484,NM_030674	NP_001070952.1,NP_109599.3	ENSG00000111371	ENST00000398637,ENST00000549049,ENST00000439706,ENST00000546893,ENST00000552197,ENST00000548979,ENST00000549633,ENST00000551506,ENST00000550173,ENST00000546519,ENST00000612161	ENSP00000381634,ENSP00000449607,ENSP00000398142,ENSP00000447853,ENSP00000449756,ENSP00000449744,ENSP00000478907
PH_hs_0003525	172.212	63.6818	1.43523	0.0280069	PTK6	Homo sapiens protein tyrosine kinase 6 (PTK6)	1	5753	NM_001256358,NM_005975	NP_001243287.1,NP_005966.1	ENSG00000101213	ENST00000542869,ENST00000217185	ENSP00000442460,ENSP00000217185
PH_hs_0011642	542.505	201.13	1.4315	0.0120726	CPQ	Homo sapiens carboxypeptidase Q (CPQ)	1	10404	NM_016134	NP_057218.1	ENSG00000104324	ENST00000220763,ENST00000519900,ENST00000517742,ENST00000525310,ENST00000519484,ENST00000521142,ENST00000522617,ENST00000532528,ENST00000529551	ENSP00000220763,ENSP00000431024,ENSP00000429146,ENSP00000431114,ENSP00000429934,ENSP00000429134
PH_hs_0002908	220.108	81.6199	1.43122	0.0138855	HRASLS	Homo sapiens HRAS-like suppressor (HRASLS)	1	57110	NM_020386	NP_065119.2	ENSG00000127252	ENST00000264735,ENST00000416012	ENSP00000264735,ENSP00000414431
PH_hs_0005116	4686.62	1738.3	1.43087	0.00120694	CCNT1	Homo sapiens cyclin T1 (CCNT1)	1	904	NM_001240	NP_001231.2	ENSG00000129315	ENST00000261900,ENST00000417344,ENST00000551989,ENST00000550457,ENST00000618666	ENSP00000261900,ENSP00000399845,ENSP00000481035
PH_hs_0062003	311.324	115.551	1.42989	0.00440748	FRMD3	Homo sapiens FERM domain containing 3 (FRMD3)	1	257019	NM_001244962,NM_001244961,NM_001244959	NP_001231891.1,NP_001231890.1,NP_001231888.1	ENSG00000172159	ENST00000328788,ENST00000376434,ENST00000376438,ENST00000304195,ENST00000465485,ENST00000431299,ENST00000621208	ENSP00000328615,ENSP00000365617,ENSP00000365621,ENSP00000303508,ENSP00000412719,ENSP00000484839
PH_hs_0049335	3642.88	1352.28	1.42968	0.0059947	IREB2	Homo sapiens iron-responsive element binding protein 2 (IREB2)	1	3658	NM_004136	NP_004127.1	ENSG00000136381	ENST00000560840,ENST00000559215,ENST00000258886,ENST00000558525,ENST00000560440,ENST00000558570,ENST00000560454,ENST00000559427,ENST00000559676,ENST00000559091	ENSP00000453172,ENSP00000453532,ENSP00000258886,ENSP00000453058,ENSP00000452938,ENSP00000454063,ENSP00000453863
PH_hs_0025626	15389	5713.56	1.42944	0.00696434	MARK3	Homo sapiens MAP/microtubule affinity-regulating kinase 3 (MARK3)	1	4140	NM_001128921,NM_001128920,NM_001128919,NM_001128918,NM_002376	NP_001122393.2,NP_001122392.2,NP_001122391.2,NP_001122390.2,NP_002367.5	ENSG00000075413	ENST00000440884,ENST00000559328,ENST00000560603,ENST00000416682,ENST00000429436,ENST00000303622,ENST00000216288,ENST00000553942,ENST00000560417,ENST00000558223,ENST00000335102,ENST00000561225,ENST00000561071,ENST00000558698,ENST00000560731,ENST00000559268,ENST00000561164,ENST00000554627,ENST00000558953,ENST00000558611,ENST00000559274,ENST00000561314,ENST00000556744,ENST00000556463,ENST00000558787…	ENSP00000402104,ENSP00000408092,ENSP00000411397,ENSP00000303698,ENSP00000216288,ENSP00000450772,ENSP00000454169,ENSP00000335347,ENSP00000452829,ENSP00000450460,ENSP00000452893,ENSP00000451623
PH_hs_0061047	3075.12	1142.43	1.42854	0.00977646	NA	NA	1	NA	NA	NA	ENSG00000213380	ENSG00000213380	ENSP00000456705,ENSP00000305459,ENSP00000455954,ENSP00000464395,ENSP00000484442
PH_hs_0025043	5569.41	2069.38	1.42833	0.0102829	CDK12	Homo sapiens cyclin-dependent kinase 12 (CDK12)	1	51755	NM_015083,NM_016507	NP_055898.1,NP_057591.2	ENSG00000167258	ENST00000584632,ENST00000430627,ENST00000447079,ENST00000581593,ENST00000559663,ENST00000584336,ENST00000581963,ENST00000559545,ENST00000585161,ENST00000558240	ENSP00000464641,ENSP00000407720,ENSP00000398880,ENSP00000453329
PH_hs_0044498	1158.77	430.595	1.42819	0.00395144	PDLIM5	Homo sapiens PDZ and LIM domain 5 (PDLIM5)	1	10611	NM_001256428,NM_001256427,NM_001256426,NM_001256425,NM_001011513,NM_006457	NP_001243357.1,NP_001243356.1,NP_001243355.1,NP_001243354.1,NP_001011513.3,NP_006448.4	ENSG00000163110	ENST00000359265,ENST00000317968,ENST00000514830,ENST00000512274,ENST00000509333,ENST00000503974,ENST00000504489,ENST00000627587,ENST00000542407,ENST00000508216,ENST00000514743,ENST00000511767,ENST00000510099,ENST00000509357,ENST00000513341,ENST00000508531,ENST00000511586,ENST00000380176,ENST00000506632,ENST00000318007,ENST00000380180,ENST00000437932,ENST00000615540	ENSP00000352210,ENSP00000321746,ENSP00000426379,ENSP00000424297,ENSP00000423009,ENSP00000486938,ENSP00000442187,ENSP00000426804,ENSP00000424360,ENSP00000486834,ENSP00000422833,ENSP00000429577,ENSP00000422528,ENSP00000322021,ENSP00000369527,ENSP00000398469,ENSP00000480359
PH_hs_0048683	12952.4	4817.99	1.42672	0.00079154	ALCAM	Homo sapiens activated leukocyte cell adhesion molecule (ALCAM)	1	214	NM_001243280,NM_001627	NP_001230209.1,NP_001618.2	ENSG00000170017	ENST00000306107,ENST00000470756,ENST00000472644,ENST00000481337,ENST00000486979,ENST00000460954,ENST00000465413,ENST00000491388,ENST00000489178	ENSP00000305988,ENSP00000419236,ENSP00000418213,ENSP00000418937
PH_hs_0004464	3749.55	1394.78	1.42668	0.00199848	PRKAR2B	Homo sapiens protein kinase, cAMP-dependent, regulatory, type II, beta (PRKAR2B)	1	5577	NM_002736	NP_002727.2	ENSG00000005249	ENST00000265717,ENST00000393613,ENST00000488792	ENSP00000265717
PH_hs_0029660	23086.8	8589.63	1.4264	0.00374346	AKR1C1|AKR1C3|AKR1C4	Homo sapiens aldo-keto reductase family 1, member C1 (AKR1C1)|Homo sapiens aldo-keto reductase family 1, member C3 (AKR1C3)|Homo sapiens aldo-keto reductase family 1, member C4 (AKR1C4)	4	1645|8644|1109	NM_001353|NM_001253908,NM_003739|NM_001818	NP_001344.2|NP_001240837.1,NP_003730.4|NP_001809.3	ENSG00000187134|ENSG00000196139|ENSG00000198610	ENST00000477661,ENST00000380872,ENST00000442997,ENST00000380859,ENST00000476100,ENST00000434459|ENST00000605781,ENST00000470862,ENST00000480822,ENST00000602997,ENST00000605149,ENST00000380554,ENST00000480697,ENST00000605322,ENST00000603312,ENST00000603484,ENST00000439082|ENST00000469875,ENST00000380448,ENST00000263126	ENSP00000370254,ENSP00000416415,ENSP00000370240,ENSP00000412248|ENSP00000474188,ENSP00000474882,ENSP00000369927,ENSP00000401327|ENSP00000369814,ENSP00000263126
PH_hs_0002712	6069.58	2258.32	1.42634	0.000331334	PDS5A	Homo sapiens PDS5 cohesin associated factor A (PDS5A)	1	23244	NM_001100399	NP_001093869.1	ENSG00000121892	ENST00000303538,ENST00000507766,ENST00000507020,ENST00000503696,ENST00000503396,ENST00000513798,ENST00000512643,ENST00000503867,ENST00000508625,ENST00000506262	ENSP00000303427,ENSP00000424510,ENSP00000426749,ENSP00000424531,ENSP00000425386
PH_hs_0061881	1286.56	479.305	1.4245	0.00226797	NA	NA	1	NA	NA	NA	ENSG00000138138	ENSG00000138138	ENSP00000339017,ENSP00000339016
PH_hs_0049486	2245.65	836.878	1.42404	0.0106094	TBC1D3B|TBC1D3|TBC1D3F|TBC1D3C|TBC1D3P2|TBC1D3H	Homo sapiens TBC1 domain family, member 3B (TBC1D3B)|Homo sapiens TBC1 domain family, member 3 (TBC1D3)|Homo sapiens TBC1 domain family, member 3F (TBC1D3F)|Homo sapiens TBC1 domain family, member 3C (TBC1D3C)|Homo sapiens TBC1 domain family, member 3 pseudogene 2 (TBC1D3P2)|Homo sapiens TBC1 domain family, member 3H (TBC1D3H)	4	414059|729873|84218|414060|440452|729877	NM_001001417|NM_001123391|NM_032258|NM_001001418|NR_027486|NM_001123392	NP_001001417.6|NP_001116863.3|NP_115634.3|NP_001001418.5|-|NP_001116864.3	ENSG00000274808|ENSG00000274611|ENSG00000275954|ENSG00000278299|ENSG00000274226	ENST00000611257,ENST00000622280,ENST00000616006,ENST00000610580,ENST00000615673|ENST00000620215|ENST00000620210,ENST00000621026,ENST00000617882|ENST00000622206,ENST00000617125|ENST00000610350,ENST00000610412	ENSP00000478473,ENSP00000478440,ENSP00000479418,ENSP00000484556|ENSP00000478683|ENSP00000477679,ENSP00000482590,ENSP00000480354|ENSP00000482345,ENSP00000480107|ENSP00000482630,ENSP00000480462
PH_hs_0009158	211.315	78.7583	1.42389	0.00406182	WNT5A	Homo sapiens wingless-type MMTV integration site family, member 5A (WNT5A)	1	7474	NM_001256105,NM_003392	NP_001243034.1,NP_003383.2	ENSG00000114251	ENST00000474267,ENST00000493406,ENST00000497027,ENST00000482079,ENST00000497817,ENST00000624674,ENST00000264634,ENST00000614415	ENSP00000417310,ENSP00000420104,ENSP00000418184,ENSP00000264634,ENSP00000478784
PH_hs_0001760	11477.3	4278.04	1.42377	0.00350613	KBTBD2	Homo sapiens kelch repeat and BTB (POZ)	1	25948	NM_015483	NP_056298.2	ENSG00000170852	ENST00000304056,ENST00000485611,ENST00000477129,ENST00000452926,ENST00000453627,ENST00000423022,ENST00000424468,ENST00000621876	ENSP00000302586,ENSP00000395715,ENSP00000407059,ENSP00000407520,ENSP00000388236,ENSP00000481197
PH_hs_0000421	1645.3	613.508	1.4232	0.00504411	LPGAT1	Homo sapiens lysophosphatidylglycerol acyltransferase 1 (LPGAT1)	1	9926	NM_014873	NP_055688.1	ENSG00000123684	ENST00000366997,ENST00000366996,ENST00000498690,ENST00000488600	ENSP00000355964,ENSP00000355963
PH_hs_0032921	2045.03	762.781	1.42278	0.00698991	TOMM70A	Homo sapiens translocase of outer mitochondrial membrane 70 homolog A (S. cerevisiae)	1	9868	NM_014820	NP_055635.3	ENSG00000154174	ENST00000284320,ENST00000483945,ENST00000492171	ENSP00000284320
PH_hs_0049204	1932.98	721.008	1.42274	0.000429259	ARMCX3	Homo sapiens armadillo repeat containing, X-linked 3 (ARMCX3)	1	51566	NM_177948,NM_177947,NM_016607	NP_808817.1,NP_808816.1,NP_057691.1	ENSG00000102401	ENST00000341189,ENST00000471229,ENST00000491568,ENST00000479298,ENST00000477980,ENST00000467808,ENST00000537169	ENSP00000340672,ENSP00000454483,ENSP00000457997,ENSP00000454251,ENSP00000439032
PH_hs_0045859	134.033	50	1.42259	0.000139114	UQCRB	Homo sapiens ubiquinol-cytochrome c reductase binding protein (UQCRB)	1	7381	NM_001254752,NM_001199975,NM_006294,NR_045639	NP_001241681.1,NP_001186904.1,NP_006285.1,-	ENSG00000156467	ENST00000287022,ENST00000517603,ENST00000521036,ENST00000518876,ENST00000517523,ENST00000518406,ENST00000521948,ENST00000523920,ENST00000519322	ENSP00000287022,ENSP00000430672,ENSP00000427862,ENSP00000429787,ENSP00000430494,ENSP00000430560
PH_hs_0007250	727.288	271.721	1.4204	0.00749536	NA	NA	1	NA	NA	NA	ENSG00000049883	ENSG00000049883	ENSP00000370013,ENSP00000427524,ENSP00000429665,ENSP00000425606,ENSP00000308948,ENSP00000427349,ENSP00000426295,ENSP00000425773,ENSP00000444772,ENSP00000438810
PH_hs_0032928	188.851	70.6849	1.41777	0.0293884	SLC1A3	Homo sapiens solute carrier family 1 (glial high affinity glutamate transporter)	1	6507	NM_001166695,NM_004172	NP_001160167.1,NP_004163.3	ENSG00000079215	ENST00000265113,ENST00000513903,ENST00000504121,ENST00000512374,ENST00000416645,ENST00000506725,ENST00000505202,ENST00000513646,ENST00000502864,ENST00000514563,ENST00000509272,ENST00000505376,ENST00000506178,ENST00000612708,ENST00000381918,ENST00000613445	ENSP00000265113,ENSP00000427203,ENSP00000424986,ENSP00000420992,ENSP00000483657,ENSP00000371343,ENSP00000477672
PH_hs_0002885	2748.57	1029.35	1.41694	0.00478805	MBD4	Homo sapiens methyl-CpG binding domain protein 4 (MBD4)	1	8930	NM_003925	NP_003916.1	ENSG00000129071	ENST00000429544,ENST00000249910,ENST00000503197,ENST00000509828,ENST00000507208,ENST00000511009,ENST00000515266,ENST00000509587,ENST00000505883,ENST00000393278	ENSP00000394080,ENSP00000249910,ENSP00000424873,ENSP00000422690,ENSP00000422327,ENSP00000376959
PH_hs_0043855	2642.59	990.087	1.41633	0.0112896	SUGT1	Homo sapiens SGT1, suppressor of G2 allele of SKP1 (S. cerevisiae)	1	10910	NM_001130912,NM_006704	NP_001124384.1,NP_006695.1	ENSG00000165416	ENST00000483074,ENST00000343788,ENST00000310528,ENST00000609175	ENSP00000367208,ENSP00000308067
PH_hs_0004827	220.424	82.6281	1.41558	0.00924615	SUV39H2	Homo sapiens suppressor of variegation 3-9 homolog 2 (Drosophila)	1	79723	NM_001193425,NM_001193427,NM_001193426,NM_001193424,NM_024670,NR_034181	NP_001180354.1,NP_001180356.1,NP_001180355.1,NP_001180353.1,NP_078946.1,-	ENSG00000152455	ENST00000378331,ENST00000433779,ENST00000378325,ENST00000354919,ENST00000313519,ENST00000420416,ENST00000412254,ENST00000358298	ENSP00000367582,ENSP00000388968,ENSP00000367576,ENSP00000346997,ENSP00000319208,ENSP00000392201,ENSP00000388218,ENSP00000351046
PH_hs_0044274	1105.4	414.598	1.41478	0.0139873	NFX1	Homo sapiens nuclear transcription factor, X-box binding 1 (NFX1)	1	4799	NM_147134,NM_147133	NP_667345.1,NP_667344.1	ENSG00000086102	ENST00000379540,ENST00000379521,ENST00000318524,ENST00000466359,ENST00000466971,ENST00000463421	ENSP00000368856,ENSP00000368836,ENSP00000317695
PH_hs_0047672	506.864	190.126	1.41464	0.000959761	C17orf104	Homo sapiens chromosome 17 open reading frame 104 (C17orf104)	1	284071	NM_001145080	NP_001138552.2	ENSG00000180336	ENST00000425535,ENST00000409122,ENST00000432494,ENST00000456912,ENST00000409464,ENST00000472403,ENST00000588805	ENSP00000404941,ENSP00000386452,ENSP00000399809,ENSP00000397957,ENSP00000386586,ENSP00000467305
PH_hs_0048960	225.518	84.6575	1.41354	0.0026166	FBXW2	Homo sapiens F-box and WD repeat domain containing 2 (FBXW2)	1	26190	NM_012164	NP_036296.2	ENSG00000119402	ENST00000493559,ENST00000608872,ENST00000453291,ENST00000474117,ENST00000476481	ENSP00000476369,ENSP00000398662
PH_hs_0001476	3111.97	1168.5	1.41317	0.00565541	NDNF	Homo sapiens neuron-derived neurotrophic factor (NDNF)	1	79625	NM_024574	NP_078850.3	ENSG00000173376	ENST00000379692,ENST00000506900,ENST00000515757,ENST00000511408	ENSP00000369014,ENSP00000423352,ENSP00000426723
PH_hs_0061303	1082.9	406.665	1.41299	0.00630264	LRRC8B	Homo sapiens leucine rich repeat containing 8 family, member B (LRRC8B)	1	23507	NM_001134476,NM_015350	NP_001127948.1,NP_056165.1	ENSG00000197147	ENST00000449440,ENST00000330947,ENST00000439853,ENST00000358200	ENSP00000395832,ENSP00000332674,ENSP00000400704,ENSP00000350933
PH_hs_0045177	1958.49	735.622	1.41271	0.0033609	RIOK2	Homo sapiens RIO kinase 2 (RIOK2)	1	55781	NM_001159749	NP_001153221.1	ENSG00000058729	ENST00000283109,ENST00000511293,ENST00000511012,ENST00000508447,ENST00000508991,ENST00000511920,ENST00000510384	ENSP00000283109,ENSP00000421830,ENSP00000422772,ENSP00000420932,ENSP00000424325
PH_hs_0020106	988.531	371.379	1.41239	0.00963629	PKDCC	Homo sapiens protein kinase domain containing, cytoplasmic (PKDCC)	1	91461	NM_138370	NP_612379.2	ENSG00000162878	ENST00000294964,ENST00000401498,ENST00000485578,ENST00000492861,ENST00000475868,ENST00000475241,ENST00000490302,ENST00000470578,ENST00000480099	ENSP00000294964,ENSP00000385220
PH_hs_0014992	760.661	285.935	1.41157	0.00249238	CNST	Homo sapiens consortin, connexin sorting protein (CNST)	1	163882	NM_152609	NP_689822.2	ENSG00000162852	ENST00000483271,ENST00000366513,ENST00000366512,ENST00000366511	ENSP00000355470,ENSP00000355469,ENSP00000355468
PH_hs_0045769	7923.29	2979.02	1.41126	0.00712806	LIMS1	Homo sapiens LIM and senescent cell antigen-like domains 1 (LIMS1)	1	3987	NM_001193488,NM_001193484,NM_001193482,NM_001193485,NM_004987,NM_001193483	NP_001180417.1,NP_001180413.1,NP_001180411.1,NP_001180414.1,NP_004978.2,NP_001180412.1	ENSG00000256977	ENST00000487150	ENSP00000488782
PH_hs_0001103	3492.72	1313.3	1.41115	0.000898146	CMPK1	Homo sapiens cytidine monophosphate (UMP-CMP)	1	51727	NM_001136140,NM_016308,NR_046394	NP_001129612.1,NP_057392.1,-	ENSG00000162368	ENST00000371873,ENST00000371871,ENST00000471289,ENST00000450808,ENST00000371870	ENSP00000360939,ENSP00000360937,ENSP00000433782,ENSP00000398192
PH_hs_0023526	3230.62	1215.34	1.41045	0.00946772	ZNF573	Homo sapiens zinc finger protein 573 (ZNF573)	1	126231	NM_152360,NM_001172692,NM_001172691,NM_001172690,NM_001172689	NP_689573.3,NP_001166163.1,NP_001166162.1,NP_001166161.1,NP_001166160.1	ENSG00000189144	ENST00000590674,ENST00000590414,ENST00000589632,ENST00000586155,ENST00000392138,ENST00000489148,ENST00000585724,ENST00000378445,ENST00000591516,ENST00000588218,ENST00000494605,ENST00000480587,ENST00000587684,ENST00000586785,ENST00000588443,ENST00000589435,ENST00000357309,ENST00000339503,ENST00000536220	ENSP00000465020,ENSP00000467929,ENSP00000465148,ENSP00000375983,ENSP00000465857,ENSP00000466356,ENSP00000367706,ENSP00000466316,ENSP00000468391,ENSP00000349861,ENSP00000340171,ENSP00000440464
PH_hs_0049104	1733.44	652.198	1.41026	0.0044573	NAPG	Homo sapiens N-ethylmaleimide-sensitive factor attachment protein, gamma (NAPG)	1	8774	NM_003826	NP_003817.1	ENSG00000134265	ENST00000580483,ENST00000580224,ENST00000322897,ENST00000582978,ENST00000580746,ENST00000582472,ENST00000583367	ENSP00000464496,ENSP00000463265,ENSP00000324628,ENSP00000463018
PH_hs_0047348	1562.21	587.784	1.41023	0.00162447	USP31	Homo sapiens ubiquitin specific peptidase 31 (USP31)	1	57478	NM_020718	NP_065769.3	ENSG00000103404	ENST00000219689,ENST00000567975,ENST00000563525	ENSP00000219689,ENSP00000461621,ENSP00000481339
PH_hs_0002353	841.772	317.091	1.40853	0.00316187	HERC5	Homo sapiens HECT and RLD domain containing E3 ubiquitin protein ligase 5 (HERC5)	1	51191	NM_016323	NP_057407.2	ENSG00000138646	ENST00000264350,ENST00000508695,ENST00000508159,ENST00000510223,ENST00000502913	ENSP00000264350,ENSP00000424129
PH_hs_0022625	1533.77	578.19	1.40747	0.00232899	ABCA1	Homo sapiens ATP-binding cassette, sub-family A (ABC1)	1	19	NM_005502	NP_005493.2	ENSG00000165029	ENST00000374733,ENST00000423487,ENST00000494467,ENST00000374736	ENSP00000363865,ENSP00000416623,ENSP00000363868
PH_hs_0013709	340.382	128.317	1.40744	0.0173407	POLA1	Homo sapiens polymerase (DNA directed)	1	5422	NM_016937	NP_058633.2	ENSG00000101868	ENST00000379068,ENST00000379059,ENST00000493342,ENST00000480125,ENST00000494204,ENST00000611764	ENSP00000368358,ENSP00000368349,ENSP00000478401
PH_hs_0043404	472.335	178.152	1.4067	0.00329198	DNM1P46	Homo sapiens dynamin 1 pseudogene 46 (DNM1P46)	1	196968	NR_003260	-	ENSG00000182397	ENST00000341853,ENST00000561042,ENST00000559110,ENST00000415963,ENST00000425045
PH_hs_0044769	436.779	164.762	1.40652	0.0139676	CTTNBP2NL	Homo sapiens CTTNBP2 N-terminal like (CTTNBP2NL)	1	55917	NM_018704	NP_061174.1	ENSG00000143079	ENST00000271277,ENST00000441739,ENST00000502356,ENST00000607039	ENSP00000271277,ENSP00000390976
PH_hs_0031375	248.672	93.8105	1.40642	0.00146699	NFYB	Homo sapiens nuclear transcription factor Y, beta (NFYB)	1	4801	NM_006166	NP_006157.1	ENSG00000120837	ENST00000240055,ENST00000551727,ENST00000550189,ENST00000551446,ENST00000550881	ENSP00000240055,ENSP00000447486,ENSP00000448250
PH_hs_0049270	284.862	107.528	1.40555	0.00305965	MINA	Homo sapiens MYC induced nuclear antigen (MINA)	1	84864	NM_001261829,NM_032778,NM_153182,NM_001042533	NP_001248758.1,NP_116167.3,NP_694822.2,NP_001035998.1	ENSG00000170854	ENST00000333396,ENST00000394198,ENST00000506682,ENST00000360258,ENST00000503517,ENST00000503097,ENST00000514314,ENST00000507612,ENST00000506099	ENSP00000328251,ENSP00000377748,ENSP00000353395,ENSP00000421347,ENSP00000424955,ENSP00000424530,ENSP00000423816
PH_hs_0061155	411.987	155.521	1.40549	0.00986317	AKT3	Homo sapiens v-akt murine thymoma viral oncogene homolog 3 (AKT3)	1	10000	NM_005465	NP_005456.1	ENSG00000117020	ENST00000336199,ENST00000366540,ENST00000366539,ENST00000492957,ENST00000552631,ENST00000463991,ENST00000491219,ENST00000490018,ENST00000550388,ENST00000263826	ENSP00000336943,ENSP00000355498,ENSP00000355497,ENSP00000447820,ENSP00000263826
PH_hs_0031031	269.252	101.688	1.40481	0.00889839	ZNF462	Homo sapiens zinc finger protein 462 (ZNF462)	1	58499	NM_021224	NP_067047.4	ENSG00000148143	ENST00000277225,ENST00000472574,ENST00000480607,ENST00000374686,ENST00000441147,ENST00000497489,ENST00000469433,ENST00000471032,ENST00000479166,ENST00000427098,ENST00000482115,ENST00000483287	ENSP00000277225,ENSP00000476222,ENSP00000363818,ENSP00000397306,ENSP00000405837
PH_hs_0026338	436.285	164.798	1.40458	0.00122521	PKD2	Homo sapiens polycystic kidney disease 2 (autosomal dominant)	1	5311	NM_000297	NP_000288.1	ENSG00000118762	ENST00000237596,ENST00000506727,ENST00000506367,ENST00000508588,ENST00000511337,ENST00000512858,ENST00000502363	ENSP00000237596,ENSP00000427131,ENSP00000425289
PH_hs_0022897	241.774	91.3316	1.40447	0.00884467	RPS6KA3	Homo sapiens ribosomal protein S6 kinase, 90kDa, polypeptide 3 (RPS6KA3)	1	6197	NM_004586	NP_004577.1	ENSG00000177189	ENST00000379565,ENST00000479809,ENST00000457145,ENST00000492128,ENST00000438357,ENST00000474266	ENSP00000368884,ENSP00000407655,ENSP00000388512
PH_hs_0033439	7836.76	2960.41	1.40446	0.00331205	SGCB	Homo sapiens sarcoglycan, beta (43kDa dystrophin-associated glycoprotein)	1	6443	NM_000232	NP_000223.1	ENSG00000163069	ENST00000381431,ENST00000506357,ENST00000514133	ENSP00000370839,ENSP00000421235,ENSP00000425818
PH_hs_0048564	462.209	174.693	1.40373	0.00187191	PDE4DIP	Homo sapiens phosphodiesterase 4D interacting protein (PDE4DIP)	1	9659	NM_001002812,NM_001002811	NP_001002812.2,NP_001002811.2	ENSG00000178104	ENST00000530472,ENST00000524974,ENST00000620605,ENST00000585156,ENST00000618462,ENST00000617031,ENST00000617527,ENST00000617248,ENST00000610852,ENST00000533259,ENST00000619981,ENST00000618504,ENST00000617454,ENST00000616206,ENST00000613995,ENST00000621371,ENST00000534536,ENST00000528129,ENST00000369356,ENST00000526445,ENST00000533845,ENST00000369354,ENST00000369347,ENST00000369349,ENST00000369351…	ENSP00000482121,ENSP00000480806,ENSP00000479601,ENSP00000462316,ENSP00000479409,ENSP00000437202,ENSP00000480590,ENSP00000480290,ENSP00000484652,ENSP00000483081,ENSP00000480245,ENSP00000483413,ENSP00000435920,ENSP00000431777,ENSP00000358363,ENSP00000435483,ENSP00000358360,ENSP00000358353,ENSP00000358355,ENSP00000358357,ENSP00000436791,ENSP00000316434,ENSP00000433392,ENSP00000436694,ENSP00000431596…
PH_hs_0044173	6822.9	2579.42	1.40334	0.000622511	MFAP3	Homo sapiens microfibrillar-associated protein 3 (MFAP3)	1	4238	NM_001242336,NM_001135037,NM_005927	NP_001229265.1,NP_001128509.1,NP_005918.1	ENSG00000037749	ENST00000522782,ENST00000439768,ENST00000520327,ENST00000521527,ENST00000322602,ENST00000522177,ENST00000520899,ENST00000519928,ENST00000522440,ENST00000518497,ENST00000519612,ENST00000519325	ENSP00000430852,ENSP00000414219,ENSP00000322956,ENSP00000430602,ENSP00000430007
PH_hs_0004149	1073.95	406.233	1.40255	0.00392188	CPNE8	Homo sapiens copine VIII (CPNE8)	1	144402	NM_153634	NP_705898.1	ENSG00000139117	ENST00000552259,ENST00000331366,ENST00000538596,ENST00000546603,ENST00000360449,ENST00000547417,ENST00000549842,ENST00000551855,ENST00000550863	ENSP00000329748,ENSP00000439237,ENSP00000353633,ENSP00000447761
PH_hs_0000100	308.578	116.813	1.40143	0.0156416	IDO1	Homo sapiens indoleamine 2,3-dioxygenase 1 (IDO1)	1	3620	NM_002164	NP_002155.1	ENSG00000131203	ENST00000523779,ENST00000521480,ENST00000521636,ENST00000253513,ENST00000518237,ENST00000522840,ENST00000522495,ENST00000519154,ENST00000518804	ENSP00000253513,ENSP00000430950,ENSP00000429933,ENSP00000430505,ENSP00000428716,ENSP00000429297
PH_hs_0002869	976.892	370.074	1.40038	0.00439367	BBX	Homo sapiens bobby sox homolog (Drosophila)	1	56987	NM_001142568,NM_020235	NP_001136040.1,NP_064620.2	ENSG00000114439	ENST00000415149,ENST00000402543,ENST00000325805,ENST00000474137,ENST00000485939,ENST00000427402,ENST00000416476,ENST00000454540,ENST00000431630,ENST00000449335,ENST00000456817,ENST00000458458,ENST00000456419,ENST00000402163,ENST00000406780,ENST00000413213,ENST00000449271,ENST00000425868,ENST00000449213,ENST00000457496,ENST00000429270,ENST00000472032,ENST00000497629,ENST00000473542,ENST00000443253…	ENSP00000408358,ENSP00000385317,ENSP00000319974,ENSP00000413320,ENSP00000403860,ENSP00000396373,ENSP00000392230,ENSP00000408297,ENSP00000400543,ENSP00000404654,ENSP00000413274,ENSP00000385518,ENSP00000385530,ENSP00000403806,ENSP00000406554,ENSP00000412390,ENSP00000407662,ENSP00000404943,ENSP00000414673,ENSP00000402372,ENSP00000401524
PH_hs_0023097	3342.25	1266.27	1.40023	0.00133248	MEIOB	Homo sapiens meiosis specific with OB domains (MEIOB)	1	254528	NM_152764,NM_001163560	NP_689977.2,NP_001157032.1	ENSG00000162039	ENST00000412554,ENST00000460494,ENST00000496541,ENST00000490154,ENST00000397344,ENST00000325962,ENST00000470044	ENSP00000390778,ENSP00000457427,ENSP00000456880,ENSP00000380504,ENSP00000314484,ENSP00000457416
PH_hs_0010720	227.169	86.1189	1.39937	0.00202984	GLB1L	Homo sapiens galactosidase, beta 1-like (GLB1L)	1	79411	NM_024506	NP_078782.3	ENSG00000163521	ENST00000295759,ENST00000497855,ENST00000409640,ENST00000392089,ENST00000447002,ENST00000440853,ENST00000471516,ENST00000459951,ENST00000428427,ENST00000467548,ENST00000424620,ENST00000432839	ENSP00000295759,ENSP00000386354,ENSP00000375939,ENSP00000396263,ENSP00000387703,ENSP00000400738,ENSP00000404698,ENSP00000392018
PH_hs_0023918	20288.9	7695.77	1.39855	0.00115089	BAMBI	Homo sapiens BMP and activin membrane-bound inhibitor (BAMBI)	1	25805	NM_012342	NP_036474.1	ENSG00000095739	ENST00000375533,ENST00000497699	ENSP00000364683
PH_hs_0061266	3169.2	1203.15	1.3973	0.0128391	TCAF1	Homo sapiens TRPM8 channel-associated factor 1 (TCAF1)	1	9747	NM_001206941,NM_001206938,NM_014719	NP_001193870.1,NP_001193867.1,NP_055534.1	ENSG00000198420	ENST00000479870,ENST00000355951,ENST00000392900,ENST00000460532,ENST00000491908,ENST00000478172,ENST00000485416	ENSP00000419235,ENSP00000348220,ENSP00000420607,ENSP00000417600,ENSP00000419622,ENSP00000418432
PH_hs_0062656	3615.84	1373.1	1.3969	1.43294e-05	LOC158434	Homo sapiens uncharacterized LOC158434 (LOC158434)	1	158434	NM_001256408	NP_001243337.1	ENSG00000275465	ENST00000624497,ENST00000610562	ENSP00000484597
PH_hs_0004329	2564.32	973.856	1.3968	0.00802503	RALBP1	Homo sapiens ralA binding protein 1 (RALBP1)	1	10928	NM_006788	NP_006779.1	ENSG00000017797	ENST00000019317,ENST00000585015,ENST00000383432,ENST00000458039,ENST00000577221	ENSP00000019317,ENSP00000463693,ENSP00000372924,ENSP00000411556,ENSP00000462549
PH_hs_0033157	1619.75	615.306	1.3964	0.00113043	MAPK1IP1L	Homo sapiens mitogen-activated protein kinase 1 interacting protein 1-like (MAPK1IP1L)	1	93487	NM_144578	NP_653179.1	ENSG00000168175	ENST00000395468,ENST00000554364,ENST00000556515,ENST00000553976,ENST00000622254	ENSP00000378851,ENSP00000481882
PH_hs_0045844	11508.5	4373.9	1.39571	0.0031484	STYX	Homo sapiens serine/threonine/tyrosine interacting protein (STYX)	1	6815	NM_001130701,NM_145251	NP_001124173.1,NP_660294.1	ENSG00000198252	ENST00000442123,ENST00000354586,ENST00000556861	ENSP00000403214,ENSP00000346599
PH_hs_0013215	520.226	197.768	1.39533	0.00476904	DLX6	Homo sapiens distal-less homeobox 6 (DLX6)	1	1750	NM_005222	NP_005213.3	ENSG00000006377	ENST00000518156,ENST00000493273,ENST00000555308	ENSP00000428480,ENSP00000451635
PH_hs_0061403	1424.96	541.912	1.39479	0.00765908	NA	NA	1	NA	NA	NA	ENSG00000154114	ENSG00000154114	ENSP00000437184,ENSP00000284259,ENSP00000431803,ENSP00000433365,ENSP00000403925,ENSP00000431156,ENSP00000432783,ENSP00000436419
PH_hs_0035759	4586.75	1745.39	1.39392	0.0064634	MAP3K7	Homo sapiens mitogen-activated protein kinase kinase kinase 7 (MAP3K7)	1	6885	NM_145333,NM_145332,NM_145331,NM_003188	NP_663306.1,NP_663305.1,NP_663304.1,NP_003179.1	ENSG00000135341	ENST00000369325,ENST00000369327,ENST00000369332,ENST00000369329,ENST00000479630,ENST00000369320	ENSP00000358331,ENSP00000358333,ENSP00000358338,ENSP00000358335,ENSP00000358326
PH_hs_0023291	131.38	50	1.39374	0.00113214	PDCD4	Homo sapiens programmed cell death 4 (neoplastic transformation inhibitor)	1	27250	NM_001199492,NM_145341,NM_014456	NP_001186421.1,NP_663314.1,NP_055271.2	ENSG00000150593	ENST00000280154,ENST00000467574,ENST00000483670,ENST00000444997,ENST00000492932,ENST00000481353,ENST00000462577,ENST00000489049,ENST00000483595,ENST00000498367,ENST00000393104	ENSP00000280154,ENSP00000394668,ENSP00000376816
PH_hs_0048464	4912.96	1869.97	1.39357	0.0046417	CALD1	Homo sapiens caldesmon 1 (CALD1)	1	800	NM_033157,NM_033140,NM_033139,NM_033138,NM_004342	NP_149347.2,NP_149131.1,NP_149130.1,NP_149129.2,NP_004333.1	ENSG00000122786	ENST00000417172,ENST00000436461,ENST00000422748,ENST00000454108,ENST00000475772,ENST00000430085,ENST00000462181,ENST00000482470,ENST00000361675,ENST00000361901,ENST00000498254,ENST00000489019,ENST00000445569,ENST00000435928,ENST00000443197,ENST00000424922,ENST00000495522,ENST00000496024,ENST00000478075,ENST00000472096,ENST00000466704,ENST00000473714,ENST00000480638,ENST00000393118	ENSP00000398826,ENSP00000411476,ENSP00000395710,ENSP00000401988,ENSP00000394715,ENSP00000354826,ENSP00000354513,ENSP00000390926,ENSP00000416611,ENSP00000407522,ENSP00000393621,ENSP00000419673,ENSP00000376826
PH_hs_0043551	222.689	84.7692	1.39342	0.0153254	CAPRIN1	Homo sapiens cell cycle associated protein 1 (CAPRIN1)	1	4076	NM_005898	NP_005889.3	ENSG00000135387	ENST00000341394,ENST00000526477,ENST00000389645,ENST00000528856,ENST00000534042,ENST00000534825,ENST00000532820,ENST00000530820,ENST00000529307,ENST00000526494,ENST00000532755,ENST00000533641,ENST00000530008,ENST00000533657,ENST00000528948,ENST00000531668,ENST00000533562,ENST00000618582	ENSP00000340329,ENSP00000374296,ENSP00000431373,ENSP00000434150,ENSP00000434204,ENSP00000431581,ENSP00000483169
PH_hs_0024544	5671.33	2159.25	1.39316	0.00247255	ID4	Homo sapiens inhibitor of DNA binding 4, dominant negative helix-loop-helix protein (ID4)	1	3400	NM_001546	NP_001537.1	ENSG00000172201	ENST00000378700,ENST00000618493	ENSP00000367972,ENSP00000480976
PH_hs_0060851	2454.44	934.507	1.39312	0.00385358	EIF5	Homo sapiens eukaryotic translation initiation factor 5 (EIF5)	1	1983	NM_183004,NM_001969	NP_892116.2,NP_001960.2	ENSG00000100664	ENST00000560877,ENST00000216554,ENST00000559249,ENST00000560338,ENST00000560763,ENST00000560200,ENST00000558316,ENST00000558265,ENST00000561325,ENST00000392715,ENST00000559130,ENST00000559532,ENST00000558506,ENST00000558551,ENST00000561439,ENST00000561023,ENST00000559923,ENST00000559011,ENST00000561380,ENST00000558800,ENST00000561406	ENSP00000216554,ENSP00000453633,ENSP00000452636,ENSP00000453396,ENSP00000453856,ENSP00000452883,ENSP00000376477,ENSP00000452615,ENSP00000453468,ENSP00000453743
PH_hs_0060951	2115.02	805.321	1.39303	0.0035083	NA	NA	1	NA	NA	NA	ENSG00000170385	ENSG00000170385	ENSP00000355968
PH_hs_0022481	6331.64	2410.87	1.39303	0.00391711	SLC38A1	Homo sapiens solute carrier family 38, member 1 (SLC38A1)	1	81539	NM_001077484,NM_030674	NP_001070952.1,NP_109599.3	ENSG00000111371	ENST00000398637,ENST00000549049,ENST00000439706,ENST00000546893,ENST00000552197,ENST00000548979,ENST00000549633,ENST00000551506,ENST00000550173,ENST00000546519,ENST00000612161	ENSP00000381634,ENSP00000449607,ENSP00000398142,ENSP00000447853,ENSP00000449756,ENSP00000449744,ENSP00000478907
PH_hs_0061549	15039.4	5726.59	1.393	0.00774549	TMX1	Homo sapiens thioredoxin-related transmembrane protein 1 (TMX1)	1	81542	NM_030755	NP_110382.3	ENSG00000139921	ENST00000555574,ENST00000457354,ENST00000556683	ENSP00000393316,ENSP00000451585
PH_hs_0023974	858.617	326.994	1.39275	0.00149792	ZBTB43	Homo sapiens zinc finger and BTB domain containing 43 (ZBTB43)	1	23099	NM_001135776,NM_014007	NP_001129248.1,NP_054726.1	ENSG00000169155	ENST00000373464,ENST00000450858,ENST00000373457,ENST00000497064,ENST00000449886	ENSP00000362563,ENSP00000412145,ENSP00000362556,ENSP00000390344
PH_hs_0033966	3975.71	1516.03	1.39091	0.0102729	NBPF15|NBPF3|NBPF11|NBPF14|NBPF22P	Homo sapiens neuroblastoma breakpoint family, member 15 (NBPF15)|Homo sapiens neuroblastoma breakpoint family, member 3 (NBPF3)|Homo sapiens neuroblastoma breakpoint family, member 11 (NBPF11)|Homo sapiens neuroblastoma breakpoint family, member 14 (NBPF14)|Homo sapiens neuroblastoma breakpoint family, member 22, pseudogene (NBPF22P)	4	284565|84224|200030|25832|285622	NM_001170755,NM_173638|NM_032264,NM_001256417,NM_001256416,NR_046176|NM_183372|NM_015383|NR_003719	NP_001164226.1,NP_775909.2|NP_115640.1,NP_001243346.1,NP_001243345.1,-|NP_899228.4|NP_056198.2|-	ENSG00000266338|ENSG00000142794|ENSG00000263956|ENSG00000270629	ENST00000488031,ENST00000584793,ENST00000579734,ENST00000478419,ENST00000584575,ENST00000578953,ENST00000581897,ENST00000577412|ENST00000454000,ENST00000475869,ENST00000318220,ENST00000478653,ENST00000485941,ENST00000342104,ENST00000486229,ENST00000318249,ENST00000434838,ENST00000467103,ENST00000469876,ENST00000477050,ENST00000619554|ENST00000614506,ENST00000615281,ENST00000613531,ENST00000614015…	ENSP00000481835,ENSP00000463178,ENSP00000462600|ENSP00000415711,ENSP00000316739,ENSP00000340336,ENSP00000478530,ENSP00000316782,ENSP00000391865,ENSP00000479028,ENSP00000484028|ENSP00000478618,ENSP00000477509,ENSP00000477874,ENSP00000484213,ENSP00000479429,ENSP00000463391|ENSP00000479380
PH_hs_0015013	4146.96	1581.72	1.39056	0.00456485	NAA50	Homo sapiens N(alpha)	1	80218	NM_025146	NP_079422.1	ENSG00000121579	ENST00000240922,ENST00000477813,ENST00000497525,ENST00000497255,ENST00000493454,ENST00000481432,ENST00000493900,ENST00000478020,ENST00000467022,ENST00000616174,ENST00000630058	ENSP00000240922,ENSP00000417110,ENSP00000417488,ENSP00000418490,ENSP00000418473,ENSP00000418323,ENSP00000417837,ENSP00000419729,ENSP00000480264,ENSP00000486244
PH_hs_0063629	3607.72	1376.13	1.39047	0.0070744	ARL5A	Homo sapiens ADP-ribosylation factor-like 5A (ARL5A)	1	26225	NM_001037174,NM_177985,NM_012097	NP_001032251.1,NP_817114.2,NP_036229.1	ENSG00000162980	ENST00000495604,ENST00000446896,ENST00000487818,ENST00000295087,ENST00000458140,ENST00000428992,ENST00000487723	ENSP00000394626,ENSP00000295087,ENSP00000393716,ENSP00000415950
PH_hs_0024446	2733.37	1042.97	1.38999	0.000664919	ESYT2	Homo sapiens extended synaptotagmin-like protein 2 (ESYT2)	1	57488	NM_020728	NP_065779.1	ENSG00000117868	ENST00000251527,ENST00000275418,ENST00000435514,ENST00000483958,ENST00000497111,ENST00000613624	ENSP00000251527,ENSP00000275418,ENSP00000481296
PH_hs_0000977	350.359	133.734	1.38947	0.000891068	DHX36	Homo sapiens DEAH (Asp-Glu-Ala-His)	1	170506	NM_001114397,NM_020865	NP_001107869.1,NP_065916.2	ENSG00000174953	ENST00000496811,ENST00000308361,ENST00000495598,ENST00000329463,ENST00000477549,ENST00000479934,ENST00000481941,ENST00000460695,ENST00000469977,ENST00000481332,ENST00000460875,ENST00000462464,ENST00000491011	ENSP00000417078,ENSP00000309296,ENSP00000330113,ENSP00000418756,ENSP00000419862,ENSP00000419761
PH_hs_0019317	130.983	50	1.38938	0.00238401	SUN3	Homo sapiens Sad1 and UNC84 domain containing 3 (SUN3)	1	256979	NM_001030019,NM_152782	NP_001025190.1,NP_689995.3	ENSG00000164744	ENST00000461953,ENST00000473723,ENST00000453071,ENST00000297325,ENST00000412371,ENST00000395572,ENST00000449896,ENST00000438771,ENST00000412142,ENST00000453192	ENSP00000388627,ENSP00000297325,ENSP00000406887,ENSP00000378939,ENSP00000395392,ENSP00000409077,ENSP00000410204,ENSP00000387525
PH_hs_0048373	2280.58	871.208	1.38831	0.00641172	ATP6V1C1	Homo sapiens ATPase, H+ transporting, lysosomal 42kDa, V1 subunit C1 (ATP6V1C1)	1	528	NM_001695	NP_001686.1	ENSG00000155097	ENST00000518857,ENST00000395862,ENST00000521514,ENST00000518738,ENST00000521671,ENST00000518959	ENSP00000428204,ENSP00000379203,ENSP00000430129,ENSP00000430282
PH_hs_0032916	2168.81	828.697	1.38799	0.00536478	WAC	Homo sapiens WW domain containing adaptor with coiled-coil (WAC)	1	51322	NM_016628,NM_100486	NP_057712.2,NP_567823.1	ENSG00000095787	ENST00000375664,ENST00000526722,ENST00000528491,ENST00000532233,ENST00000375646,ENST00000347934,ENST00000354911,ENST00000420266,ENST00000424454,ENST00000530865,ENST00000442148,ENST00000448193,ENST00000414108,ENST00000439676,ENST00000345541,ENST00000472862,ENST00000476046,ENST00000495268,ENST00000480474,ENST00000628285,ENST00000428935	ENSP00000364816,ENSP00000434903,ENSP00000364797,ENSP00000311106,ENSP00000346986,ENSP00000404758,ENSP00000404125,ENSP00000400848,ENSP00000395008,ENSP00000415645,ENSP00000415727,ENSP00000486994,ENSP00000399706
PH_hs_0026677	590.757	225.957	1.38652	0.00309764	SCAF8	Homo sapiens SR-related CTD-associated factor 8 (SCAF8)	1	22828	NM_014892	NP_055707.3	ENSG00000213079	ENST00000367178,ENST00000461219,ENST00000464628,ENST00000479234,ENST00000367186,ENST00000417268	ENSP00000356146,ENSP00000356154,ENSP00000413098
PH_hs_0031400	5210.99	1994.24	1.38572	0.00262195	FMR1	Homo sapiens fragile X mental retardation 1 (FMR1)	1	2332	NR_033699,NM_001185081,NM_001185075,NM_002024,NR_033700,NM_001185082,NM_001185076	-,NP_001172010.1,NP_001172004.1,NP_002015.1,-,NP_001172011.1,NP_001172005.1	ENSG00000102081	ENST00000440235,ENST00000616614,ENST00000370477,ENST00000334557,ENST00000439526,ENST00000370475,ENST00000621447,ENST00000495717,ENST00000370470,ENST00000620828,ENST00000475038,ENST00000611273,ENST00000492846,ENST00000463120,ENST00000478848,ENST00000218200,ENST00000370471,ENST00000621987,ENST00000621453,ENST00000616382	ENSP00000413764,ENSP00000480513,ENSP00000359508,ENSP00000355115,ENSP00000395923,ENSP00000359506,ENSP00000484324,ENSP00000481474,ENSP00000359501,ENSP00000480450,ENSP00000480886,ENSP00000218200,ENSP00000359502,ENSP00000477839,ENSP00000479528,ENSP00000481058
PH_hs_0014173	2910.68	1114.24	1.3853	0.00213551	SKIV2L2	Homo sapiens superkiller viralicidic activity 2-like 2 (S. cerevisiae)	1	23517	NM_015360	NP_056175.3	ENSG00000039123	ENST00000230640,ENST00000504388,ENST00000506750,ENST00000503165,ENST00000504997,ENST00000505565,ENST00000502953,ENST00000518955,ENST00000508716	ENSP00000230640,ENSP00000425042,ENSP00000422125,ENSP00000426641
PH_hs_0023601	298.444	114.269	1.38502	0.00311432	AKT3	Homo sapiens v-akt murine thymoma viral oncogene homolog 3 (AKT3)	1	10000	NM_005465	NP_005456.1	ENSG00000117020	ENST00000336199,ENST00000366540,ENST00000366539,ENST00000492957,ENST00000552631,ENST00000463991,ENST00000491219,ENST00000490018,ENST00000550388,ENST00000263826	ENSP00000336943,ENSP00000355498,ENSP00000355497,ENSP00000447820,ENSP00000263826
PH_hs_0000155	1423.53	545.147	1.38475	0.00243304	TAF1	Homo sapiens TAF1 RNA polymerase II, TATA box binding protein (TBP)	1	6872	NM_138923,NM_004606	NP_620278.1,NP_004597.2	ENSG00000147133	ENST00000373790,ENST00000276072,ENST00000483365,ENST00000472567,ENST00000478305,ENST00000474917,ENST00000483985,ENST00000463163,ENST00000437147,ENST00000373775,ENST00000462588,ENST00000485087,ENST00000468167,ENST00000461764,ENST00000492404,ENST00000482544,ENST00000461157,ENST00000467309,ENST00000497222,ENST00000423759	ENSP00000362895,ENSP00000276072,ENSP00000424526,ENSP00000421611,ENSP00000406517,ENSP00000362880,ENSP00000406549
PH_hs_0046513	690.259	264.405	1.38439	0.00131868	LILRB3	Homo sapiens leukocyte immunoglobulin-like receptor, subfamily B (with TM and ITIM domains)	1	11025	NM_001081450,NM_006864	NP_001074919.2,NP_006855.3	ENSG00000277816	ENST00000615764	ENSP00000478015
PH_hs_0028332	209.618	80.3639	1.38314	0.0226935	RSL1D1	Homo sapiens ribosomal L1 domain containing 1 (RSL1D1)	1	26156	NM_015659	NP_056474.2	ENSG00000171490	ENST00000571133,ENST00000396503,ENST00000573618,ENST00000355674,ENST00000573029,ENST00000573251,ENST00000574823,ENST00000570767,ENST00000572090,ENST00000571988,ENST00000573791,ENST00000574287	ENSP00000460871,ENSP00000379760,ENSP00000459207,ENSP00000347897,ENSP00000461513,ENSP00000460748,ENSP00000459622,ENSP00000458684,ENSP00000460343,ENSP00000459331
PH_hs_0047261	345.712	132.646	1.38199	0.00801298	POU6F1	Homo sapiens POU class 6 homeobox 1 (POU6F1)	1	5463	NM_002702,NR_026893	NP_002693.3,-	ENSG00000184271	ENST00000389243,ENST00000550824,ENST00000333640,ENST00000552305,ENST00000547855,ENST00000549309,ENST00000546685,ENST00000548692,ENST00000547854	ENSP00000373895,ENSP00000448389,ENSP00000330190,ENSP00000448266
PH_hs_0048806	133.731	51.3208	1.38172	0.0033429	ZNF277	Homo sapiens zinc finger protein 277 (ZNF277)	1	11179	NM_021994	NP_068834.2	ENSG00000198839	ENST00000361822,ENST00000361946,ENST00000421043,ENST00000457808,ENST00000425229,ENST00000450657,ENST00000421864	ENSP00000354501,ENSP00000355043,ENSP00000410538,ENSP00000402846,ENSP00000390359,ENSP00000402292,ENSP00000415735
PH_hs_0026463	6708.89	2575.03	1.38149	0.00630672	RSU1	Homo sapiens Ras suppressor protein 1 (RSU1)	1	6251	NM_012425,NM_152724	NP_036557.1,NP_689937.2	ENSG00000148484	ENST00000377921,ENST00000345264,ENST00000464074,ENST00000377911,ENST00000602389	ENSP00000367154,ENSP00000339521,ENSP00000473588
PH_hs_0024039	2266.95	870.126	1.38146	0.00533295	SLC30A9	Homo sapiens solute carrier family 30 (zinc transporter)	1	10463	NM_006345	NP_006336.3	ENSG00000014824	ENST00000264451,ENST00000513699,ENST00000510460,ENST00000509683,ENST00000505523	ENSP00000264451,ENSP00000423529
PH_hs_0035516	558.741	214.589	1.38061	0.00442411	KDM6B	Homo sapiens lysine (K)	1	23135	NM_001080424	NP_001073893.1	ENSG00000132510	ENST00000571047,ENST00000254846,ENST00000448097,ENST00000572030,ENST00000575521,ENST00000570632	ENSP00000254846,ENSP00000412513,ENSP00000458445
PH_hs_0042236	507.576	194.949	1.38053	0.00434276	IPO8	Homo sapiens importin 8 (IPO8)	1	10526	NM_006390,NM_001190995	NP_006381.2,NP_001177924.1	ENSG00000133704	ENST00000256079,ENST00000544829,ENST00000535598,ENST00000542464,ENST00000611458,ENST00000535989,ENST00000540979,ENST00000543446,ENST00000358724,ENST00000545077,ENST00000538338	ENSP00000256079,ENSP00000444520,ENSP00000446232,ENSP00000439556,ENSP00000481026,ENSP00000440979,ENSP00000443789,ENSP00000439413,ENSP00000444050,ENSP00000446254
PH_hs_0003691	520.827	200.04	1.38052	0.026816	CDH18	Homo sapiens cadherin 18, type 2 (CDH18)	1	1016	NM_001167667,NM_004934	NP_001161139.1,NP_004925.1	ENSG00000145526	ENST00000510297,ENST00000382275,ENST00000507958,ENST00000506372,ENST00000502796,ENST00000515257,ENST00000511273,ENST00000508350,ENST00000511423,ENST00000507632,ENST00000503132,ENST00000274170	ENSP00000371710,ENSP00000425093,ENSP00000424931,ENSP00000422138,ENSP00000427383,ENSP00000425854,ENSP00000274170
PH_hs_0026080	1602.3	615.809	1.37959	0.00114183	TOPORS	Homo sapiens topoisomerase I binding, arginine/serine-rich, E3 ubiquitin protein ligase (TOPORS)	1	10210	NM_001195622,NM_005802	NP_001182551.1,NP_005793.2	ENSG00000197579	ENST00000360538,ENST00000379858	ENSP00000353735,ENSP00000369187
PH_hs_0000758	2802	1076.94	1.37951	0.00482359	TMEM19	Homo sapiens transmembrane protein 19 (TMEM19)	1	55266	NM_018279	NP_060749.2	ENSG00000139291	ENST00000266673,ENST00000550524,ENST00000549735,ENST00000546677,ENST00000546795,ENST00000550787	ENSP00000266673,ENSP00000448587,ENSP00000449955,ENSP00000448528,ENSP00000450089,ENSP00000448069
PH_hs_0036111	456.297	175.638	1.37737	0.00902511	ZNF114	Homo sapiens zinc finger protein 114 (ZNF114)	1	163071	NM_153608	NP_705836.1	ENSG00000178150	ENST00000597695,ENST00000595607,ENST00000600687,ENST00000594024,ENST00000595408,ENST00000601320,ENST00000598898,ENST00000315849	ENSP00000472747,ENSP00000469998,ENSP00000471727,ENSP00000469287,ENSP00000471469,ENSP00000471237,ENSP00000318898
PH_hs_0022096	1461.43	562.665	1.37704	0.00681849	LTV1	Homo sapiens LTV1 ribosome biogenesis factor (LTV1)	1	84946	NM_032860	NP_116249.2	ENSG00000135521	ENST00000367576	ENSP00000356548
PH_hs_0034629	1447.2	557.465	1.37631	0.0052255	GOLGA8S|GOLGA8EP|GOLGA8CP|GOLGA8DP|GOLGA8G	Homo sapiens golgin A8 family, member S (GOLGA8S)|Homo sapiens golgin A8 family, member E, pseudogene (GOLGA8EP)|Homo sapiens golgin A8 family, member C, pseudogene (GOLGA8CP)|Homo sapiens golgin A8 family, member D, pseudogene (GOLGA8DP)|Homo sapiens golgin A8 family, member G (GOLGA8G)	4	653061|390535|729786|100132979|283768	NR_038843|NR_033350|NR_027411|NR_027407|NR_033353	-|-|-|-|-	ENSG00000181984|ENSG00000181984|ENSG00000175676|ENSG00000183629	ENST00000446144|ENST00000446144|ENST00000620011,ENST00000530246|ENST00000382949,ENST00000562627,ENST00000524859,ENST00000569308,ENST00000525590,ENST00000561497,ENST00000570018,ENST00000568534	|||ENSP00000458130
PH_hs_0061685	12635.7	4869.68	1.37561	0.0124999	TRIM2	Homo sapiens tripartite motif containing 2 (TRIM2)	1	23321	NM_001130067,NM_015271	NP_001123539.1,NP_056086.2	ENSG00000109654	ENST00000491446,ENST00000441616,ENST00000437508,ENST00000496978,ENST00000479711,ENST00000494872,ENST00000338700,ENST00000632856,ENST00000502281,ENST00000482578,ENST00000433687,ENST00000460908	ENSP00000400879,ENSP00000415812,ENSP00000488229,ENSP00000339659,ENSP00000487836,ENSP00000488602,ENSP00000487750,ENSP00000400375,ENSP00000488751
PH_hs_0000645	1066.67	411.224	1.37512	0.00758674	CAB39	Homo sapiens calcium binding protein 39 (CAB39)	1	51719	NM_001130850,NM_001130849,NM_016289	NP_001124322.1,NP_001124321.1,NP_057373.1	ENSG00000135932	ENST00000258418,ENST00000410084,ENST00000409788,ENST00000484398,ENST00000478152,ENST00000493540,ENST00000614925	ENSP00000258418,ENSP00000386642,ENSP00000386238,ENSP00000483459
PH_hs_0060763	2600.92	1003.17	1.37445	0.0122578	PAPD4	Homo sapiens PAP associated domain containing 4 (PAPD4)	1	167153	NM_001114394,NM_001114393,NM_173797	NP_001107866.1,NP_001107865.1,NP_776158.2	ENSG00000164329	ENST00000505571,ENST00000423041,ENST00000504233,ENST00000515807,ENST00000502269,ENST00000296783,ENST00000508620,ENST00000514095,ENST00000503620,ENST00000509227,ENST00000504982,ENST00000513735,ENST00000515298,ENST00000510721,ENST00000505770,ENST00000428308,ENST00000453514	ENSP00000393412,ENSP00000421966,ENSP00000296783,ENSP00000396861,ENSP00000397563
PH_hs_0061933	2207.45	851.437	1.37441	0.00528063	LIMS1	Homo sapiens LIM and senescent cell antigen-like domains 1 (LIMS1)	1	3987	NM_001193488,NM_001193484,NM_001193482,NM_001193485,NM_004987,NM_001193483	NP_001180417.1,NP_001180413.1,NP_001180411.1,NP_001180414.1,NP_004978.2,NP_001180412.1	ENSG00000256977	ENST00000487150	ENSP00000488782
PH_hs_0002982	1048.56	404.68	1.37356	0.00704528	SP110	Homo sapiens SP110 nuclear body protein (SP110)	1	3431	NM_004509,NM_080424	NP_004500.3,NP_536349.2	ENSG00000280755	ENST00000540870	ENSP00000439558
PH_hs_0036029	814.573	314.513	1.37293	0.000476872	LCORL	Homo sapiens ligand dependent nuclear receptor corepressor-like (LCORL)	1	254251	NM_153686	NP_710153.2	ENSG00000178177	ENST00000326877,ENST00000510451,ENST00000510121,ENST00000382224,ENST00000512376,ENST00000382226	ENSP00000317566,ENSP00000423489,ENSP00000371659,ENSP00000371661
PH_hs_0000684	937.555	362.152	1.37231	0.00324025	DNAJB9	Homo sapiens DnaJ (Hsp40)	1	4189	NM_012328	NP_036460.1	ENSG00000128590	ENST00000249356,ENST00000491582,ENST00000465725	ENSP00000249356
PH_hs_0038716	3279.02	1267.03	1.37181	0.00396447	RHOT1	Homo sapiens ras homolog family member T1 (RHOT1)	1	55288	NM_001033568,NM_001033566,NM_018307	NP_001028740.1,NP_001028738.1,NP_060777.3	ENSG00000126858	ENST00000333942,ENST00000358365,ENST00000583994,ENST00000545287,ENST00000354266,ENST00000581031,ENST00000581094,ENST00000578205,ENST00000580976,ENST00000394692,ENST00000582602,ENST00000581567,ENST00000580392,ENST00000581148,ENST00000584692,ENST00000584852,ENST00000582586	ENSP00000334724,ENSP00000351132,ENSP00000462698,ENSP00000439737,ENSP00000346215,ENSP00000464094,ENSP00000462669,ENSP00000462612,ENSP00000378184,ENSP00000464851,ENSP00000463532,ENSP00000467272,ENSP00000464674,ENSP00000461992
PH_hs_0035480	1180.9	456.601	1.37088	0.000757465	ANKIB1	Homo sapiens ankyrin repeat and IBR domain containing 1 (ANKIB1)	1	54467	NM_019004	NP_061877.1	ENSG00000001629	ENST00000265742,ENST00000442183,ENST00000439883,ENST00000486698,ENST00000413588,ENST00000422095,ENST00000465883	ENSP00000265742,ENSP00000407002,ENSP00000407913,ENSP00000406644,ENSP00000396406
PH_hs_0001001	12715.3	4916.68	1.37081	0.00168668	GNA13	Homo sapiens guanine nucleotide binding protein (G protein)	1	10672	NM_006572	NP_006563.2	ENSG00000120063	ENST00000439174,ENST00000541118	ENSP00000400717,ENSP00000439647
PH_hs_0043677	567.853	219.58	1.37077	9.57112e-05	UBA5	Homo sapiens ubiquitin-like modifier activating enzyme 5 (UBA5)	1	79876	NM_024818,NM_198329	NP_079094.1,NP_938143.1	ENSG00000081307	ENST00000356232,ENST00000480955,ENST00000493720,ENST00000468022,ENST00000464101,ENST00000473651,ENST00000494238,ENST00000505777,ENST00000464068,ENST00000489361,ENST00000468227,ENST00000469158,ENST00000494112,ENST00000264991	ENSP00000348565,ENSP00000417879,ENSP00000418569,ENSP00000424984,ENSP00000418807,ENSP00000427233,ENSP00000420055,ENSP00000417905,ENSP00000264991
PH_hs_0000878	21028	8132.15	1.3706	0.00128669	TM9SF3	Homo sapiens transmembrane 9 superfamily member 3 (TM9SF3)	1	56889	NM_020123	NP_064508.3	ENSG00000077147	ENST00000371142,ENST00000485093,ENST00000490192,ENST00000443638,ENST00000464654,ENST00000475401	ENSP00000360184,ENSP00000401152
PH_hs_0033211	323.334	125.101	1.36993	0.00128684	PABPC1L	Homo sapiens poly(A)	1	80336	NM_001124756	NP_001118228.1	ENSG00000101104	ENST00000217074,ENST00000217073,ENST00000481196,ENST00000490798,ENST00000476056,ENST00000372824,ENST00000372819,ENST00000217075,ENST00000479873,ENST00000465761,ENST00000372826,ENST00000474208,ENST00000489068,ENST00000372822,ENST00000482486,ENST00000255136,ENST00000537323	ENSP00000217074,ENSP00000217073,ENSP00000361911,ENSP00000361906,ENSP00000217075,ENSP00000432620,ENSP00000361913,ENSP00000361909,ENSP00000255136,ENSP00000445661
PH_hs_0033519	4666.42	1805.64	1.3698	0.0075414	KIAA0368	Homo sapiens KIAA0368 (KIAA0368)	1	23392	NM_001080398	NP_001073867.1	ENSG00000136813	ENST00000338205,ENST00000374383,ENST00000465499,ENST00000602447,ENST00000602978,ENST00000259335	ENSP00000339889,ENSP00000363504,ENSP00000473399,ENSP00000473402,ENSP00000259335
PH_hs_0001062	1485.87	575.091	1.36945	0.00438721	LIMA1	Homo sapiens LIM domain and actin binding 1 (LIMA1)	1	51474	NM_001243775,NM_001113547,NM_001113546,NM_016357	NP_001230704.1,NP_001107019.1,NP_001107018.1,NP_057441.1	ENSG00000050405	ENST00000552491,ENST00000547825,ENST00000552823,ENST00000394943,ENST00000341247,ENST00000552783,ENST00000552909,ENST00000552720,ENST00000549064,ENST00000552338,ENST00000552008,ENST00000552045,ENST00000551486,ENST00000550611,ENST00000551691,ENST00000550592	ENSP00000448463,ENSP00000448706,ENSP00000450266,ENSP00000378400,ENSP00000340184,ENSP00000448779,ENSP00000450087,ENSP00000448411,ENSP00000447975,ENSP00000449890
PH_hs_0044318	6817.46	2641.33	1.36797	0.00155959	PPP6R3	Homo sapiens protein phosphatase 6, regulatory subunit 3 (PPP6R3)	1	55291	NM_001164164,NM_001164163,NM_001164162,NM_001164161,NM_001164160,NM_018312	NP_001157636.1,NP_001157635.1,NP_001157634.1,NP_001157633.1,NP_001157632.1,NP_060782.2	ENSG00000110075	ENST00000530427,ENST00000393800,ENST00000528635,ENST00000533127,ENST00000529907,ENST00000529344,ENST00000534534,ENST00000524845,ENST00000265637,ENST00000524904,ENST00000393801,ENST00000265636,ENST00000529710,ENST00000527403,ENST00000525050,ENST00000527069,ENST00000531244,ENST00000529172,ENST00000531432,ENST00000534190,ENST00000526574,ENST00000525421,ENST00000526307,ENST00000526593,ENST00000525152…	ENSP00000377389,ENSP00000436789,ENSP00000433768,ENSP00000431738,ENSP00000433551,ENSP00000434429,ENSP00000431415,ENSP00000265637,ENSP00000433058,ENSP00000377390,ENSP00000265636,ENSP00000437329,ENSP00000433565,ENSP00000432837,ENSP00000436209,ENSP00000434426,ENSP00000436601,ENSP00000433853
PH_hs_0028363	2370.46	918.834	1.36729	0.00398396	MICU2	Homo sapiens mitochondrial calcium uptake 2 (MICU2)	1	221154	NM_152726	NP_689939.1	ENSG00000165487	ENST00000479790,ENST00000382374,ENST00000460488,ENST00000478700,ENST00000480341,ENST00000476895,ENST00000469058,ENST00000468222	ENSP00000371811,ENSP00000431792
PH_hs_0025060	3795.71	1471.54	1.36704	0.00062582	PPM1B	Homo sapiens protein phosphatase, Mg2+/Mn2+ dependent, 1B (PPM1B)	1	5495	NM_177968	NP_808907.1	ENSG00000138032	ENST00000419807,ENST00000409486,ENST00000409432,ENST00000282412,ENST00000378551,ENST00000378540,ENST00000345249,ENST00000409473,ENST00000459690,ENST00000487286,ENST00000488866	ENSP00000390087,ENSP00000387287,ENSP00000282412,ENSP00000367813,ENSP00000326089,ENSP00000386982
PH_hs_0029477	981.773	380.874	1.36608	0.00403875	GMCL1	Homo sapiens germ cell-less, spermatogenesis associated 1 (GMCL1)	1	64395	NM_178439	NP_848526.1	ENSG00000087338	ENST00000282570,ENST00000468386,ENST00000471404,ENST00000495047	ENSP00000282570
PH_hs_0002121	128.842	50	1.36561	0.00307528	RASGRP3	Homo sapiens RAS guanyl releasing protein 3 (calcium and DAG-regulated)	1	25780	NM_001139488,NM_170672,NM_015376	NP_001132960.1,NP_733772.1,NP_056191.1	ENSG00000152689	ENST00000402538,ENST00000484909,ENST00000497723,ENST00000479528,ENST00000437184,ENST00000403687,ENST00000482857,ENST00000442390,ENST00000425210,ENST00000444784,ENST00000423159,ENST00000494927,ENST00000407811,ENST00000477927,ENST00000490150,ENST00000419772,ENST00000468856,ENST00000482731	ENSP00000385886,ENSP00000393866,ENSP00000384192,ENSP00000405648,ENSP00000401974,ENSP00000400602,ENSP00000388139,ENSP00000383917,ENSP00000409593
PH_hs_0031220	2414.53	937.227	1.36527	0.000226695	RAP2A	Homo sapiens RAP2A, member of RAS oncogene family (RAP2A)	1	5911	NM_021033	NP_066361.1	ENSG00000125249	ENST00000245304,ENST00000476869	ENSP00000245304,ENSP00000436462
PH_hs_0022456	643.846	249.954	1.36505	0.00540877	ANKRD17	Homo sapiens ankyrin repeat domain 17 (ANKRD17)	1	26057	NM_198889,NM_032217	NP_942592.1,NP_115593.3	ENSG00000132466	ENST00000358602,ENST00000558247,ENST00000509867,ENST00000330838,ENST00000510127,ENST00000513908,ENST00000560507,ENST00000561029,ENST00000514252,ENST00000559367	ENSP00000351416,ENSP00000453434,ENSP00000427151,ENSP00000332265,ENSP00000453294
PH_hs_0031959	15112.1	5867.39	1.36491	0.00534171	HNRNPU	Homo sapiens heterogeneous nuclear ribonucleoprotein U (scaffold attachment factor A)	1	3192	NM_004501,NM_031844	NP_004492.2,NP_114032.2	ENSG00000153187	ENST00000444376,ENST00000283179,ENST00000366525,ENST00000483966,ENST00000468690,ENST00000440865,ENST00000465881,ENST00000476241	ENSP00000393151,ENSP00000283179,ENSP00000410728
PH_hs_0032435	128.755	50	1.36462	0.000198804	ZNF37BP|ZNF37A	Homo sapiens zinc finger protein 37B, pseudogene (ZNF37BP)|Homo sapiens zinc finger protein 37A (ZNF37A)	4	100129482|7587	NR_026777|NM_001007094,NM_003421,NM_001178101	-|NP_001007095.1,NP_003412.1,NP_001171572.1	ENSG00000234420|ENSG00000075407	ENST00000452075,ENST00000452306,ENST00000435805,ENST00000473592|ENST00000498773,ENST00000361085,ENST00000479469,ENST00000477790,ENST00000351773	|ENSP00000354377,ENSP00000329141
PH_hs_0027941	301.751	117.213	1.36423	0.00236509	MALT1	Homo sapiens MALT1 paracaspase (MALT1)	1	10892	NM_173844,NM_006785	NP_776216.1,NP_006776.1	ENSG00000172175	ENST00000348428,ENST00000345724,ENST00000591792,ENST00000589873,ENST00000587438	ENSP00000319279,ENSP00000304161,ENSP00000467222
PH_hs_0002874	145.947	56.8051	1.36135	0.000541791	ZFP14	Homo sapiens ZFP14 zinc finger protein (ZFP14)	1	57677	NM_020917	NP_065968.1	ENSG00000142065	ENST00000270001,ENST00000589280	ENSP00000270001,ENSP00000466416
PH_hs_0024142	1347.62	525.093	1.35977	0.00103137	DCLRE1C	Homo sapiens DNA cross-link repair 1C (DCLRE1C)	1	64421	NM_022487,NM_001033855,NM_001033858,NM_001033857	NP_071932.2,NP_001029027.1,NP_001029030.1,NP_001029029.1	ENSG00000152457	ENST00000378289,ENST00000378246,ENST00000357717,ENST00000378249,ENST00000396817,ENST00000378255,ENST00000378254,ENST00000378278,ENST00000378258,ENST00000378242,ENST00000492201,ENST00000489845,ENST00000489161,ENST00000418843,ENST00000378241,ENST00000456122	ENSP00000367538,ENSP00000367492,ENSP00000350349,ENSP00000367496,ENSP00000380030,ENSP00000367503,ENSP00000367502,ENSP00000367527,ENSP00000367506,ENSP00000367488,ENSP00000391428,ENSP00000367487,ENSP00000413180
PH_hs_0016139	1528.34	595.755	1.35917	0.00403501	ADD3	Homo sapiens adducin 3 (gamma)	1	120	NM_019903,NM_001121,NM_016824	NP_063968.1,NP_001112.2,NP_058432.1	ENSG00000148700	ENST00000468251,ENST00000360162,ENST00000356080,ENST00000277900,ENST00000487085,ENST00000484622,ENST00000459738,ENST00000495661,ENST00000497125,ENST00000475954,ENST00000496517,ENST00000473669,ENST00000468345,ENST00000486014,ENST00000488104,ENST00000488837,ENST00000472568,ENST00000492162,ENST00000488799,ENST00000479805,ENST00000611329	ENSP00000353286,ENSP00000348381,ENSP00000277900,ENSP00000480646
PH_hs_0061493	7745.73	3020.02	1.35884	0.00952885	NOL10	Homo sapiens nucleolar protein 10 (NOL10)	1	79954	NM_024894,NM_001261394,NM_001261392,NR_048552	NP_079170.2,NP_001248323.1,NP_001248321.1,-	ENSG00000115761	ENST00000345985,ENST00000381685,ENST00000431319,ENST00000473087,ENST00000538384	ENSP00000263837,ENSP00000371101,ENSP00000403170,ENSP00000439663
PH_hs_0062739	2145.58	836.674	1.35863	0.00933955	LRRC37A|LRRC37A2|ARL17A	Homo sapiens leucine rich repeat containing 37A (LRRC37A)|Homo sapiens leucine rich repeat containing 37, member A2 (LRRC37A2)|Homo sapiens ADP-ribosylation factor-like 17A (ARL17A)	4	9884|474170|51326	NM_014834|NM_001006607|NM_001113738	NP_055649.4|NP_001006608.2|NP_001107210.1	ENSG00000176681|ENSG00000275621|ENSG00000228696	ENST00000496930,ENST00000393465,ENST00000320254|ENST00000626350,ENST00000628214,ENST00000611424|ENST00000622877	ENSP00000437021,ENSP00000377108,ENSP00000326324|ENSP00000485882,ENSP00000487050,ENSP00000480274|ENSP00000479751
PH_hs_0041191	6477.73	2526.71	1.35823	0.00449221	HNRNPR	Homo sapiens heterogeneous nuclear ribonucleoprotein R (HNRNPR)	1	10236	NM_001102399,NM_001102398,NM_001102397,NM_005826	NP_001095869.1,NP_001095868.1,NP_001095867.1,NP_005817.1	ENSG00000125944	ENST00000464516,ENST00000478691,ENST00000374616,ENST00000476660,ENST00000374612,ENST00000302271,ENST00000606561,ENST00000463552,ENST00000470941,ENST00000476451,ENST00000490652,ENST00000427764	ENSP00000474437,ENSP00000363745,ENSP00000363741,ENSP00000304405,ENSP00000475760,ENSP00000392799
PH_hs_0025724	1465.27	571.565	1.35818	0.000877396	SPIN1	Homo sapiens spindlin 1 (SPIN1)	1	10927	NM_006717	NP_006708.2	ENSG00000106723	ENST00000375859,ENST00000485804,ENST00000469017,ENST00000462844,ENST00000485565,ENST00000483785	ENSP00000365019
PH_hs_0033850	891.306	347.741	1.35791	0.0055976	TRIM64B|TRIM64	Homo sapiens tripartite motif containing 64B (TRIM64B)|Homo sapiens tripartite motif containing 64 (TRIM64)	4	642446|120146	NM_001164397|NM_001136486	NP_001157869.1|NP_001129958.1	ENSG00000189253|ENSG00000204450	ENST00000329862|ENST00000533122	ENSP00000332969|ENSP00000483764
PH_hs_0046086	19124.2	7461.91	1.35778	0.0158045	NDC1	Homo sapiens NDC1 transmembrane nucleoporin (NDC1)	1	55706	NM_001168551,NM_018087,NR_033142	NP_001162023.1,NP_060557.3,-	ENSG00000058804	ENST00000371429,ENST00000480952	ENSP00000360483
PH_hs_0035818	390.527	152.379	1.35776	0.00142354	MLIP	Homo sapiens muscular LMNA-interacting protein (MLIP)	1	90523	NM_138569	NP_612636.2	ENSG00000146147	ENST00000505762,ENST00000514921,ENST00000274897,ENST00000370877,ENST00000509997,ENST00000460844,ENST00000370876,ENST00000447836,ENST00000511678,ENST00000503951,ENST00000511744,ENST00000502396,ENST00000514433	ENSP00000423191,ENSP00000425142,ENSP00000274897,ENSP00000359914,ENSP00000427584,ENSP00000421727,ENSP00000359913,ENSP00000411917,ENSP00000427057,ENSP00000426830,ENSP00000426290,ENSP00000421444
PH_hs_0025824	1693.5	661.02	1.35724	0.00717219	USP47	Homo sapiens ubiquitin specific peptidase 47 (USP47)	1	55031	NM_017944	NP_060414.3	ENSG00000170242	ENST00000339865,ENST00000525257,ENST00000527733,ENST00000399455,ENST00000525367,ENST00000525078,ENST00000531513,ENST00000530041,ENST00000530369,ENST00000305481,ENST00000529813	ENSP00000339957,ENSP00000433146,ENSP00000382382
PH_hs_0022268	651.916	254.552	1.35673	0.0117797	COG3	Homo sapiens component of oligomeric golgi complex 3 (COG3)	1	83548	NM_031431	NP_113619.2	ENSG00000136152	ENST00000617325,ENST00000349995,ENST00000617493,ENST00000476702,ENST00000618913,ENST00000465942,ENST00000486940	ENSP00000258654,ENSP00000481332,ENSP00000482221,ENSP00000477882
PH_hs_0042231	686.016	267.931	1.35638	0.00357485	CCDC85A	Homo sapiens coiled-coil domain containing 85A (CCDC85A)	1	114800	NM_001080433	NP_001073902.1	ENSG00000055813	ENST00000407595	ENSP00000384040
PH_hs_0044391	544.516	212.679	1.3563	0.0039757	CEP63	Homo sapiens centrosomal protein 63kDa (CEP63)	1	80254	NM_001042384	NP_001035843.1	ENSG00000182923	ENST00000332047,ENST00000354446,ENST00000514412,ENST00000511574,ENST00000504013,ENST00000383229,ENST00000512894,ENST00000513612,ENST00000606977,ENST00000508778,ENST00000510625,ENST00000504929,ENST00000514678,ENST00000513295,ENST00000337090,ENST00000620544	ENSP00000328382,ENSP00000346432,ENSP00000424626,ENSP00000372716,ENSP00000423225,ENSP00000426129,ENSP00000475903,ENSP00000422685,ENSP00000426866,ENSP00000427526,ENSP00000336524,ENSP00000482219
PH_hs_0061252	3812.9	1490.54	1.35505	0.00170729	USP12	Homo sapiens ubiquitin specific peptidase 12 (USP12)	1	219333	NM_182488	NP_872294.2	ENSG00000152484	ENST00000282344,ENST00000612674,ENST00000620323	ENSP00000282344,ENSP00000480395,ENSP00000478929
PH_hs_0042298	320.569	125.417	1.3539	0.00499418	NLRP2	Homo sapiens NLR family, pyrin domain containing 2 (NLRP2)	1	55655	NM_001174083,NM_001174082,NM_001174081,NM_017852	NP_001167554.1,NP_001167553.1,NP_001167552.1,NP_060322.1	ENSG00000022556	ENST00000588619,ENST00000588107,ENST00000433772,ENST00000543010,ENST00000540597,ENST00000391721,ENST00000339757,ENST00000539848,ENST00000585500,ENST00000427260,ENST00000263437,ENST00000397169,ENST00000540005,ENST00000543277,ENST00000381637,ENST00000586512,ENST00000542755,ENST00000448584,ENST00000537859	ENSP00000466260,ENSP00000465069,ENSP00000443519,ENSP00000445135,ENSP00000375601,ENSP00000344074,ENSP00000442351,ENSP00000467349,ENSP00000402474,ENSP00000263437,ENSP00000441363,ENSP00000466537,ENSP00000445846,ENSP00000469973,ENSP00000409370,ENSP00000440601
PH_hs_0023027	11848.2	4638.75	1.35286	0.00242369	HTATSF1	Homo sapiens HIV-1 Tat specific factor 1 (HTATSF1)	1	27336	NM_001163280,NM_014500	NP_001156752.1,NP_055315.2	ENSG00000102241	ENST00000448450,ENST00000425695,ENST00000218364,ENST00000535601	ENSP00000411381,ENSP00000412420,ENSP00000218364,ENSP00000442699
PH_hs_0029735	1840.37	720.592	1.35274	0.00157748	ZNF354A	Homo sapiens zinc finger protein 354A (ZNF354A)	1	6940	NM_005649	NP_005640.2	ENSG00000169131	ENST00000335815,ENST00000520331,ENST00000518048	ENSP00000337122,ENSP00000429675,ENSP00000428752
PH_hs_0007071	127.694	50	1.35269	0.000131498	LINC01548	Homo sapiens long intergenic non-protein coding RNA 1548 (LINC01548)	1	728409	NR_024102	-	ENSG00000229086	ENST00000451980
PH_hs_0022544	192.523	75.3975	1.35244	0.00464059	SMARCA5	Homo sapiens SWI/SNF related, matrix associated, actin dependent regulator of chromatin, subfamily a, member 5 (SMARCA5)	1	8467	NM_003601	NP_003592.3	ENSG00000153147	ENST00000283131,ENST00000515531,ENST00000508573	ENSP00000283131
PH_hs_0023288	793.1	310.649	1.35222	0.00205395	HEATR1	Homo sapiens HEAT repeat containing 1 (HEATR1)	1	55127	NM_018072	NP_060542.4	ENSG00000119285	ENST00000366582,ENST00000366581,ENST00000490339,ENST00000483073,ENST00000366579	ENSP00000355541,ENSP00000355540,ENSP00000355538
PH_hs_0018191	649.433	254.382	1.35218	0.0140702	NA	NA	1	NA	NA	NA	ENSG00000197555	ENSG00000197555	ENSP00000452080,ENSP00000370630,ENSP00000450832,ENSP00000351352,ENSP00000440682,ENSP00000452450
PH_hs_0032388	135.553	53.1221	1.35147	0.00124732	REP15	Homo sapiens RAB15 effector protein (REP15)	1	387849	NM_001029874	NP_001025045.1	ENSG00000174236	ENST00000310791	ENSP00000310335
PH_hs_0000519	4821.38	1890.33	1.35081	0.00310821	CPD	Homo sapiens carboxypeptidase D (CPD)	1	1362	NM_001199775,NM_001304	NP_001186704.1,NP_001295.2	ENSG00000108582	ENST00000225719,ENST00000583275,ENST00000543464,ENST00000581826,ENST00000584221,ENST00000588977,ENST00000584050,ENST00000584051,ENST00000579502,ENST00000580396	ENSP00000225719,ENSP00000444443,ENSP00000463763,ENSP00000466049,ENSP00000464255
PH_hs_0042391	1739.94	682.796	1.34951	0.00345407	EIF2S2	Homo sapiens eukaryotic translation initiation factor 2, subunit 2 beta, 38kDa (EIF2S2)	1	8894	NM_003908	NP_003899.2	ENSG00000125977	ENST00000374980	ENSP00000364119
PH_hs_0005968	4899.74	1923	1.34934	0.00260308	NAB1	Homo sapiens NGFI-A binding protein 1 (EGR1 binding protein 1)	1	4664	NM_005966	NP_005957.2	ENSG00000138386	ENST00000448811,ENST00000416973,ENST00000426601,ENST00000409581,ENST00000337386,ENST00000423376,ENST00000423076,ENST00000409641,ENST00000434473,ENST00000484774	ENSP00000388301,ENSP00000404104,ENSP00000397014,ENSP00000387089,ENSP00000336894,ENSP00000403243,ENSP00000395444,ENSP00000386682,ENSP00000390914
PH_hs_0031706	1196.51	469.736	1.34891	0.00844265	EMC2	Homo sapiens ER membrane protein complex subunit 2 (EMC2)	1	9694	NM_014673	NP_055488.1	ENSG00000104412	ENST00000524143,ENST00000220853,ENST00000517593,ENST00000517784,ENST00000519642,ENST00000520294,ENST00000519450	ENSP00000430122,ENSP00000220853,ENSP00000428040
PH_hs_0048961	1330.87	522.586	1.34863	0.00231956	VPS36	Homo sapiens vacuolar protein sorting 36 homolog (S. cerevisiae)	1	51028	NM_016075	NP_057159.2	ENSG00000136100	ENST00000378060,ENST00000497149,ENST00000462289,ENST00000492650,ENST00000480923,ENST00000475375,ENST00000611132	ENSP00000367299,ENSP00000484968
PH_hs_0048992	1121.49	440.392	1.34856	0.00398021	MIOS	Homo sapiens missing oocyte, meiosis regulator, homolog (Drosophila)	1	54468	NM_019005	NP_061878.3	ENSG00000164654	ENST00000340080,ENST00000405785,ENST00000433635,ENST00000456533,ENST00000433056,ENST00000445169,ENST00000461907,ENST00000493227,ENST00000479694	ENSP00000339881,ENSP00000384088,ENSP00000413050,ENSP00000410752,ENSP00000407518,ENSP00000413489
PH_hs_0026579	394.588	154.98	1.34826	0.0121278	MYNN	Homo sapiens myoneurin (MYNN)	1	55892	NM_018657,NM_001185119,NM_001185118,NR_033703,NR_033702	NP_061127.1,NP_001172048.1,NP_001172047.1,-,-	ENSG00000085274	ENST00000349841,ENST00000602751,ENST00000356716,ENST00000602391,ENST00000544106	ENSP00000326240,ENSP00000473654,ENSP00000349150,ENSP00000473335,ENSP00000440637
PH_hs_0002363	15883.5	6238.53	1.34825	0.00163463	NOL11	Homo sapiens nucleolar protein 11 (NOL11)	1	25926	NM_015462	NP_056277.2	ENSG00000130935	ENST00000253247,ENST00000581106,ENST00000581966,ENST00000581375,ENST00000584942,ENST00000580833,ENST00000580914,ENST00000577687,ENST00000583108,ENST00000583021,ENST00000584032	ENSP00000253247,ENSP00000463662,ENSP00000463219,ENSP00000464015,ENSP00000463248
PH_hs_0044962	1835.95	721.163	1.34813	0.00712115	TPT1-AS1	Homo sapiens TPT1 antisense RNA 1 (TPT1-AS1)	1	100190939	NR_024458	-	NA	NA	NA
PH_hs_0023013	383.08	150.512	1.34776	0.00915815	DDHD1	Homo sapiens DDHD domain containing 1 (DDHD1)	1	80821	NM_001160148,NM_001160147,NM_030637	NP_001153620.1,NP_001153619.1,NP_085140.2	ENSG00000100523	ENST00000395606,ENST00000323669,ENST00000357758,ENST00000556027,ENST00000555621,ENST00000555400,ENST00000553406,ENST00000556910,ENST00000557445,ENST00000612692	ENSP00000378970,ENSP00000327104,ENSP00000350401,ENSP00000450785,ENSP00000483405
PH_hs_0027027	270.224	106.328	1.34563	0.00432898	INHBA	Homo sapiens inhibin, beta A (INHBA)	1	3624	NM_002192	NP_002183.1	ENSG00000122641	ENST00000242208,ENST00000464515,ENST00000442711	ENSP00000242208,ENSP00000397197
PH_hs_0047796	127.025	50	1.34512	0.0008774	CHMP4C	Homo sapiens charged multivesicular body protein 4C (CHMP4C)	1	92421	NM_152284	NP_689497.1	ENSG00000164695	ENST00000297265	ENSP00000297265
PH_hs_0012790	5788.54	2278.65	1.34502	0.00515137	CAPRIN2	Homo sapiens caprin family member 2 (CAPRIN2)	1	65981	NM_001206856,NM_032156,NM_001002259,NM_023925,NR_038177	NP_001193785.1,NP_115532.3,NP_001002259.1,NP_076414.2,-	ENSG00000110888	ENST00000537553,ENST00000433722,ENST00000548676,ENST00000298892,ENST00000454014,ENST00000395805,ENST00000417045,ENST00000614865,ENST00000620681,ENST00000537108,ENST00000553026,ENST00000538387,ENST00000534897,ENST00000541765,ENST00000543380,ENST00000546129,ENST00000542550,ENST00000540436,ENST00000540584	ENSP00000443145,ENSP00000415407,ENSP00000449139,ENSP00000298892,ENSP00000403876,ENSP00000379150,ENSP00000391479,ENSP00000438010,ENSP00000444137,ENSP00000440785,ENSP00000443353,ENSP00000442295,ENSP00000441005
PH_hs_0031188	659.408	259.601	1.34487	0.00468798	TRAPPC8	Homo sapiens trafficking protein particle complex 8 (TRAPPC8)	1	22878	NM_014939	NP_055754.2	ENSG00000153339	ENST00000283351,ENST00000580104,ENST00000582509,ENST00000582539,ENST00000581057,ENST00000584604,ENST00000578886,ENST00000578252,ENST00000577474,ENST00000582513,ENST00000578658,ENST00000584876,ENST00000577426	ENSP00000283351,ENSP00000462550,ENSP00000463764,ENSP00000463876,ENSP00000464591,ENSP00000463973
PH_hs_0019278	14888.9	5861.81	1.34482	0.00303587	ATP9A	Homo sapiens ATPase, class II, type 9A (ATP9A)	1	10079	NM_006045	NP_006036.1	ENSG00000054793	ENST00000311637,ENST00000338821,ENST00000477492	ENSP00000309086,ENSP00000342481
PH_hs_0048777	241.034	94.9011	1.34474	0.00147752	INADL	Homo sapiens InaD-like (Drosophila)	1	10207	NM_176877	NP_795352.2	ENSG00000132849	ENST00000316485,ENST00000459752,ENST00000484562,ENST00000371158,ENST00000484937,ENST00000488913,ENST00000493967,ENST00000494842,ENST00000490547,ENST00000307297,ENST00000465798,ENST00000472512,ENST00000613764	ENSP00000326199,ENSP00000360200,ENSP00000433669,ENSP00000307496,ENSP00000479041
PH_hs_0012862	523.192	206.097	1.34402	0.0116521	CYP4V2	Homo sapiens cytochrome P450, family 4, subfamily V, polypeptide 2 (CYP4V2)	1	285440	NM_207352	NP_997235.3	ENSG00000145476	ENST00000378802,ENST00000507209,ENST00000513354,ENST00000502665	ENSP00000368079
PH_hs_0009358	8728.17	3438.97	1.3437	0.00318021	NFE2L2	Homo sapiens nuclear factor, erythroid 2-like 2 (NFE2L2)	1	4780	NM_001145413,NM_001145412,NM_006164	NP_001138885.1,NP_001138884.1,NP_006155.2	ENSG00000116044	ENST00000458603,ENST00000397063,ENST00000397062,ENST00000446151,ENST00000464747,ENST00000449627,ENST00000448782,ENST00000430047,ENST00000586532,ENST00000421929,ENST00000423513,ENST00000588123,ENST00000477534,ENST00000462023	ENSP00000416308,ENSP00000380253,ENSP00000380252,ENSP00000411575,ENSP00000467401,ENSP00000391590,ENSP00000400073,ENSP00000391291,ENSP00000464920,ENSP00000412191,ENSP00000410015,ENSP00000468089
PH_hs_0031157	5117.84	2016.53	1.34366	0.00178939	HSPH1	Homo sapiens heat shock 105kDa/110kDa protein 1 (HSPH1)	1	10808	NM_006644	NP_006635.2	ENSG00000120694	ENST00000445273,ENST00000629751,ENST00000469538,ENST00000626866,ENST00000602786,ENST00000380405,ENST00000630972,ENST00000435381,ENST00000320027	ENSP00000396090,ENSP00000473512,ENSP00000369768,ENSP00000487365,ENSP00000408991,ENSP00000318687
PH_hs_0048003	1360.29	536.006	1.34359	0.00198925	LGALSL	Homo sapiens lectin, galactoside-binding-like (LGALSL)	1	29094	NM_014181	NP_054900.2	ENSG00000119862	ENST00000464281,ENST00000238875,ENST00000462737,ENST00000420552,ENST00000409537	ENSP00000475643,ENSP00000238875,ENSP00000476226,ENSP00000407486,ENSP00000386242
PH_hs_0007455	6459.95	2546.02	1.34328	0.00106655	PHTF2	Homo sapiens putative homeodomain transcription factor 2 (PHTF2)	1	57157	NM_001127358,NM_001127357,NM_020432	NP_001120830.1,NP_001120829.1,NP_065165.3	ENSG00000006576	ENST00000422959,ENST00000307305,ENST00000424760,ENST00000415251,ENST00000275575,ENST00000450574,ENST00000248550,ENST00000454592,ENST00000479515,ENST00000468351,ENST00000470215,ENST00000416283	ENSP00000403042,ENSP00000307699,ENSP00000403620,ENSP00000408035,ENSP00000275575,ENSP00000387355,ENSP00000248550,ENSP00000400958
PH_hs_0028084	2332.79	919.877	1.34254	8.03599e-05	PCYOX1	Homo sapiens prenylcysteine oxidase 1 (PCYOX1)	1	51449	NM_016297	NP_057381.3	ENSG00000116005	ENST00000422380,ENST00000414812,ENST00000433351,ENST00000264441,ENST00000451279,ENST00000480949	ENSP00000404327,ENSP00000413178,ENSP00000387654,ENSP00000264441,ENSP00000408751
PH_hs_0005181	14708.8	5801.62	1.34215	0.00544406	RAB23	Homo sapiens RAB23, member RAS oncogene family (RAB23)	1	51715	NM_183227,NM_016277	NP_899050.1,NP_057361.3	ENSG00000112210	ENST00000317483,ENST00000468148	ENSP00000320413,ENSP00000417610
PH_hs_0045255	376.118	148.375	1.34194	0.021715	LOC646938	Homo sapiens TBC1 domain family, member 2B pseudogene (LOC646938)	1	646938	NR_036495	-	NA	NA	NA
PH_hs_0061168	1115.18	440.171	1.34113	0.0030152	NA	NA	1	NA	NA	NA	ENSG00000124596	ENSG00000124596	ENSP00000420472,ENSP00000420484,ENSP00000420193,ENSP00000362247,ENSP00000416829,ENSP00000418400,ENSP00000418098,ENSP00000419875,ENSP00000420601,ENSP00000419175,ENSP00000420414,ENSP00000418966,ENSP00000417333,ENSP00000487484
PH_hs_0006406	145.536	57.4533	1.34092	0.00901532	SLC17A8	Homo sapiens solute carrier family 17 (vesicular glutamate transporter)	1	246213	NM_001145288,NM_139319	NP_001138760.1,NP_647480.1	ENSG00000179520	ENST00000323346,ENST00000392989,ENST00000547922,ENST00000552697	ENSP00000316909,ENSP00000376715
PH_hs_0024453	2087.37	824.43	1.34022	0.00137065	TSR1	Homo sapiens TSR1, 20S rRNA accumulation, homolog (S. cerevisiae)	1	55720	NM_018128	NP_060598.3	ENSG00000167721	ENST00000301364,ENST00000575049,ENST00000576112,ENST00000571806,ENST00000576202	ENSP00000301364,ENSP00000461192,ENSP00000459012,ENSP00000461498
PH_hs_0039037	3916.86	1547.62	1.33965	0.00140061	STAG3L3|STAG3L2|STAG3L1	Homo sapiens stromal antigen 3-like 3 (pseudogene)|Homo sapiens stromal antigen 3-like 2 (pseudogene)|Homo sapiens stromal antigen 3-like 1 (pseudogene)	4	442578|442582|54441	NR_040582|NR_040584|NR_040583	-|-|-
PH_hs_0047463	1536.04	607.212	1.33894	0.0017892	SSFA2	Homo sapiens sperm specific antigen 2 (SSFA2)	1	6744	NM_006751,NM_001130445	NP_006742.2,NP_001123917.1	ENSG00000138434	ENST00000480753,ENST00000431877,ENST00000320370,ENST00000409001,ENST00000454579,ENST00000440623,ENST00000495248,ENST00000470129,ENST00000416081,ENST00000470654,ENST00000491720,ENST00000409136,ENST00000491866,ENST00000467172,ENST00000451836	ENSP00000388731,ENSP00000314669,ENSP00000387319,ENSP00000392049,ENSP00000403754,ENSP00000415625,ENSP00000386916,ENSP00000387420
PH_hs_0034179	147.167	58.1923	1.33856	0.0112175	FMNL2	Homo sapiens formin-like 2 (FMNL2)	1	114793	NM_052905	NP_443137.2	ENSG00000157827	ENST00000288670,ENST00000492942,ENST00000475377,ENST00000497192	ENSP00000288670,ENSP00000418959
PH_hs_0043476	12120.4	4794.72	1.33792	0.00588582	MATR3	Homo sapiens matrin 3 (MATR3)	1	9782	NM_001194955,NM_001194954,NM_018834,NM_199189,NM_001194956	NP_001181884.1,NP_001181883.1,NP_061322.2,NP_954659.1,NP_001181885.1	ENSG00000015479	ENST00000394805,ENST00000512876,ENST00000513678,ENST00000513121,ENST00000504045,ENST00000504311,ENST00000502499,ENST00000510056,ENST00000511249,ENST00000507860,ENST00000509918,ENST00000511978,ENST00000503811,ENST00000511378,ENST00000508689,ENST00000514528,ENST00000504643,ENST00000514488,ENST00000503340,ENST00000504023,ENST00000515833,ENST00000514402,ENST00000505625,ENST00000511333,ENST00000502422…	ENSP00000378284,ENSP00000425150,ENSP00000424646,ENSP00000423290,ENSP00000422700,ENSP00000426030,ENSP00000426743,ENSP00000422649,ENSP00000423587,ENSP00000425167,ENSP00000422137,ENSP00000427557,ENSP00000426801,ENSP00000422590,ENSP00000421145,ENSP00000422054
PH_hs_0005214	1051.18	416.017	1.33729	0.00169985	TBC1D31	Homo sapiens TBC1 domain family, member 31 (TBC1D31)	1	93594	NM_145647,NM_001145088	NP_663622.2,NP_001138560.1	ENSG00000156787	ENST00000520368,ENST00000287380,ENST00000519418,ENST00000327098,ENST00000522420,ENST00000518099,ENST00000521676,ENST00000524307,ENST00000522276,ENST00000518684,ENST00000521980,ENST00000521914,ENST00000518805,ENST00000518577,ENST00000518866	ENSP00000428486,ENSP00000287380,ENSP00000430927,ENSP00000312701,ENSP00000429334,ENSP00000430628,ENSP00000440772,ENSP00000428891,ENSP00000427848,ENSP00000432525,ENSP00000429494,ENSP00000432064
PH_hs_0042396	908.929	359.892	1.3366	0.00305791	NSRP1	Homo sapiens nuclear speckle splicing regulatory protein 1 (NSRP1)	1	84081	NM_001261467,NM_032141	NP_001248396.1,NP_115517.1	ENSG00000126653	ENST00000540900,ENST00000584423,ENST00000247026,ENST00000584154,ENST00000577289,ENST00000394826,ENST00000479218,ENST00000475652,ENST00000584317,ENST00000583301,ENST00000585881,ENST00000467446,ENST00000580103,ENST00000581048,ENST00000588614,ENST00000589608,ENST00000612959	ENSP00000464237,ENSP00000247026,ENSP00000462820,ENSP00000378303,ENSP00000466640,ENSP00000464569,ENSP00000463722,ENSP00000465442,ENSP00000468327,ENSP00000466463,ENSP00000467856,ENSP00000477862
PH_hs_0025519	1184.75	469.226	1.33622	0.000577815	ANAPC4	Homo sapiens anaphase promoting complex subunit 4 (ANAPC4)	1	29945	NM_013367	NP_037499.2	ENSG00000053900	ENST00000315368,ENST00000510092,ENST00000505080,ENST00000505991,ENST00000507809,ENST00000507925,ENST00000503805,ENST00000505842,ENST00000504256,ENST00000515848,ENST00000506973	ENSP00000318775,ENSP00000426654,ENSP00000426512,ENSP00000421840
PH_hs_0042530	441.941	175.088	1.33577	0.0122266	C19orf33	Homo sapiens chromosome 19 open reading frame 33 (C19orf33)	1	64073	NM_033520	NP_277055.1	ENSG00000167644	ENST00000301246,ENST00000588605,ENST00000589986,ENST00000591852	ENSP00000301246,ENSP00000464940
PH_hs_0006617	23700.5	9397.16	1.33462	0.0167772	NOP58	Homo sapiens NOP58 ribonucleoprotein (NOP58)	1	51602	NM_015934	NP_057018.1	ENSG00000055044	ENST00000264279,ENST00000426814,ENST00000488403,ENST00000492740,ENST00000472050,ENST00000467734,ENST00000492688,ENST00000478941,ENST00000433543,ENST00000478508	ENSP00000264279,ENSP00000388905,ENSP00000388126
PH_hs_0001704	126.1	50	1.33456	0.00329724	EFTUD1	Homo sapiens elongation factor Tu GTP binding domain containing 1 (EFTUD1)	1	79631	NM_001040610,NM_024580	NP_001035700.1,NP_078856.4	ENSG00000140598	ENST00000268206,ENST00000359445,ENST00000561340,ENST00000559429,ENST00000560095,ENST00000561331,ENST00000557939,ENST00000561389,ENST00000557844,ENST00000558974	ENSP00000268206,ENSP00000352418,ENSP00000452825,ENSP00000452687,ENSP00000454186,ENSP00000452990
PH_hs_0022637	1670.03	663.144	1.33248	0.00416912	EIF1AX	Homo sapiens eukaryotic translation initiation factor 1A, X-linked (EIF1AX)	1	1964	NM_001412	NP_001403.1	ENSG00000173674	ENST00000379607,ENST00000379593	ENSP00000368927,ENSP00000368912
PH_hs_0035337	961.991	382.074	1.33217	2.26746e-05	OMA1	Homo sapiens OMA1 zinc metallopeptidase (OMA1)	1	115209	NM_145243	NP_660286.1	ENSG00000162600	ENST00000467509,ENST00000460671,ENST00000421528,ENST00000371226,ENST00000476933,ENST00000456980,ENST00000467063,ENST00000419242,ENST00000426139,ENST00000453710,ENST00000482274	ENSP00000391941,ENSP00000360270,ENSP00000395053,ENSP00000409589,ENSP00000416495,ENSP00000392978,ENSP00000474081
PH_hs_0013260	346.983	137.828	1.332	1.35051e-05	CA8	Homo sapiens carbonic anhydrase VIII (CA8)	1	767	NM_004056	NP_004047.3	ENSG00000178538	ENST00000317995,ENST00000524872,ENST00000528666,ENST00000529918	ENSP00000314407
PH_hs_0024852	1733.07	688.513	1.33178	0.00435053	ANO6	Homo sapiens anoctamin 6 (ANO6)	1	196527	NM_001204803,NM_001142678,NM_001025356	NP_001191732.1,NP_001136150.1,NP_001020527.2	ENSG00000177119	ENST00000426898,ENST00000425752,ENST00000423947,ENST00000550630,ENST00000320560,ENST00000441606,ENST00000551667	ENSP00000391417,ENSP00000409126,ENSP00000449423,ENSP00000320087,ENSP00000413137
PH_hs_0023198	147.76	58.7197	1.33134	0.00657169	CASP8	Homo sapiens caspase 8, apoptosis-related cysteine peptidase (CASP8)	1	841	NM_001080125,NM_033356,NM_001080124,NM_033355,NM_001228	NP_001073594.1,NP_203520.1,NP_001073593.1,NP_203519.1,NP_001219.2	ENSG00000064012	ENST00000392263,ENST00000432109,ENST00000490682,ENST00000264275,ENST00000471383,ENST00000450491,ENST00000440732,ENST00000392258,ENST00000447616,ENST00000358485,ENST00000437283,ENST00000413726,ENST00000490412,ENST00000339403,ENST00000323492,ENST00000429881,ENST00000424461,ENST00000444430,ENST00000392266,ENST00000264274	ENSP00000376091,ENSP00000412523,ENSP00000264275,ENSP00000391709,ENSP00000396869,ENSP00000376087,ENSP00000388306,ENSP00000351273,ENSP00000407378,ENSP00000397528,ENSP00000325722,ENSP00000390641,ENSP00000390346,ENSP00000394434,ENSP00000376094,ENSP00000264274
PH_hs_0046342	289.613	115.125	1.33092	0.00493945	ZNF780A	Homo sapiens zinc finger protein 780A (ZNF780A)	1	284323	NM_001010880,NM_001142578,NM_001142577	NP_001010880.2,NP_001136050.1,NP_001136049.1	ENSG00000280568	ENST00000629480,ENST00000630440,ENST00000628273,ENST00000630528,ENST00000626829,ENST00000626168,ENST00000625733,ENST00000630978,ENST00000628727,ENST00000626417,ENST00000627069	ENSP00000486823,ENSP00000486672,ENSP00000487520,ENSP00000486345,ENSP00000487177,ENSP00000487366,ENSP00000487510,ENSP00000486848,ENSP00000486312,ENSP00000486727,ENSP00000485974
PH_hs_0049240	1105.88	439.639	1.3308	5.7454e-05	TANC1	Homo sapiens tetratricopeptide repeat, ankyrin repeat and coiled-coil containing 1 (TANC1)	1	85461	NM_001145909,NM_033394	NP_001139381.1,NP_203752.2	ENSG00000115183	ENST00000263635,ENST00000464096,ENST00000465963,ENST00000470074,ENST00000496406,ENST00000454300	ENSP00000263635,ENSP00000396339
PH_hs_0045496	952.905	378.868	1.33064	0.000243705	RNF170	Homo sapiens ring finger protein 170 (RNF170)	1	81790	NM_001160225,NM_030954,NM_001160223,NR_027669,NR_027668	NP_001153697.1,NP_112216.3,NP_001153695.1,-,-	ENSG00000120925	ENST00000319104,ENST00000527424,ENST00000240159,ENST00000526349,ENST00000528318,ENST00000531440,ENST00000524954,ENST00000534961,ENST00000319073	ENSP00000326138,ENSP00000434797,ENSP00000240159,ENSP00000435782,ENSP00000436416,ENSP00000437146,ENSP00000445725,ENSP00000325969
PH_hs_0011572	421.123	167.471	1.33033	8.34386e-05	NUDCD1	Homo sapiens NudC domain containing 1 (NUDCD1)	1	84955	NM_001128211,NM_032869	NP_001121683.1,NP_116258.2	ENSG00000120526	ENST00000239690,ENST00000427660,ENST00000519607,ENST00000521439	ENSP00000239690,ENSP00000410707,ENSP00000430095,ENSP00000430859
PH_hs_0060331	289.699	115.223	1.33013	0.00181573	ELK4	Homo sapiens ELK4, ETS-domain protein (SRF accessory protein 1)	1	2005	NM_001973	NP_001964.2	ENSG00000158711	ENST00000616704,ENST00000617725,ENST00000357992,ENST00000289703,ENST00000468523	ENSP00000483628,ENSP00000350681,ENSP00000289703,ENSP00000484946
PH_hs_0022137	1287.89	512.77	1.32862	0.00642507	RAP2A	Homo sapiens RAP2A, member of RAS oncogene family (RAP2A)	1	5911	NM_021033	NP_066361.1	ENSG00000125249	ENST00000245304,ENST00000476869	ENSP00000245304,ENSP00000436462
PH_hs_0023023	1322.08	526.465	1.3284	0.00470814	PLS1	Homo sapiens plastin 1 (PLS1)	1	5357	NM_001172312,NM_001145319,NM_002670	NP_001165783.1,NP_001138791.1,NP_002661.2	ENSG00000120756	ENST00000457734,ENST00000483373,ENST00000475296,ENST00000495744,ENST00000476044,ENST00000461644,ENST00000464320,ENST00000337777,ENST00000497199,ENST00000497002,ENST00000460104,ENST00000483507	ENSP00000387890,ENSP00000419893,ENSP00000417311,ENSP00000419531,ENSP00000417481,ENSP00000419271,ENSP00000418880,ENSP00000336831,ENSP00000417491,ENSP00000418700
PH_hs_0006918	4605.92	1834.48	1.32812	0.0022035	SHCBP1	Homo sapiens SHC SH2-domain binding protein 1 (SHCBP1)	1	79801	NM_024745	NP_079021.3	ENSG00000171241	ENST00000303383,ENST00000567698,ENST00000563219,ENST00000569702,ENST00000566016,ENST00000565887,ENST00000564272	ENSP00000306473,ENSP00000460840
PH_hs_0060753	2180.36	868.48	1.328	0.00998353	NA	NA	1	NA	NA	NA	ENSG00000164253	ENSG00000164253	ENSP00000296679,ENSP00000426499,ENSP00000424287,ENSP00000425563,ENSP00000427291,ENSP00000427652,ENSP00000423540,ENSP00000425249,ENSP00000424327,ENSP00000427219,ENSP00000423462,ENSP00000426937,ENSP00000421166,ENSP00000422510,ENSP00000426141,ENSP00000422922,ENSP00000425813,ENSP00000392931
PH_hs_0003937	5409.69	2155.07	1.32781	0.00624313	ANLN	Homo sapiens anillin, actin binding protein (ANLN)	1	54443	NM_018685	NP_061155.2	ENSG00000011426	ENST00000265748,ENST00000396068,ENST00000424865,ENST00000418118,ENST00000460598,ENST00000429082,ENST00000441696,ENST00000452877,ENST00000495714,ENST00000428612,ENST00000446635,ENST00000457743,ENST00000491782	ENSP00000265748,ENSP00000379380,ENSP00000404979,ENSP00000406584,ENSP00000398712,ENSP00000397465,ENSP00000413441,ENSP00000413522,ENSP00000400777,ENSP00000399553
PH_hs_0000544	2016.31	803.969	1.3265	0.00253801	7-Mar	Homo sapiens membrane-associated ring finger (C3HC4)	1	64844	NM_022826	NP_073737.1	ENSG00000136536	ENST00000409175,ENST00000259050,ENST00000421037,ENST00000473749,ENST00000409591,ENST00000461582,ENST00000420397,ENST00000478396,ENST00000539065	ENSP00000386830,ENSP00000259050,ENSP00000392862,ENSP00000387238,ENSP00000391493,ENSP00000442992
PH_hs_0045944	163.048	65.0284	1.32615	0.0025983	HBS1L	Homo sapiens HBS1-like translational GTPase (HBS1L)	1	10767	NM_001145207	NP_001138679.1	ENSG00000112339	ENST00000367837,ENST00000527005,ENST00000527578,ENST00000415177,ENST00000367826,ENST00000533274,ENST00000526100,ENST00000529169,ENST00000529641,ENST00000527507,ENST00000314674,ENST00000524715,ENST00000529882,ENST00000367822,ENST00000367820,ENST00000525067	ENSP00000356811,ENSP00000436256,ENSP00000389826,ENSP00000356800,ENSP00000434533,ENSP00000433161,ENSP00000436472,ENSP00000436620,ENSP00000432092,ENSP00000323566,ENSP00000434855,ENSP00000433030,ENSP00000356796,ENSP00000356794,ENSP00000435608
PH_hs_0043137	529.019	211.124	1.32523	0.0108792	FAM69A	Homo sapiens family with sequence similarity 69, member A (FAM69A)	1	388650	NM_001252271,NM_001252270,NM_001252269,NM_001006605	NP_001239200.1,NP_001239199.1,NP_001239198.1,NP_001006606.2	ENSG00000154511	ENST00000370310,ENST00000616709,ENST00000613902,ENST00000615519,ENST00000613047	ENSP00000359333,ENSP00000482718,ENSP00000484866,ENSP00000483279,ENSP00000482478
PH_hs_0024063	908.251	362.6	1.32471	0.00159347	PAQR3	Homo sapiens progestin and adipoQ receptor family member III (PAQR3)	1	152559	NM_001040202	NP_001035292.1	ENSG00000163291	ENST00000512760,ENST00000342820,ENST00000511594,ENST00000512733,ENST00000515541,ENST00000503343,ENST00000395594,ENST00000515853,ENST00000505715,ENST00000512299,ENST00000505735,ENST00000508599	ENSP00000426875,ENSP00000344203,ENSP00000425080,ENSP00000421981,ENSP00000378959,ENSP00000422357,ENSP00000420848
PH_hs_0027491	153.891	61.4464	1.32451	0.00853749	NA	NA	1	NA	NA	NA	ENSG00000048471	ENSG00000048471	ENSP00000457085,ENSP00000456480,ENSP00000455747,ENSP00000457017,ENSP00000455327
PH_hs_0010304	555.712	221.889	1.3245	0.00486742	PLK4	Homo sapiens polo-like kinase 4 (PLK4)	1	10733	NM_001190801,NM_001190799,NM_014264	NP_001177730.1,NP_001177728.1,NP_055079.3	ENSG00000142731	ENST00000270861,ENST00000511942,ENST00000503914,ENST00000515069,ENST00000513090,ENST00000507249,ENST00000514379,ENST00000510605,ENST00000507454,ENST00000508113,ENST00000510192	ENSP00000270861,ENSP00000421774,ENSP00000427554,ENSP00000423412,ENSP00000423582,ENSP00000427568
PH_hs_0040683	3650.64	1459.74	1.32244	0.00303268	NCAPG2	Homo sapiens non-SMC condensin II complex, subunit G2 (NCAPG2)	1	54892	NM_017760	NP_060230.5	ENSG00000146918	ENST00000432615,ENST00000356309,ENST00000409423,ENST00000441982,ENST00000467785,ENST00000409339,ENST00000474940,ENST00000475918,ENST00000491792,ENST00000472591,ENST00000621338	ENSP00000414337,ENSP00000348657,ENSP00000386569,ENSP00000408080,ENSP00000387007
PH_hs_0061574	8252.86	3300.68	1.32213	0.00895133	ZNF281	Homo sapiens zinc finger protein 281 (ZNF281)	1	23528	NM_012482	NP_036614.1	ENSG00000162702	ENST00000294740,ENST00000367353,ENST00000367352	ENSP00000294740,ENSP00000356322,ENSP00000356321
PH_hs_0025673	669.394	267.872	1.32131	0.00115231	POLI	Homo sapiens polymerase (DNA directed)	1	11201	NM_007195	NP_009126.2	ENSG00000101751	ENST00000579534,ENST00000406285,ENST00000577612,ENST00000579434,ENST00000583136,ENST00000577971,ENST00000217800,ENST00000580880,ENST00000580905,ENST00000581950,ENST00000585023,ENST00000579823,ENST00000577361,ENST00000583576,ENST00000582366,ENST00000577727	ENSP00000462664,ENSP00000385196,ENSP00000464025,ENSP00000462681,ENSP00000463071,ENSP00000217800,ENSP00000461983,ENSP00000462146,ENSP00000463971,ENSP00000463065
PH_hs_0008590	737.998	295.374	1.32107	0.007122	NCOR1	Homo sapiens nuclear receptor corepressor 1 (NCOR1)	1	9611	NM_001190440,NM_006311	NP_001177369.1,NP_006302.2	ENSG00000141027	ENST00000268712,ENST00000464381,ENST00000470782,ENST00000395851,ENST00000580617,ENST00000395849,ENST00000582565,ENST00000579573,ENST00000603989,ENST00000580554,ENST00000579606,ENST00000583234,ENST00000458113,ENST00000472189,ENST00000584872,ENST00000436068,ENST00000395848,ENST00000583226,ENST00000411510,ENST00000582357,ENST00000436828,ENST00000460276,ENST00000585296,ENST00000579974,ENST00000430577…	ENSP00000268712,ENSP00000379192,ENSP00000379190,ENSP00000461959,ENSP00000474008,ENSP00000463169,ENSP00000462281,ENSP00000389839,ENSP00000379189,ENSP00000407998,ENSP00000462308,ENSP00000387727,ENSP00000462794,ENSP00000410784,ENSP00000379198
PH_hs_0061267	149.702	59.9261	1.32084	0.0222605	NA	NA	1	NA	NA	NA	ENSG00000140044	ENSG00000140044	ENSP00000415558,ENSP00000452769,ENSP00000399587,ENSP00000267569,ENSP00000409787
PH_hs_0001238	1682.55	673.954	1.31992	0.00528276	WWC3	Homo sapiens WWC family member 3 (WWC3)	1	55841	NM_015691	NP_056506.2	ENSG00000047644	ENST00000380861,ENST00000466248,ENST00000454666	ENSP00000370242,ENSP00000399584
PH_hs_0048972	2314.47	927.441	1.31935	0.00249769	UBR1	Homo sapiens ubiquitin protein ligase E3 component n-recognin 1 (UBR1)	1	197131	NM_174916	NP_777576.1	ENSG00000159459	ENST00000290650,ENST00000562173,ENST00000566493,ENST00000568782,ENST00000546274,ENST00000569243,ENST00000564540,ENST00000569066,ENST00000569971,ENST00000563239,ENST00000569337,ENST00000627960	ENSP00000290650,ENSP00000477932,ENSP00000457573,ENSP00000457879,ENSP00000456327,ENSP00000455759,ENSP00000456502,ENSP00000454962,ENSP00000486206
PH_hs_0045029	2995.39	1200.53	1.31907	0.00820776	HDAC9	Homo sapiens histone deacetylase 9 (HDAC9)	1	9734	NM_001204148,NM_001204147,NM_001204146,NM_001204145,NM_001204144,NM_014707	NP_001191077.1,NP_001191076.1,NP_001191075.1,NP_001191074.1,NP_001191073.1,NP_055522.1	ENSG00000048052	ENST00000417496,ENST00000455069,ENST00000425071,ENST00000433709,ENST00000411993,ENST00000413509,ENST00000461159,ENST00000474742,ENST00000413380,ENST00000430454,ENST00000476135,ENST00000405010,ENST00000406451,ENST00000428307,ENST00000461409,ENST00000406072,ENST00000446646,ENST00000401921,ENST00000523867,ENST00000432645,ENST00000441542,ENST00000441986,ENST00000471887,ENST00000456174,ENST00000524023…	ENSP00000401669,ENSP00000409003,ENSP00000412497,ENSP00000392564,ENSP00000411422,ENSP00000384382,ENSP00000384657,ENSP00000395655,ENSP00000384017,ENSP00000415095,ENSP00000383912,ENSP00000410337,ENSP00000408617,ENSP00000404763,ENSP00000388568,ENSP00000430036,ENSP00000478829
PH_hs_0030224	38809.8	15555	1.31905	0.00662554	LBR	Homo sapiens lamin B receptor (LBR)	1	3930	NM_002296,NM_194442	NP_002287.2,NP_919424.1	ENSG00000143815	ENST00000272163,ENST00000441022,ENST00000424022,ENST00000487054,ENST00000425080,ENST00000488632,ENST00000421383,ENST00000338179	ENSP00000272163,ENSP00000388059,ENSP00000416554,ENSP00000339883
PH_hs_0033560	11953.3	4793.35	1.31831	0.0118275	ENAH	Homo sapiens enabled homolog (Drosophila)	1	55740	NM_001008493,NM_018212	NP_001008493.1,NP_060682.2	ENSG00000154380	ENST00000366844,ENST00000358675,ENST00000366843,ENST00000498108,ENST00000483952,ENST00000612656,ENST00000497899,ENST00000391874,ENST00000284563	ENSP00000355809,ENSP00000355808,ENSP00000284563
PH_hs_0049371	2409.42	966.194	1.3183	0.00319176	MBOAT2	Homo sapiens membrane bound O-acyltransferase domain containing 2 (MBOAT2)	1	129642	NM_138799	NP_620154.2	ENSG00000143797	ENST00000305997,ENST00000471753,ENST00000486315,ENST00000473432,ENST00000486484,ENST00000494760,ENST00000477073,ENST00000474341,ENST00000462696,ENST00000460786	ENSP00000302177,ENSP00000419573,ENSP00000420114,ENSP00000417409
PH_hs_0044954	252.102	101.122	1.31791	0.00889627	ZNF525	Homo sapiens zinc finger protein 525 (ZNF525)	1	170958	NR_003699	-	NA	NA	NA
PH_hs_0047426	1587.19	636.7	1.31779	0.00521091	TTBK2	Homo sapiens tau tubulin kinase 2 (TTBK2)	1	146057	NM_173500	NP_775771.3	ENSG00000128881	ENST00000267890,ENST00000567840,ENST00000567274,ENST00000564431,ENST00000562880,ENST00000566931,ENST00000567485,ENST00000622375	ENSP00000267890,ENSP00000455734,ENSP00000457489,ENSP00000455574,ENSP00000457385,ENSP00000454605,ENSP00000479984
PH_hs_0061036	151.247	60.7105	1.31689	0.0182315	HAL	Homo sapiens histidine ammonia-lyase (HAL)	1	3034	NM_001258334,NM_001258333,NM_002108	NP_001245263.1,NP_001245262.1,NP_002099.1	ENSG00000084110	ENST00000261208,ENST00000544080,ENST00000538703,ENST00000546999,ENST00000548808,ENST00000548636,ENST00000552509,ENST00000551562,ENST00000549376,ENST00000546579,ENST00000541929	ENSP00000261208,ENSP00000439385,ENSP00000440861,ENSP00000447675,ENSP00000446678,ENSP00000450372,ENSP00000447543,ENSP00000446364
PH_hs_0010425	566.736	227.616	1.31608	0.00632294	NFIA	Homo sapiens nuclear factor I/A (NFIA)	1	4774	NM_001145512,NM_001145511,NM_005595,NM_001134673	NP_001138984.1,NP_001138983.1,NP_005586.1,NP_001128145.1	ENSG00000162599	ENST00000371191,ENST00000476646,ENST00000407417,ENST00000479364,ENST00000371189,ENST00000403491,ENST00000371187,ENST00000485903,ENST00000371185,ENST00000371184,ENST00000496712,ENST00000482020,ENST00000357977,ENST00000493627	ENSP00000360233,ENSP00000474461,ENSP00000384680,ENSP00000360231,ENSP00000384523,ENSP00000360229,ENSP00000419785,ENSP00000360227,ENSP00000360226,ENSP00000473830,ENSP00000474806,ENSP00000474462,ENSP00000474817
PH_hs_0000521	5292.45	2125.88	1.31588	0.00557768	ICE1	Homo sapiens interactor of little elongation complex ELL subunit 1 (ICE1)	1	23379	NM_015325	NP_056140.1	ENSG00000164151	ENST00000512608,ENST00000296564,ENST00000505464	ENSP00000485617,ENSP00000296564
PH_hs_0011345	4684.03	1882.48	1.31512	0.0114347	FAM160B1	Homo sapiens family with sequence similarity 160, member B1 (FAM160B1)	1	57700	NM_020940	NP_065991.3	ENSG00000151553	ENST00000369248,ENST00000369250,ENST00000369246,ENST00000411414	ENSP00000358251,ENSP00000358253,ENSP00000358249,ENSP00000411924
PH_hs_0045909	145.241	58.3763	1.315	0.00405912	ZNF432	Homo sapiens zinc finger protein 432 (ZNF432)	1	9668	NM_014650	NP_055465.1	ENSG00000256087	ENST00000594154,ENST00000221315,ENST00000600368,ENST00000598745,ENST00000597273,ENST00000601310,ENST00000598446	ENSP00000470488,ENSP00000221315,ENSP00000471172,ENSP00000471244,ENSP00000470341,ENSP00000472337
PH_hs_0020725	3724.03	1496.94	1.31485	0.0014549	KIAA0196	Homo sapiens KIAA0196 (KIAA0196)	1	9897	NM_014846	NP_055661.3	ENSG00000164961	ENST00000519042,ENST00000318410,ENST00000517845,ENST00000530856,ENST00000523297,ENST00000519340,ENST00000521109,ENST00000523397	ENSP00000318016,ENSP00000429676,ENSP00000427946
PH_hs_0003484	889.283	357.524	1.3146	0.00406622	ZNF75A	Homo sapiens zinc finger protein 75a (ZNF75A)	1	7627	NM_153028	NP_694573.1	ENSG00000162086	ENST00000498240,ENST00000575234,ENST00000574298,ENST00000571101,ENST00000575812,ENST00000573828,ENST00000572999,ENST00000575253,ENST00000617839,ENST00000612186	ENSP00000459566,ENSP00000459707,ENSP00000482769,ENSP00000483325
PH_hs_0048372	350.368	140.909	1.31411	0.000244066	KIAA0368	Homo sapiens KIAA0368 (KIAA0368)	1	23392	NM_001080398	NP_001073867.1	ENSG00000136813	ENST00000338205,ENST00000374383,ENST00000465499,ENST00000602447,ENST00000602978,ENST00000259335	ENSP00000339889,ENSP00000363504,ENSP00000473399,ENSP00000473402,ENSP00000259335
PH_hs_0033042	768.898	309.273	1.31391	0.00544437	SYNM	Homo sapiens synemin, intermediate filament protein (SYNM)	1	23336	NM_145728,NM_015286	NP_663780.2,NP_056101.5	ENSG00000182253	ENST00000560674,ENST00000336292,ENST00000328642,ENST00000594047	ENSP00000453040,ENSP00000336775,ENSP00000330469,ENSP00000472953
PH_hs_0007532	401.511	161.532	1.31362	1.44101e-05	CSNK1G3	Homo sapiens casein kinase 1, gamma 3 (CSNK1G3)	1	1456	NM_004384,NM_001270574,NM_001270573,NM_001270572,NM_001044723,NM_001031812	NP_004375.2,NP_001257503.1,NP_001257502.1,NP_001257501.1,NP_001038188.1,NP_001026982.1	ENSG00000151292	ENST00000508708,ENST00000511130,ENST00000512718,ENST00000521364,ENST00000510842,ENST00000361991,ENST00000360683,ENST00000514131,ENST00000515322,ENST00000345990	ENSP00000421385,ENSP00000421998,ENSP00000429412,ENSP00000423838,ENSP00000354942,ENSP00000353904,ENSP00000429914,ENSP00000334735
PH_hs_0060562	732.885	294.859	1.31356	0.00661345	GIGYF2	Homo sapiens GRB10 interacting GYF protein 2 (GIGYF2)	1	26058	NM_001103148,NM_001103147,NM_001103146,NM_015575	NP_001096618.1,NP_001096617.1,NP_001096616.1,NP_056390.2	ENSG00000204120	ENST00000476995,ENST00000427233,ENST00000373563,ENST00000428883,ENST00000456491,ENST00000409480,ENST00000484409,ENST00000492910,ENST00000488629,ENST00000464402,ENST00000490612,ENST00000475359,ENST00000421433,ENST00000425040,ENST00000430720,ENST00000409547,ENST00000423659,ENST00000409196,ENST00000488734,ENST00000409451,ENST00000474465,ENST00000463554,ENST00000429187,ENST00000440945,ENST00000482666…	ENSP00000396590,ENSP00000362664,ENSP00000402712,ENSP00000413612,ENSP00000386765,ENSP00000402053,ENSP00000407161,ENSP00000396958,ENSP00000386537,ENSP00000404195,ENSP00000387070,ENSP00000387170,ENSP00000392991,ENSP00000410297,ENSP00000399064,ENSP00000401261,ENSP00000392218,ENSP00000400076,ENSP00000390325,ENSP00000395299,ENSP00000398055,ENSP00000387276,ENSP00000389322,ENSP00000415037,ENSP00000487548
PH_hs_0015804	124.248	50	1.31322	0.000794702	ASXL3	Homo sapiens additional sex combs like transcriptional regulator 3 (ASXL3)	1	80816	NM_030632	NP_085135.1	ENSG00000141431	ENST00000592288,ENST00000593195,ENST00000269197,ENST00000590189,ENST00000592541,ENST00000586596,ENST00000592349,ENST00000586948,ENST00000586327,ENST00000588038,ENST00000585426,ENST00000588741,ENST00000590225,ENST00000593235,ENST00000590973	ENSP00000465053,ENSP00000466073,ENSP00000269197,ENSP00000468024,ENSP00000466655,ENSP00000465634,ENSP00000466244,ENSP00000468264,ENSP00000467648,ENSP00000466030,ENSP00000468533,ENSP00000467907,ENSP00000464931
PH_hs_0009203	848.402	341.517	1.31279	0.0042017	SWAP70	Homo sapiens SWAP switching B-cell complex 70kDa subunit (SWAP70)	1	23075	NM_015055	NP_055870.2	ENSG00000133789	ENST00000447399,ENST00000318950,ENST00000526358,ENST00000531814,ENST00000524817,ENST00000534662,ENST00000534562	ENSP00000399056,ENSP00000315630,ENSP00000431768,ENSP00000435587,ENSP00000433824
PH_hs_0049388	714.332	287.691	1.31207	0.00285953	MYEF2	Homo sapiens myelin expression factor 2 (MYEF2)	1	50804	NM_016132	NP_057216.2	ENSG00000104177	ENST00000324324,ENST00000558289,ENST00000560530,ENST00000267836,ENST00000560172,ENST00000559057,ENST00000558395,ENST00000560513,ENST00000561301,ENST00000561351,ENST00000557868,ENST00000559862,ENST00000560157,ENST00000561151,ENST00000610570,ENST00000620867,ENST00000616409	ENSP00000316950,ENSP00000267836,ENSP00000452918,ENSP00000453830,ENSP00000453125,ENSP00000452913,ENSP00000480118,ENSP00000480281,ENSP00000478898
PH_hs_0027176	10086.6	4064.99	1.31112	0.00839503	PTPN11	Homo sapiens protein tyrosine phosphatase, non-receptor type 11 (PTPN11)	1	5781	NM_002834	NP_002825.3	ENSG00000179295	ENST00000531326,ENST00000392597,ENST00000351677,ENST00000530818	ENSP00000376376,ENSP00000340944,ENSP00000437013
PH_hs_0042871	1032.53	416.545	1.30964	0.0158161	SAMD5	Homo sapiens sterile alpha motif domain containing 5 (SAMD5)	1	389432	NM_001030060	NP_001025231.1	ENSG00000203727	ENST00000367474,ENST00000566741	ENSP00000356444,ENSP00000456528
PH_hs_0026865	357.108	144.154	1.30875	0.00153324	IQCG	Homo sapiens IQ motif containing G (IQCG)	1	84223	NM_001134435,NM_032263	NP_001127907.1,NP_115639.1	ENSG00000114473	ENST00000265239,ENST00000455191,ENST00000478903,ENST00000490748,ENST00000485787,ENST00000469822,ENST00000473225,ENST00000453254,ENST00000416896,ENST00000480302,ENST00000463651,ENST00000452735,ENST00000493624	ENSP00000265239,ENSP00000407736,ENSP00000389897,ENSP00000406411,ENSP00000393743
PH_hs_0049059	3674.24	1484.68	1.3073	0.00039206	TMX3	Homo sapiens thioredoxin-related transmembrane protein 3 (TMX3)	1	54495	NM_019022	NP_061895.3	ENSG00000166479	ENST00000299608,ENST00000578816,ENST00000564631,ENST00000566135,ENST00000578765,ENST00000566887,ENST00000569053,ENST00000443099,ENST00000562706,ENST00000564008,ENST00000565918,ENST00000580785,ENST00000569982,ENST00000544714	ENSP00000299608,ENSP00000456587,ENSP00000458132,ENSP00000402605,ENSP00000457262,ENSP00000456453,ENSP00000455234,ENSP00000457074
PH_hs_0046743	259.605	104.94	1.30676	0.0223471	NA	NA	1	NA	NA	NA	ENSG00000259092	ENSG00000259092	ENSP00000451308
PH_hs_0024431	1513.32	611.75	1.30671	0.00230155	AP1S3	Homo sapiens adaptor-related protein complex 1, sigma 3 subunit (AP1S3)	1	130340	NM_001039569	NP_001034658.1	ENSG00000152056	ENST00000443700,ENST00000415298,ENST00000334271,ENST00000396654,ENST00000396653,ENST00000446015,ENST00000444408,ENST00000409375	ENSP00000397155,ENSP00000401705,ENSP00000333888,ENSP00000379891,ENSP00000379890,ENSP00000388738,ENSP00000399738,ENSP00000387199
PH_hs_0042296	123.606	50	1.30574	0.00112819	UFL1	Homo sapiens UFM1-specific ligase 1 (UFL1)	1	23376	NM_015323	NP_056138.1	ENSG00000014123	ENST00000461673,ENST00000369278	ENSP00000358283
PH_hs_0047829	8042.99	3253.88	1.30557	0.00279619	NUP50	Homo sapiens nucleoporin 50kDa (NUP50)	1	10762	NM_153645,NM_007172	NP_705931.1,NP_009103.2	ENSG00000093000	ENST00000347635,ENST00000407019,ENST00000424634,ENST00000417702,ENST00000497960,ENST00000461437,ENST00000434760,ENST00000430547,ENST00000484186,ENST00000445721,ENST00000493456,ENST00000396096,ENST00000461194,ENST00000432340,ENST00000419387,ENST00000422489,ENST00000486184,ENST00000491860,ENST00000469163	ENSP00000345895,ENSP00000385555,ENSP00000415062,ENSP00000394450,ENSP00000388426,ENSP00000397960,ENSP00000398297,ENSP00000379403,ENSP00000400465,ENSP00000391987,ENSP00000416264
PH_hs_0010922	626.494	253.462	1.30553	0.00501422	IFT80	Homo sapiens intraflagellar transport 80 (IFT80)	1	57560	NM_001190242,NM_001190241,NM_020800	NP_001177171.1,NP_001177170.1,NP_065851.1	ENSG00000068885	ENST00000326448,ENST00000483465,ENST00000496589,ENST00000487943,ENST00000478278,ENST00000463240,ENST00000483325,ENST00000472555,ENST00000461213,ENST00000478460,ENST00000484963,ENST00000465537,ENST00000472773,ENST00000475677,ENST00000498409,ENST00000468218,ENST00000486856,ENST00000478370,ENST00000477495,ENST00000482317,ENST00000465972,ENST00000489004,ENST00000468327,ENST00000478536,ENST00000498145…	ENSP00000312778,ENSP00000418196,ENSP00000420646,ENSP00000417552,ENSP00000420401,ENSP00000420260,ENSP00000418602,ENSP00000419458,ENSP00000420001,ENSP00000417057,ENSP00000417861,ENSP00000420758,ENSP00000418497,ENSP00000418455,ENSP00000419468
PH_hs_0032924	1750.19	708.284	1.30511	0.00425484	PPHLN1	Homo sapiens periphilin 1 (PPHLN1)	1	51535	NM_001143787,NM_016488	NP_001137259.1,NP_057572.5	ENSG00000134283	ENST00000549190,ENST00000395580,ENST00000337898,ENST00000358314,ENST00000549774,ENST00000551723,ENST00000552429,ENST00000395568,ENST00000256678,ENST00000449194,ENST00000552761,ENST00000551406,ENST00000317560,ENST00000552202,ENST00000432191,ENST00000550535,ENST00000546750,ENST00000547847,ENST00000551658,ENST00000552794,ENST00000547696,ENST00000547440,ENST00000624028,ENST00000619544,ENST00000610488…	ENSP00000447168,ENSP00000378947,ENSP00000338510,ENSP00000351066,ENSP00000450346,ENSP00000448645,ENSP00000378935,ENSP00000256678,ENSP00000390681,ENSP00000449331,ENSP00000322048,ENSP00000393965,ENSP00000450274,ENSP00000449772,ENSP00000449031,ENSP00000477681,ENSP00000479913,ENSP00000478872
PH_hs_0000403	439.806	178.013	1.30489	4.15644e-05	CASK	Homo sapiens calcium/calmodulin-dependent serine protein kinase (MAGUK family)	1	8573	NM_001126055,NM_001126054,NM_003688	NP_001119527.1,NP_001119526.1,NP_003679.2	ENSG00000147044	ENST00000421587,ENST00000378163,ENST00000378179,ENST00000378168,ENST00000378158,ENST00000378166,ENST00000442742,ENST00000472704,ENST00000378154,ENST00000469265,ENST00000486402,ENST00000468986,ENST00000477823	ENSP00000400526,ENSP00000367405,ENSP00000367421,ENSP00000367410,ENSP00000367400,ENSP00000367408,ENSP00000398007,ENSP00000367396
PH_hs_0048280	757.171	306.573	1.30439	0.00408455	NAA25	Homo sapiens N(alpha)	1	80018	NM_024953	NP_079229.2	ENSG00000111300	ENST00000261745,ENST00000552527,ENST00000548181,ENST00000549711,ENST00000550701,ENST00000551858,ENST00000547133,ENST00000548627	ENSP00000261745,ENSP00000448200,ENSP00000446719,ENSP00000447676
PH_hs_0025364	5276.18	2136.59	1.30418	0.00265614	DDHD2	Homo sapiens DDHD domain containing 2 (DDHD2)	1	23259	NM_001164232,NM_015214	NP_001157704.1,NP_056029.2	ENSG00000085788	ENST00000527834,ENST00000397166,ENST00000533100,ENST00000519857,ENST00000526237,ENST00000526370,ENST00000528358,ENST00000529642,ENST00000532222,ENST00000520272,ENST00000527415,ENST00000532106,ENST00000528888,ENST00000531344,ENST00000528504,ENST00000517385,ENST00000529845,ENST00000520176,ENST00000528148,ENST00000526144,ENST00000524545,ENST00000528613,ENST00000526071,ENST00000529872	ENSP00000432433,ENSP00000380352,ENSP00000432678,ENSP00000436994,ENSP00000433118,ENSP00000436444,ENSP00000433578,ENSP00000429932,ENSP00000432024,ENSP00000437097,ENSP00000429017,ENSP00000431638,ENSP00000437029,ENSP00000435040
PH_hs_0030187	13229.3	5363.36	1.30252	0.0060887	EIF5	Homo sapiens eukaryotic translation initiation factor 5 (EIF5)	1	1983	NM_183004,NM_001969	NP_892116.2,NP_001960.2	ENSG00000100664	ENST00000560877,ENST00000216554,ENST00000559249,ENST00000560338,ENST00000560763,ENST00000560200,ENST00000558316,ENST00000558265,ENST00000561325,ENST00000392715,ENST00000559130,ENST00000559532,ENST00000558506,ENST00000558551,ENST00000561439,ENST00000561023,ENST00000559923,ENST00000559011,ENST00000561380,ENST00000558800,ENST00000561406	ENSP00000216554,ENSP00000453633,ENSP00000452636,ENSP00000453396,ENSP00000453856,ENSP00000452883,ENSP00000376477,ENSP00000452615,ENSP00000453468,ENSP00000453743
PH_hs_0027123	4258.03	1726.39	1.30243	0.00313828	FAM129A	Homo sapiens family with sequence similarity 129, member A (FAM129A)	1	116496	NM_052966	NP_443198.1	ENSG00000135842	ENST00000417056,ENST00000367511,ENST00000487074,ENST00000461167,ENST00000496299	ENSP00000414039,ENSP00000356481
PH_hs_0063557	2549.87	1034.85	1.301	0.0192705	SSC4D	Homo sapiens scavenger receptor cysteine rich family, 4 domains (SSC4D)	1	136853	NM_080744	NP_542782.1	ENSG00000146700	ENST00000492979,ENST00000275560	ENSP00000275560
PH_hs_0025240	4666.1	1894.2	1.30063	0.00320735	TBK1	Homo sapiens TANK-binding kinase 1 (TBK1)	1	29110	NM_013254	NP_037386.1	ENSG00000183735	ENST00000331710,ENST00000538890,ENST00000540417,ENST00000539810,ENST00000545025,ENST00000536906,ENST00000541805,ENST00000545392	ENSP00000329967,ENSP00000445834,ENSP00000445628,ENSP00000444428
PH_hs_0046024	226.343	91.8997	1.30038	0.0133548	MDFIC	Homo sapiens MyoD family inhibitor domain containing (MDFIC)	1	29969	NM_001166345,NM_199072	NP_001159817.1,NP_951038.1	ENSG00000135272	ENST00000257724,ENST00000393486,ENST00000448022,ENST00000423503,ENST00000431629,ENST00000427207,ENST00000498196,ENST00000614186	ENSP00000257724,ENSP00000377126,ENSP00000412153,ENSP00000401623,ENSP00000416668,ENSP00000392098,ENSP00000418337,ENSP00000484656
PH_hs_0042418	456.062	185.184	1.30027	0.00159167	ANKRD6	Homo sapiens ankyrin repeat domain 6 (ANKRD6)	1	22881	NM_001242813,NM_014942,NM_001242814,NM_001242811,NM_001242809	NP_001229742.1,NP_055757.3,NP_001229743.1,NP_001229740.1,NP_001229738.1	ENSG00000135299	ENST00000369408,ENST00000520886,ENST00000339746,ENST00000447838,ENST00000520458,ENST00000465722,ENST00000523798,ENST00000522441,ENST00000522779,ENST00000485637,ENST00000522705,ENST00000518150,ENST00000520793,ENST00000518253,ENST00000524056,ENST00000520839,ENST00000415924,ENST00000479572,ENST00000492158,ENST00000521004,ENST00000483473,ENST00000521240	ENSP00000358416,ENSP00000345767,ENSP00000396771,ENSP00000431061,ENSP00000429431,ENSP00000428377,ENSP00000430985,ENSP00000429337,ENSP00000430954,ENSP00000428309,ENSP00000429235,ENSP00000429782,ENSP00000429456,ENSP00000429531,ENSP00000430452
PH_hs_0032217	4451.28	1808.04	1.29979	0.000866563	DDX21	Homo sapiens DEAD (Asp-Glu-Ala-Asp)	1	9188	NM_001256910,NM_004728	NP_001243839.1,NP_004719.2	ENSG00000165732	ENST00000354185,ENST00000620315	ENSP00000346120,ENSP00000480334
PH_hs_0044692	1559.51	633.75	1.29911	0.000355997	TNFRSF19	Homo sapiens tumor necrosis factor receptor superfamily, member 19 (TNFRSF19)	1	55504	NM_018647	NP_061117.2	ENSG00000127863	ENST00000248484,ENST00000464735,ENST00000382258,ENST00000382263,ENST00000403372	ENSP00000248484,ENSP00000371693,ENSP00000371698,ENSP00000385408
PH_hs_0001022	1233.12	501.17	1.29894	0.00127335	KIDINS220	Homo sapiens kinase D-interacting substrate, 220kDa (KIDINS220)	1	57498	NM_020738	NP_065789.1	ENSG00000134313	ENST00000436566,ENST00000496383,ENST00000256707,ENST00000473731,ENST00000488729,ENST00000489024,ENST00000471685,ENST00000459813,ENST00000319688,ENST00000474782,ENST00000471275,ENST00000496725	ENSP00000420364,ENSP00000256707,ENSP00000418974,ENSP00000417390,ENSP00000419964,ENSP00000419232,ENSP00000319947
PH_hs_0045483	5324.31	2165.68	1.29777	0.00366266	RUFY3	Homo sapiens RUN and FYVE domain containing 3 (RUFY3)	1	22902	NM_001037442	NP_001032519.1	ENSG00000018189	ENST00000514898,ENST00000503876,ENST00000417478,ENST00000381006,ENST00000226328,ENST00000513597,ENST00000502653,ENST00000504805,ENST00000512103,ENST00000507333,ENST00000503025,ENST00000512331,ENST00000515479,ENST00000515442,ENST00000513593	ENSP00000426165,ENSP00000426734,ENSP00000399771,ENSP00000370394,ENSP00000226328,ENSP00000425574,ENSP00000425400,ENSP00000421120,ENSP00000420980
PH_hs_0033415	1538.57	625.871	1.29765	0.004069	MARK3	Homo sapiens MAP/microtubule affinity-regulating kinase 3 (MARK3)	1	4140	NM_001128921,NM_001128920,NM_001128919,NM_001128918,NM_002376	NP_001122393.2,NP_001122392.2,NP_001122391.2,NP_001122390.2,NP_002367.5	ENSG00000075413	ENST00000440884,ENST00000559328,ENST00000560603,ENST00000416682,ENST00000429436,ENST00000303622,ENST00000216288,ENST00000553942,ENST00000560417,ENST00000558223,ENST00000335102,ENST00000561225,ENST00000561071,ENST00000558698,ENST00000560731,ENST00000559268,ENST00000561164,ENST00000554627,ENST00000558953,ENST00000558611,ENST00000559274,ENST00000561314,ENST00000556744,ENST00000556463,ENST00000558787…	ENSP00000402104,ENSP00000408092,ENSP00000411397,ENSP00000303698,ENSP00000216288,ENSP00000450772,ENSP00000454169,ENSP00000335347,ENSP00000452829,ENSP00000450460,ENSP00000452893,ENSP00000451623
PH_hs_0038609	2159.02	878.527	1.29722	0.00168587	GSK3B	Homo sapiens glycogen synthase kinase 3 beta (GSK3B)	1	2932	NM_001146156,NM_002093	NP_001139628.1,NP_002084.2	ENSG00000082701	ENST00000264235,ENST00000316626,ENST00000474830,ENST00000473886	ENSP00000264235,ENSP00000324806
PH_hs_0004375	1000.1	407.09	1.29672	0.00216286	GPM6A	Homo sapiens glycoprotein M6A (GPM6A)	1	2823	NM_001261447,NM_001261448,NM_201592,NM_201591,NM_005277,NR_048571	NP_001248376.1,NP_001248377.1,NP_963886.1,NP_963885.1,NP_005268.1,-	ENSG00000150625	ENST00000280187,ENST00000507080,ENST00000393658,ENST00000506894,ENST00000515090,ENST00000506219,ENST00000508323,ENST00000503397,ENST00000512610,ENST00000502754,ENST00000507520,ENST00000513667,ENST00000512509,ENST00000505561,ENST00000505375,ENST00000513365,ENST00000509865,ENST00000512897,ENST00000507540,ENST00000505304,ENST00000503563	ENSP00000280187,ENSP00000377268,ENSP00000421578,ENSP00000423984,ENSP00000422959,ENSP00000426984,ENSP00000426821,ENSP00000424075,ENSP00000421373,ENSP00000424443,ENSP00000425409,ENSP00000424125,ENSP00000423122,ENSP00000422712,ENSP00000425925,ENSP00000421407,ENSP00000425463,ENSP00000426352
PH_hs_0015021	1719.36	700.146	1.29615	0.00453183	NUBPL	Homo sapiens nucleotide binding protein-like (NUBPL)	1	80224	NM_001201574,NM_001201573,NM_025152	NP_001188503.1,NP_001188502.1,NP_079428.2	ENSG00000151413	ENST00000550005,ENST00000552814,ENST00000550649,ENST00000281081,ENST00000547839,ENST00000548937,ENST00000552489,ENST00000549838,ENST00000550355,ENST00000551314,ENST00000418681,ENST00000551015,ENST00000552888	ENSP00000446511,ENSP00000447618,ENSP00000281081,ENSP00000449918,ENSP00000447316,ENSP00000447658,ENSP00000447234
PH_hs_0011612	165.719	67.4831	1.29614	0.00507602	SUSD5	Homo sapiens sushi domain containing 5 (SUSD5)	1	26032	NM_015551	NP_056366.1	ENSG00000173705	ENST00000309558,ENST00000412539	ENSP00000308727,ENSP00000406475
PH_hs_0033312	5793.31	2359.49	1.29591	0.00351662	C6orf62	Homo sapiens chromosome 6 open reading frame 62 (C6orf62)	1	81688	NM_030939	NP_112201.1	ENSG00000112308	ENST00000378119,ENST00000378102	ENSP00000367359,ENSP00000367342
PH_hs_0022411	1749	712.405	1.29576	0.00144906	PPFIA1	Homo sapiens protein tyrosine phosphatase, receptor type, f polypeptide (PTPRF)	1	8500	NM_003626,NR_045286	NP_003617.1,-	ENSG00000131626	ENST00000253925,ENST00000389547,ENST00000532504,ENST00000530746,ENST00000532024,ENST00000526262,ENST00000530932,ENST00000525530,ENST00000532443,ENST00000530798,ENST00000526369,ENST00000526347,ENST00000530294,ENST00000526074,ENST00000528284,ENST00000528750,ENST00000533894,ENST00000530390,ENST00000527612,ENST00000532793,ENST00000530548,ENST00000525922,ENST00000531657,ENST00000528853	ENSP00000253925,ENSP00000374198,ENSP00000433619,ENSP00000432722,ENSP00000432065,ENSP00000435752,ENSP00000433114,ENSP00000437024,ENSP00000434445,ENSP00000432913,ENSP00000435978,ENSP00000434692
PH_hs_0018807	260.018	106.005	1.29448	0.0176295	CERS6	Homo sapiens ceramide synthase 6 (CERS6)	1	253782	NM_001256126,NM_203463	NP_001243055.1,NP_982288.1	ENSG00000172292	ENST00000305747,ENST00000392687	ENSP00000306579,ENSP00000376453
PH_hs_0025782	5477.69	2234.06	1.2939	0.00373013	EPB41L2	Homo sapiens erythrocyte membrane protein band 4.1-like 2 (EPB41L2)	1	2037	NM_001199388,NM_001135555,NM_001135554,NM_001431,NM_001252660	NP_001186317.1,NP_001129027.1,NP_001129026.1,NP_001422.1,NP_001239589.1	ENSG00000079819	ENST00000452150,ENST00000531410,ENST00000528282,ENST00000530481,ENST00000445890,ENST00000337057,ENST00000530757,ENST00000392427,ENST00000368128,ENST00000527411,ENST00000524581,ENST00000525271,ENST00000526782,ENST00000368126,ENST00000525193,ENST00000527659,ENST00000529208,ENST00000527017,ENST00000527423,ENST00000456097,ENST00000533912,ENST00000525198,ENST00000534166,ENST00000530148,ENST00000528179…	ENSP00000434596,ENSP00000434308,ENSP00000434576,ENSP00000402041,ENSP00000338481,ENSP00000436349,ENSP00000376222,ENSP00000357110,ENSP00000436348,ENSP00000437207,ENSP00000432803,ENSP00000431988,ENSP00000431647,ENSP00000436641,ENSP00000432949,ENSP00000437295,ENSP00000397580,ENSP00000434998,ENSP00000436871,ENSP00000432013,ENSP00000432329,ENSP00000436145,ENSP00000435556,ENSP00000477544,ENSP00000486691
PH_hs_0027441	1570.65	640.709	1.29362	0.00672341	CDC27	Homo sapiens cell division cycle 27 (CDC27)	1	996	NM_001114091,NM_001256	NP_001107563.1,NP_001247.3	ENSG00000004897	ENST00000066544,ENST00000531206,ENST00000570740,ENST00000533415,ENST00000571643,ENST00000527547,ENST00000526866,ENST00000573502,ENST00000525495,ENST00000574304,ENST00000575830,ENST00000576484,ENST00000573550,ENST00000570818,ENST00000575483,ENST00000532893,ENST00000528748,ENST00000532575,ENST00000528147	ENSP00000066544,ENSP00000434614,ENSP00000460830,ENSP00000432211,ENSP00000460279,ENSP00000437339,ENSP00000432105,ENSP00000460132,ENSP00000458904,ENSP00000459307,ENSP00000460424,ENSP00000460061,ENSP00000460454,ENSP00000466424
PH_hs_0047601	5623.95	2294.91	1.29314	0.00469383	PPP2R5E	Homo sapiens protein phosphatase 2, regulatory subunit B', epsilon isoform (PPP2R5E)	1	5529	NM_006246	NP_006237.1	ENSG00000154001	ENST00000337537,ENST00000555899,ENST00000556484,ENST00000553266,ENST00000556150,ENST00000556878,ENST00000422769	ENSP00000337641,ENSP00000452396,ENSP00000404632
PH_hs_0040664	190.066	77.578	1.29278	0.0339022	GNPTAB	Homo sapiens N-acetylglucosamine-1-phosphate transferase, alpha and beta subunits (GNPTAB)	1	79158	NM_024312	NP_077288.2	ENSG00000111670	ENST00000299314,ENST00000549738,ENST00000550718,ENST00000549194,ENST00000552009,ENST00000549940,ENST00000552681,ENST00000550352,ENST00000392919,ENST00000549165	ENSP00000299314,ENSP00000450161,ENSP00000449557,ENSP00000449150,ENSP00000449217,ENSP00000376651,ENSP00000450413
PH_hs_0026756	627.484	256.191	1.29236	0.00575277	RRM2B	Homo sapiens ribonucleotide reductase M2 B (TP53 inducible)	1	50484	NM_001172478,NM_001172477,NM_015713	NP_001165949.1,NP_001165948.1,NP_056528.2	ENSG00000048392	ENST00000251810,ENST00000522368,ENST00000395910,ENST00000519962,ENST00000519317,ENST00000395912,ENST00000522394,ENST00000519125,ENST00000523957,ENST00000517517,ENST00000621845	ENSP00000251810,ENSP00000428115,ENSP00000429140,ENSP00000430641,ENSP00000379248,ENSP00000429578,ENSP00000427830,ENSP00000484318
PH_hs_0030261	7681.69	3137.42	1.29184	0.000653978	DPP8	Homo sapiens dipeptidyl-peptidase 8 (DPP8)	1	54878	NM_017743,NM_197960,NM_197961,NM_130434	NP_060213.2,NP_932064.1,NP_932065.1,NP_569118.1	ENSG00000074603	ENST00000341861,ENST00000358939,ENST00000300141,ENST00000321147,ENST00000558786,ENST00000559233,ENST00000395652,ENST00000560048,ENST00000558559,ENST00000560597,ENST00000558363,ENST00000559526,ENST00000558529,ENST00000560436,ENST00000560194,ENST00000560665	ENSP00000339208,ENSP00000351817,ENSP00000300141,ENSP00000318111,ENSP00000454922,ENSP00000453954,ENSP00000379013,ENSP00000452643,ENSP00000455592,ENSP00000452719,ENSP00000453870,ENSP00000453756
PH_hs_0007334	681.328	278.663	1.28983	0.00949348	CLN8	Homo sapiens ceroid-lipofuscinosis, neuronal 8 (CLN8)	1	2055	NM_018941	NP_061764.2	ENSG00000182372	ENST00000524258,ENST00000518780,ENST00000517514,ENST00000331222,ENST00000520991,ENST00000519254,ENST00000523237	ENSP00000488898,ENSP00000328182,ENSP00000487905
PH_hs_0061578	79893.3	32683.9	1.28949	0.00589232	YWHAZ	Homo sapiens tyrosine 3-monooxygenase/tryptophan 5-monooxygenase activation protein, zeta (YWHAZ)	1	7534	NM_001135702,NM_001135701,NM_001135700,NM_001135699,NM_145690,NM_003406	NP_001129174.1,NP_001129173.1,NP_001129172.1,NP_001129171.1,NP_663723.1,NP_003397.1	ENSG00000164924	ENST00000395957,ENST00000395956,ENST00000353245,ENST00000523848,ENST00000522542,ENST00000521309,ENST00000522819,ENST00000395953,ENST00000395948,ENST00000395951,ENST00000419477,ENST00000521607,ENST00000480304,ENST00000518736,ENST00000517727,ENST00000521328,ENST00000418997,ENST00000437293,ENST00000523131,ENST00000523938,ENST00000492736,ENST00000395958,ENST00000457309	ENSP00000379287,ENSP00000379286,ENSP00000309503,ENSP00000428860,ENSP00000430072,ENSP00000429623,ENSP00000428775,ENSP00000379283,ENSP00000379278,ENSP00000379281,ENSP00000395114,ENSP00000430058,ENSP00000429041,ENSP00000416551,ENSP00000394880,ENSP00000428381,ENSP00000430219,ENSP00000379288,ENSP00000398599
PH_hs_0032486	8700.91	3562.45	1.2883	0.00358447	CDV3	Homo sapiens CDV3 homolog (mouse)	1	55573	NM_017548,NM_001134423,NM_001134422	NP_060018.1,NP_001127895.1,NP_001127894.1	ENSG00000091527	ENST00000264993,ENST00000431519,ENST00000503932,ENST00000508481,ENST00000420115,ENST00000504867,ENST00000507408,ENST00000511392,ENST00000515421	ENSP00000264993,ENSP00000391955,ENSP00000421340,ENSP00000422866,ENSP00000413272,ENSP00000423349,ENSP00000424742,ENSP00000425297,ENSP00000421495
PH_hs_0010596	286.517	117.334	1.288	0.00566233	GUCY1A2	Homo sapiens guanylate cyclase 1, soluble, alpha 2 (GUCY1A2)	1	2977	NM_001256424,NM_000855	NP_001243353.1,NP_000846.1	ENSG00000152402	ENST00000526355,ENST00000282249,ENST00000347596	ENSP00000431245,ENSP00000282249,ENSP00000344874
PH_hs_0060794	296.422	121.411	1.28775	0.000448041	NA	NA	1	NA	NA	NA	ENSG00000189362	ENSG00000189362	ENSP00000386292,ENSP00000404283,ENSP00000403867,ENSP00000340087,ENSP00000410306
PH_hs_0012993	2352.1	963.539	1.28754	0.00499016	KATNAL1	Homo sapiens katanin p60 subunit A-like 1 (KATNAL1)	1	84056	NM_032116,NM_001014380	NP_115492.1,NP_001014402.1	ENSG00000102781	ENST00000380615,ENST00000380617,ENST00000480854,ENST00000414289,ENST00000441394	ENSP00000369989,ENSP00000369991,ENSP00000397776,ENSP00000407792
PH_hs_0023193	5715.37	2341.41	1.28747	0.00477438	PLEKHA5	Homo sapiens pleckstrin homology domain containing, family A member 5 (PLEKHA5)	1	54477	NM_001256787,NM_001256470,NM_019012	NP_001243716.1,NP_001243399.1,NP_061885.2	ENSG00000052126	ENST00000540972,ENST00000429027,ENST00000299275,ENST00000538714,ENST00000535357,ENST00000538034,ENST00000538305,ENST00000536974,ENST00000534979,ENST00000510738,ENST00000538677,ENST00000538068,ENST00000537027,ENST00000538972,ENST00000424268,ENST00000539256	ENSP00000439396,ENSP00000404296,ENSP00000299275,ENSP00000439673,ENSP00000446308,ENSP00000440371,ENSP00000441777,ENSP00000443553,ENSP00000400411,ENSP00000440611
PH_hs_0039958	1671.12	685.111	1.2864	0.00767808	DCAF6	Homo sapiens DDB1 and CUL4 associated factor 6 (DCAF6)	1	55827	NM_001017977,NM_018442	NP_001017977.1,NP_060912.2	ENSG00000143164	ENST00000450548,ENST00000470919,ENST00000367843,ENST00000470721,ENST00000312263,ENST00000367840,ENST00000455334,ENST00000491067,ENST00000460432,ENST00000489398,ENST00000478668,ENST00000432587	ENSP00000356817,ENSP00000432304,ENSP00000311949,ENSP00000356814,ENSP00000396238
PH_hs_0046357	160.419	65.7699	1.28635	0.0216554	ZNF680	Homo sapiens zinc finger protein 680 (ZNF680)	1	340252	NM_001130022	NP_001123494.1	ENSG00000173041	ENST00000309683,ENST00000476563,ENST00000470847,ENST00000447137,ENST00000473601	ENSP00000309330,ENSP00000393506
PH_hs_0047842	7456.53	3057.57	1.28612	0.00649785	PTPN21	Homo sapiens protein tyrosine phosphatase, non-receptor type 21 (PTPN21)	1	11099	NM_007039	NP_008970.2	ENSG00000070778	ENST00000556564,ENST00000553531,ENST00000536337,ENST00000554270,ENST00000557249,ENST00000554628,ENST00000555243,ENST00000554178,ENST00000328736	ENSP00000452414,ENSP00000450847,ENSP00000443951,ENSP00000451401,ENSP00000330276
PH_hs_0061458	1751.1	718.406	1.28539	0.00821738	DNAJC10	Homo sapiens DnaJ (Hsp40)	1	54431	NM_001271581,NM_018981,NR_073367,NR_073366,NR_073365	NP_001258510.1,NP_061854.1,-,-,-	ENSG00000077232	ENST00000264065,ENST00000491074,ENST00000469118,ENST00000418559,ENST00000494462,ENST00000459930,ENST00000444005,ENST00000616986,ENST00000613960,ENST00000537515	ENSP00000264065,ENSP00000389483,ENSP00000400096,ENSP00000479930,ENSP00000481044,ENSP00000441560
PH_hs_0005044	15974.6	6554.8	1.28515	0.00413952	WDR43	Homo sapiens WD repeat domain 43 (WDR43)	1	23160	NM_015131	NP_055946.1	ENSG00000163811	ENST00000407426,ENST00000434238,ENST00000440983,ENST00000296126,ENST00000466067,ENST00000446643	ENSP00000384302,ENSP00000390363,ENSP00000415355,ENSP00000296126
PH_hs_0047521	850.078	349.07	1.28408	0.0010281	PIGM	Homo sapiens phosphatidylinositol glycan anchor biosynthesis, class M (PIGM)	1	93183	NM_145167	NP_660150.1	ENSG00000143315	ENST00000368090	ENSP00000357069
PH_hs_0021948	25732.4	10567.4	1.28397	0.0113818	DNAJC7	Homo sapiens DnaJ (Hsp40)	1	7266	NM_001144766,NM_003315,NR_029431	NP_001138238.1,NP_003306.3,-	ENSG00000168259	ENST00000457167,ENST00000587727,ENST00000426588,ENST00000588814,ENST00000316603,ENST00000585693,ENST00000586335,ENST00000590197,ENST00000590847,ENST00000589810,ENST00000588641,ENST00000590348,ENST00000591153,ENST00000589576,ENST00000590774,ENST00000589586,ENST00000585866,ENST00000589773,ENST00000590886,ENST00000591787,ENST00000589547,ENST00000587380,ENST00000586240	ENSP00000406463,ENSP00000467702,ENSP00000394327,ENSP00000466114,ENSP00000313311,ENSP00000464993,ENSP00000467477,ENSP00000468805,ENSP00000464756,ENSP00000468102,ENSP00000465340,ENSP00000466748,ENSP00000466877,ENSP00000465228,ENSP00000465399,ENSP00000465140
PH_hs_0036367	846.73	347.988	1.28287	0.0109026	NA	NA	1	NA	NA	NA	ENSG00000185155	ENSG00000185155	ENSP00000442439,ENSP00000355775
PH_hs_0047336	1561.03	641.795	1.28231	0.00940046	BMPR1B	Homo sapiens bone morphogenetic protein receptor, type IB (BMPR1B)	1	658	NM_001256793,NM_001256794,NM_001256792,NM_001203	NP_001243722.1,NP_001243723.1,NP_001243721.1,NP_001194.1	ENSG00000138696	ENST00000515059,ENST00000506363,ENST00000512312,ENST00000509540,ENST00000502683,ENST00000264568,ENST00000394931,ENST00000440890	ENSP00000426617,ENSP00000421144,ENSP00000425444,ENSP00000421671,ENSP00000424693,ENSP00000264568,ENSP00000378389,ENSP00000401907
PH_hs_0061087	2129.58	875.677	1.2821	0.0035178	NA	NA	1	NA	NA	NA	ENSG00000214046	ENSG00000214046	ENSP00000432842,ENSP00000433833,ENSP00000471293,ENSP00000469440,ENSP00000472562,ENSP00000469962,ENSP00000417147,ENSP00000437332,ENSP00000471355,ENSP00000470601,ENSP00000469918,ENSP00000470899,ENSP00000471391,ENSP00000436448,ENSP00000435127,ENSP00000351569,ENSP00000486146
PH_hs_0047317	237.736	97.7863	1.28166	0.0202727	DLG1	Homo sapiens discs, large homolog 1 (Drosophila)	1	1739	NM_001204388,NM_001204387,NM_001204386,NM_001098424,NM_004087	NP_001191317.1,NP_001191316.1,NP_001191315.1,NP_001091894.1,NP_004078.2	ENSG00000075711	ENST00000346964,ENST00000469371,ENST00000419354,ENST00000452595,ENST00000422288,ENST00000448528,ENST00000443183,ENST00000450955,ENST00000392382,ENST00000475394,ENST00000470629,ENST00000419227,ENST00000392381,ENST00000471733,ENST00000493937,ENST00000447466,ENST00000477312,ENST00000453607,ENST00000456699,ENST00000392380,ENST00000485409,ENST00000419553,ENST00000469073,ENST00000436682,ENST00000486877…	ENSP00000345731,ENSP00000407531,ENSP00000398939,ENSP00000413238,ENSP00000391732,ENSP00000396658,ENSP00000411278,ENSP00000376187,ENSP00000396768,ENSP00000376186,ENSP00000398702,ENSP00000412579,ENSP00000396474,ENSP00000376185,ENSP00000414189,ENSP00000393771,ENSP00000390403,ENSP00000400169,ENSP00000350303
PH_hs_0022489	6950.65	2859.53	1.28137	0.00790688	HSD17B12	Homo sapiens hydroxysteroid (17-beta)	1	51144	NM_016142	NP_057226.1	ENSG00000149084	ENST00000526615,ENST00000532864,ENST00000533358,ENST00000529261,ENST00000532989,ENST00000527433,ENST00000531185,ENST00000278353,ENST00000395700,ENST00000527213,ENST00000532178,ENST00000533090,ENST00000533802,ENST00000534053,ENST00000525736	ENSP00000436582,ENSP00000278353,ENSP00000379052
PH_hs_0006053	1734.18	713.727	1.28081	0.00355986	TAB2	Homo sapiens TGF-beta activated kinase 1/MAP3K7 binding protein 2 (TAB2)	1	23118	NM_015093	NP_055908.1	ENSG00000055208	ENST00000606202,ENST00000461481,ENST00000606797,ENST00000367456,ENST00000470466,ENST00000484505,ENST00000538427	ENSP00000476139,ENSP00000475580,ENSP00000356426,ENSP00000432709,ENSP00000445752
PH_hs_0004675	18009.1	7412.49	1.28069	0.0031432	RAD21	Homo sapiens RAD21 homolog (S. pombe)	1	5885	NM_006265	NP_006256.1	ENSG00000164754	ENST00000297338,ENST00000523986,ENST00000517749,ENST00000518055,ENST00000520992,ENST00000517485,ENST00000523547,ENST00000519837,ENST00000522699,ENST00000519469	ENSP00000297338,ENSP00000428513,ENSP00000430273,ENSP00000428003,ENSP00000429342,ENSP00000427923,ENSP00000430524,ENSP00000428158
PH_hs_0015747	6594.04	2714.21	1.28063	0.0046431	IBTK	Homo sapiens inhibitor of Bruton agammaglobulinemia tyrosine kinase (IBTK)	1	25998	NM_015525	NP_056340.2	ENSG00000005700	ENST00000306270,ENST00000505222,ENST00000508381,ENST00000445419,ENST00000503400,ENST00000503631,ENST00000510291,ENST00000471036,ENST00000369751,ENST00000610980	ENSP00000305721,ENSP00000422136,ENSP00000422762,ENSP00000426405,ENSP00000424634,ENSP00000478891
PH_hs_0049556	11653.8	4801.75	1.27917	0.00424355	NBPF15|NBPF14|NBPF11|NBPF3|NBPF22P	Homo sapiens neuroblastoma breakpoint family, member 15 (NBPF15)|Homo sapiens neuroblastoma breakpoint family, member 14 (NBPF14)|Homo sapiens neuroblastoma breakpoint family, member 11 (NBPF11)|Homo sapiens neuroblastoma breakpoint family, member 3 (NBPF3)|Homo sapiens neuroblastoma breakpoint family, member 22, pseudogene (NBPF22P)	4	284565|25832|200030|84224|285622	NM_001170755,NM_173638|NM_015383|NM_183372|NM_032264,NM_001256417,NM_001256416,NR_046176|NR_003719	NP_001164226.1,NP_775909.2|NP_056198.2|NP_899228.4|NP_115640.1,NP_001243346.1,NP_001243345.1,-|-	ENSG00000266338|ENSG00000270629|ENSG00000263956|ENSG00000142794	ENST00000488031,ENST00000584793,ENST00000579734,ENST00000478419,ENST00000584575,ENST00000578953,ENST00000581897,ENST00000577412|ENST00000611826|ENST00000614506,ENST00000615281,ENST00000613531,ENST00000614015,ENST00000614785,ENST00000580077|ENST00000454000,ENST00000475869,ENST00000318220,ENST00000478653,ENST00000485941,ENST00000342104,ENST00000486229,ENST00000318249,ENST00000434838,ENST00000467103…	ENSP00000481835,ENSP00000463178,ENSP00000462600|ENSP00000479380|ENSP00000478618,ENSP00000477509,ENSP00000477874,ENSP00000484213,ENSP00000479429,ENSP00000463391|ENSP00000415711,ENSP00000316739,ENSP00000340336,ENSP00000478530,ENSP00000316782,ENSP00000391865,ENSP00000479028,ENSP00000484028
PH_hs_0063428	5418.35	2233.8	1.27835	0.00214714	CDC7	Homo sapiens cell division cycle 7 (CDC7)	1	8317	NM_001134420,NM_001134419,NM_003503	NP_001127892.1,NP_001127891.1,NP_003494.1	ENSG00000097046	ENST00000234626,ENST00000426137,ENST00000497611,ENST00000486509,ENST00000428239	ENSP00000234626,ENSP00000398077,ENSP00000393139
PH_hs_0030090	1732.32	714.31	1.27809	0.0252643	CLIP1	Homo sapiens CAP-GLY domain containing linker protein 1 (CLIP1)	1	6249	NM_001247997,NM_198240,NM_002956	NP_001234926.1,NP_937883.1,NP_002947.1	ENSG00000130779	ENST00000361654,ENST00000545889,ENST00000302528,ENST00000537178,ENST00000501271,ENST00000536634,ENST00000540539,ENST00000538120,ENST00000540338,ENST00000543205,ENST00000540304,ENST00000514271,ENST00000541410,ENST00000537004,ENST00000541108,ENST00000535290,ENST00000539080,ENST00000358808,ENST00000620786	ENSP00000355314,ENSP00000438743,ENSP00000303585,ENSP00000445531,ENSP00000437617,ENSP00000439093,ENSP00000437786,ENSP00000441409,ENSP00000446379,ENSP00000439472,ENSP00000445387,ENSP00000351665,ENSP00000479322
PH_hs_0000418	2386.05	983.95	1.27797	0.0109719	SRSF10	Homo sapiens serine/arginine-rich splicing factor 10 (SRSF10)	1	10772	NM_001191005,NM_054016	NP_001177934.1,NP_473357.1	ENSG00000188529	ENST00000344989,ENST00000453840,ENST00000341154,ENST00000484146,ENST00000473858,ENST00000374452,ENST00000374453,ENST00000343255,ENST00000492112,ENST00000485841,ENST00000338597,ENST00000495785,ENST00000473754,ENST00000497214,ENST00000485292,ENST00000469303	ENSP00000342913,ENSP00000388991,ENSP00000419813,ENSP00000473293,ENSP00000363576,ENSP00000363577,ENSP00000344149,ENSP00000420195,ENSP00000473291
PH_hs_0024288	895.001	369.515	1.27626	0.00440161	FNIP2	Homo sapiens folliculin interacting protein 2 (FNIP2)	1	57600	NM_020840	NP_065891.1	ENSG00000052795	ENST00000264433,ENST00000504704,ENST00000505445,ENST00000512986,ENST00000504715,ENST00000505130	ENSP00000264433,ENSP00000421488,ENSP00000420841
PH_hs_0002497	4344.33	1794.62	1.27546	0.000550313	MBNL1	Homo sapiens muscleblind-like splicing regulator 1 (MBNL1)	1	4154	NM_207297,NM_207296,NM_207295,NM_207294,NM_207293,NM_207292,NM_021038	NP_997180.1,NP_997179.1,NP_997178.1,NP_997177.1,NP_997176.1,NP_997175.1,NP_066368.2	ENSG00000152601	ENST00000477171,ENST00000355460,ENST00000461436,ENST00000495875,ENST00000493459,ENST00000324210,ENST00000459747,ENST00000460591,ENST00000466565,ENST00000498502,ENST00000485910,ENST00000463374,ENST00000465907,ENST00000492948,ENST00000485509,ENST00000464596,ENST00000460166,ENST00000478535,ENST00000497971,ENST00000282486,ENST00000545754,ENST00000357472,ENST00000324196,ENST00000282488	ENSP00000347637,ENSP00000417741,ENSP00000419347,ENSP00000319429,ENSP00000417169,ENSP00000420680,ENSP00000420327,ENSP00000418427,ENSP00000418108,ENSP00000417630,ENSP00000420103,ENSP00000418876,ENSP00000418109,ENSP00000418508,ENSP00000282486,ENSP00000437491,ENSP00000350064,ENSP00000319374,ENSP00000282488
PH_hs_0047286	354.931	146.627	1.27539	0.00353786	USP47	Homo sapiens ubiquitin specific peptidase 47 (USP47)	1	55031	NM_017944	NP_060414.3	ENSG00000170242	ENST00000339865,ENST00000525257,ENST00000527733,ENST00000399455,ENST00000525367,ENST00000525078,ENST00000531513,ENST00000530041,ENST00000530369,ENST00000305481,ENST00000529813	ENSP00000339957,ENSP00000433146,ENSP00000382382
PH_hs_0062647	120.977	50	1.27474	0.000162188	LOC101929372	Homo sapiens uncharacterized LOC101929372 (LOC101929372)	1	101929372	NM_001288707	NP_001275636.1	NA	NA	NA
PH_hs_0004933	459.978	190.219	1.2739	0.00548894	SP4	Homo sapiens Sp4 transcription factor (SP4)	1	6671	NM_003112	NP_003103.2	ENSG00000105866	ENST00000222584,ENST00000432066,ENST00000448246,ENST00000440636	ENSP00000222584,ENSP00000393623,ENSP00000390817
PH_hs_0020409	1436.11	593.927	1.2738	0.00420398	SLU7	Homo sapiens SLU7 splicing factor homolog (S. cerevisiae)	1	10569	NM_006425	NP_006416.3	ENSG00000164609	ENST00000297151,ENST00000521320,ENST00000520841,ENST00000523219,ENST00000521826,ENST00000521190,ENST00000519349,ENST00000518268,ENST00000520664	ENSP00000297151,ENSP00000428943,ENSP00000429990,ENSP00000428362
PH_hs_0022299	150.22	62.1355	1.27359	0.00029128	TDRD3	Homo sapiens tudor domain containing 3 (TDRD3)	1	81550	NM_001146071,NM_001146070,NM_030794	NP_001139543.1,NP_001139542.1,NP_110421.1	ENSG00000083544	ENST00000484389,ENST00000377894,ENST00000377881,ENST00000377882,ENST00000463109,ENST00000471710,ENST00000535286,ENST00000196169,ENST00000621840	ENSP00000432703,ENSP00000367126,ENSP00000367113,ENSP00000367114,ENSP00000440190,ENSP00000196169,ENSP00000477993
PH_hs_0049015	12954.8	5362.89	1.27241	0.00187589	GOPC	Homo sapiens golgi-associated PDZ and coiled-coil motif containing (GOPC)	1	57120	NM_001017408,NM_020399	NP_001017408.1,NP_065132.1	ENSG00000047932	ENST00000368498,ENST00000052569,ENST00000535237	ENSP00000357484,ENSP00000052569,ENSP00000445690
PH_hs_0003940	7014.38	2904.54	1.27201	0.000736729	GOLT1B	Homo sapiens golgi transport 1B (GOLT1B)	1	51026	NM_016072	NP_057156.1	ENSG00000111711	ENST00000535593,ENST00000542038,ENST00000545113,ENST00000540141,ENST00000229314,ENST00000545093,ENST00000539663,ENST00000539025,ENST00000542194,ENST00000631252	ENSP00000446231,ENSP00000437351,ENSP00000229314,ENSP00000440666,ENSP00000446405,ENSP00000441878,ENSP00000486919
PH_hs_0025351	2944.73	1219.43	1.27193	0.00658113	RAPGEF6	Homo sapiens Rap guanine nucleotide exchange factor (GEF)	1	51735	NM_001164388,NM_001164387,NM_001164386,NM_016340	NP_001157860.1,NP_001157859.1,NP_001157858.1,NP_057424.3	ENSG00000158987	ENST00000509018,ENST00000512611,ENST00000507093,ENST00000296859,ENST00000627212,ENST00000512052,ENST00000308008,ENST00000515170,ENST00000510071,ENST00000504919,ENST00000514179,ENST00000513227,ENST00000504575,ENST00000504039,ENST00000503398,ENST00000307984	ENSP00000421684,ENSP00000426081,ENSP00000296859,ENSP00000487439,ENSP00000426910,ENSP00000311419,ENSP00000425772,ENSP00000425389,ENSP00000424574,ENSP00000425891,ENSP00000427102,ENSP00000309298
PH_hs_0010044	610.229	252.733	1.27174	0.00745542	ENDOD1	Homo sapiens endonuclease domain containing 1 (ENDOD1)	1	23052	NM_015036	NP_055851.1	ENSG00000149218	ENST00000278505	ENSP00000278505
PH_hs_0045605	207.99	86.1807	1.27108	0.000229253	AHI1	Homo sapiens Abelson helper integration site 1 (AHI1)	1	54806	NM_001134832	NP_001128304.1	ENSG00000135541	ENST00000367800,ENST00000457866,ENST00000475846,ENST00000498558,ENST00000367799,ENST00000527681,ENST00000265602,ENST00000487135,ENST00000533029,ENST00000531788,ENST00000327035,ENST00000529865,ENST00000524469,ENST00000488690,ENST00000528103,ENST00000534469,ENST00000531527	ENSP00000356774,ENSP00000388650,ENSP00000435710,ENSP00000356773,ENSP00000433864,ENSP00000265602,ENSP00000432167,ENSP00000322478,ENSP00000434697,ENSP00000433063,ENSP00000433017,ENSP00000436071,ENSP00000436516
PH_hs_0060695	3031.29	1256.95	1.27	0.00250752	PNPT1	Homo sapiens polyribonucleotide nucleotidyltransferase 1 (PNPT1)	1	87178	NM_033109	NP_149100.2	ENSG00000138035	ENST00000447944,ENST00000415374,ENST00000260604,ENST00000481066,ENST00000415489,ENST00000429805,ENST00000625249	ENSP00000400646,ENSP00000393953,ENSP00000260604,ENSP00000411057,ENSP00000411994,ENSP00000486227
PH_hs_0026964	1508.51	625.868	1.26919	0.012875	MSL2	Homo sapiens male-specific lethal 2 homolog (Drosophila)	1	55167	NM_001145417,NM_018133	NP_001138889.1,NP_060603.2	ENSG00000174579	ENST00000309993,ENST00000434835,ENST00000481989,ENST00000491050,ENST00000473093	ENSP00000311827,ENSP00000387948,ENSP00000418752,ENSP00000417956,ENSP00000418655
PH_hs_0060636	7915.22	3284.43	1.26898	0.00124131	ZNF24	Homo sapiens zinc finger protein 24 (ZNF24)	1	7572	NM_006965	NP_008896.2	ENSG00000172466	ENST00000261332,ENST00000589881,ENST00000399061,ENST00000590140,ENST00000589539,ENST00000593130	ENSP00000261332,ENSP00000467655,ENSP00000382015,ENSP00000467432,ENSP00000467608,ENSP00000467924
PH_hs_0042202	138.76	57.651	1.26717	0.0115614	MTNR1A	Homo sapiens melatonin receptor 1A (MTNR1A)	1	4543	NM_005958	NP_005949.1	ENSG00000168412	ENST00000307161	ENSP00000302811
PH_hs_0043650	840.187	349.089	1.26712	0.00842677	CCNL2	Homo sapiens cyclin L2 (CCNL2)	1	81669	NM_030937	NP_112199.2	ENSG00000221978	ENST00000480479,ENST00000482621,ENST00000463260,ENST00000400809,ENST00000496007,ENST00000482365,ENST00000481223,ENST00000418865,ENST00000505849,ENST00000488340,ENST00000492998,ENST00000469113,ENST00000480646,ENST00000471930,ENST00000408918,ENST00000473872,ENST00000425598,ENST00000463895,ENST00000497013,ENST00000408952	ENSP00000462056,ENSP00000383611,ENSP00000423734,ENSP00000424647,ENSP00000386158,ENSP00000392899,ENSP00000464685,ENSP00000386132
PH_hs_0043581	524.794	218.061	1.26702	0.0108959	AIMP1	Homo sapiens aminoacyl tRNA synthetase complex-interacting multifunctional protein 1 (AIMP1)	1	9255	NM_001142416,NM_001142415,NM_004757	NP_001135888.1,NP_001135887.1,NP_004748.2	ENSG00000164022	ENST00000510207,ENST00000358008,ENST00000394701,ENST00000442366	ENSP00000423681,ENSP00000350699,ENSP00000378191,ENSP00000405248
PH_hs_0004991	2055.46	854.128	1.26694	0.00372122	OTUD4	Homo sapiens OTU deubiquitinase 4 (OTUD4)	1	54726	NM_001102653	NP_001096123.1	ENSG00000164164	ENST00000455611,ENST00000454497,ENST00000447906,ENST00000509517,ENST00000514973,ENST00000505976,ENST00000509620,ENST00000504501,ENST00000509985,ENST00000504331	ENSP00000409279,ENSP00000395487,ENSP00000425972,ENSP00000424192,ENSP00000423453
PH_hs_0060839	543.595	225.902	1.26684	0.00860086	FRMD3	Homo sapiens FERM domain containing 3 (FRMD3)	1	257019	NM_174938,NM_001244960	NP_777598.3,NP_001231889.1	ENSG00000172159	ENST00000328788,ENST00000376434,ENST00000376438,ENST00000304195,ENST00000465485,ENST00000431299,ENST00000621208	ENSP00000328615,ENSP00000365617,ENSP00000365621,ENSP00000303508,ENSP00000412719,ENSP00000484839
PH_hs_0012893	1530.65	636.27	1.26643	0.00884519	KCTD3	Homo sapiens potassium channel tetramerization domain containing 3 (KCTD3)	1	51133	NM_016121	NP_057205.2	ENSG00000136636	ENST00000259154,ENST00000448333,ENST00000452413,ENST00000495537,ENST00000465650	ENSP00000259154,ENSP00000396726,ENSP00000399962
PH_hs_0035388	373.993	155.476	1.26632	0.00374716	NLN	Homo sapiens neurolysin (metallopeptidase M3 family)	1	57486	NM_020726	NP_065777.1	ENSG00000123213	ENST00000380985,ENST00000502464,ENST00000514991,ENST00000506539,ENST00000506799,ENST00000506677,ENST00000511299,ENST00000509935,ENST00000507201,ENST00000515595	ENSP00000370372,ENSP00000423214,ENSP00000422822,ENSP00000427417,ENSP00000426959
PH_hs_0022032	418.851	174.184	1.26582	0.00309928	GUF1	Homo sapiens GUF1 GTPase homolog (S. cerevisiae)	1	60558	NM_021927	NP_068746.2	ENSG00000151806	ENST00000506793,ENST00000281543,ENST00000513775,ENST00000511493	ENSP00000281543,ENSP00000422681
PH_hs_0000593	360.271	149.894	1.26514	0.00369487	ZNF25	Homo sapiens zinc finger protein 25 (ZNF25)	1	219749	NM_145011	NP_659448.1	ENSG00000175395	ENST00000302609,ENST00000374633,ENST00000467975	ENSP00000302222
PH_hs_0048243	1657.05	689.518	1.26496	0.00635846	ADRBK2	Homo sapiens adrenergic, beta, receptor kinase 2 (ADRBK2)	1	157	NM_005160	NP_005151.2	ENSG00000100077	ENST00000324198,ENST00000455558,ENST00000619906	ENSP00000317578,ENSP00000393688,ENSP00000478925
PH_hs_0002173	352.593	146.724	1.2649	0.00521374	ARRDC3	Homo sapiens arrestin domain containing 3 (ARRDC3)	1	57561	NM_020801	NP_065852.1	ENSG00000113369	ENST00000265138,ENST00000511391,ENST00000505631,ENST00000514284,ENST00000508948,ENST00000503192,ENST00000507075	ENSP00000265138
PH_hs_0034169	1689.12	703.215	1.26424	0.000843293	NBPF15|NBPF14|NBPF11	Homo sapiens neuroblastoma breakpoint family, member 15 (NBPF15)|Homo sapiens neuroblastoma breakpoint family, member 14 (NBPF14)|Homo sapiens neuroblastoma breakpoint family, member 11 (NBPF11)	4	284565|25832|200030	NM_001170755,NM_173638|NM_015383|NM_183372	NP_001164226.1,NP_775909.2|NP_056198.2|NP_899228.4	ENSG00000266338|ENSG00000270629|ENSG00000263956	ENST00000488031,ENST00000584793,ENST00000579734,ENST00000478419,ENST00000584575,ENST00000578953,ENST00000581897,ENST00000577412|ENST00000611826|ENST00000614506,ENST00000615281,ENST00000613531,ENST00000614015,ENST00000614785,ENST00000580077	ENSP00000481835,ENSP00000463178,ENSP00000462600|ENSP00000479380|ENSP00000478618,ENSP00000477509,ENSP00000477874,ENSP00000484213,ENSP00000479429,ENSP00000463391
PH_hs_0044239	1224.14	509.806	1.26375	0.000662425	PPM1B	PREDICTED: Homo sapiens protein phosphatase, Mg2+/Mn2+ dependent, 1B (PPM1B)	1	5495	XM_011532936,NM_177969,NM_177968,NM_002706,NM_001033557	XP_011531238.1,NP_808908.1,NP_808907.1,NP_002697.1,NP_001028729.1	ENSG00000138032	ENST00000419807,ENST00000409486,ENST00000409432,ENST00000282412,ENST00000378551,ENST00000378540,ENST00000345249,ENST00000409473,ENST00000459690,ENST00000487286,ENST00000488866	ENSP00000390087,ENSP00000387287,ENSP00000282412,ENSP00000367813,ENSP00000326089,ENSP00000386982
PH_hs_0032718	1577.77	657.118	1.26366	0.000241286	SF3B1	Homo sapiens splicing factor 3b, subunit 1, 155kDa (SF3B1)	1	23451	NM_012433	NP_036565.2	ENSG00000115524	ENST00000335508,ENST00000479532,ENST00000424674,ENST00000496458,ENST00000462613,ENST00000468925,ENST00000470268,ENST00000482158,ENST00000409915,ENST00000487698,ENST00000414963,ENST00000414174	ENSP00000335321,ENSP00000409435,ENSP00000428820,ENSP00000419896,ENSP00000402997,ENSP00000392117
PH_hs_0001840	780.409	325.231	1.26277	0.00463045	ZWILCH	Homo sapiens zwilch kinetochore protein (ZWILCH)	1	55055	NM_017975	NP_060445.3	ENSG00000174442	ENST00000535141,ENST00000307897,ENST00000446801,ENST00000563698,ENST00000565627,ENST00000564309,ENST00000567926,ENST00000564179,ENST00000565960,ENST00000561583,ENST00000562645,ENST00000567816,ENST00000569489,ENST00000613446	ENSP00000437749,ENSP00000311429,ENSP00000402217,ENSP00000454737,ENSP00000456689,ENSP00000455548,ENSP00000455336,ENSP00000477955
PH_hs_0017288	1436.61	598.771	1.2626	0.00401463	CHD2	Homo sapiens chromodomain helicase DNA binding protein 2 (CHD2)	1	1106	NM_001271	NP_001262.3	ENSG00000173575	ENST00000626874,ENST00000394196,ENST00000627622,ENST00000629346,ENST00000628375,ENST00000420239,ENST00000625990,ENST00000626782,ENST00000629136,ENST00000625243,ENST00000630016,ENST00000628181,ENST00000627200,ENST00000625463,ENST00000628118,ENST00000627185,ENST00000625662,ENST00000629104,ENST00000630813,ENST00000627460	ENSP00000486629,ENSP00000377747,ENSP00000486926,ENSP00000487299,ENSP00000487577,ENSP00000406581,ENSP00000485890,ENSP00000486487,ENSP00000486417,ENSP00000486931,ENSP00000486391,ENSP00000486007,ENSP00000485681,ENSP00000485982
PH_hs_0000757	1215.07	506.588	1.26215	0.00606442	CLDN1	Homo sapiens claudin 1 (CLDN1)	1	9076	NM_021101	NP_066924.1	ENSG00000163347	ENST00000295522,ENST00000490800	ENSP00000295522
PH_hs_0028131	235.051	98.1003	1.26065	0.00697311	MAP3K7	Homo sapiens mitogen-activated protein kinase kinase kinase 7 (MAP3K7)	1	6885	NM_145333,NM_003188	NP_663306.1,NP_003179.1	ENSG00000135341	ENST00000369325,ENST00000369327,ENST00000369332,ENST00000369329,ENST00000479630,ENST00000369320	ENSP00000358331,ENSP00000358333,ENSP00000358338,ENSP00000358335,ENSP00000358326
PH_hs_0045659	607.239	253.462	1.2605	0.0259895	KHDC1L	Homo sapiens KH homology domain containing 1-like (KHDC1L)	1	100129128	NM_001126063	NP_001119535.1	ENSG00000256980	ENST00000370388,ENST00000471312	ENSP00000359415
PH_hs_0022960	407.238	170.061	1.25982	0.00697835	RBM25	Homo sapiens RNA binding motif protein 25 (RBM25)	1	58517	NM_021239	NP_067062.1	ENSG00000119707	ENST00000261973,ENST00000527432,ENST00000531500,ENST00000532683,ENST00000525321,ENST00000526754,ENST00000525161,ENST00000528081,ENST00000532192,ENST00000532483,ENST00000527449,ENST00000530978	ENSP00000261973,ENSP00000431150,ENSP00000434333,ENSP00000436868,ENSP00000436225,ENSP00000434004,ENSP00000434444,ENSP00000434950
PH_hs_0028458	2453.28	1024.67	1.25955	0.00365259	ZNF766	Homo sapiens zinc finger protein 766 (ZNF766)	1	90321	NM_001010851	NP_001010851.1	ENSG00000196214	ENST00000439461,ENST00000593703,ENST00000601711,ENST00000599581,ENST00000600821,ENST00000595149,ENST00000595000,ENST00000593612,ENST00000600016	ENSP00000409652,ENSP00000469186,ENSP00000472743,ENSP00000471965,ENSP00000472708,ENSP00000471620,ENSP00000472041,ENSP00000468950
PH_hs_0015079	349.856	146.199	1.25883	0.00860068	PPM1K	Homo sapiens protein phosphatase, Mg2+/Mn2+ dependent, 1K (PPM1K)	1	152926	NM_152542	NP_689755.3	ENSG00000163644	ENST00000608933,ENST00000295908,ENST00000508256,ENST00000510548,ENST00000511506,ENST00000506423,ENST00000513546,ENST00000514204,ENST00000505022,ENST00000509340	ENSP00000477341,ENSP00000295908,ENSP00000476452,ENSP00000476789,ENSP00000477241,ENSP00000477051,ENSP00000477211
PH_hs_0062774	32467.7	13568.1	1.25879	0.0144714	TWF1	Homo sapiens twinfilin actin binding protein 1 (TWF1)	1	5756	NR_073473,NR_073472,NM_002822,NM_001242397	-,-,NP_002813.3,NP_001229326.1	ENSG00000151239	ENST00000552521,ENST00000395510,ENST00000547459,ENST00000548315,ENST00000551789,ENST00000546662,ENST00000550371,ENST00000548403,ENST00000546506,ENST00000547564,ENST00000547961	ENSP00000448750,ENSP00000378886,ENSP00000446665,ENSP00000449428,ENSP00000448221,ENSP00000448682,ENSP00000446696,ENSP00000448230
PH_hs_0048950	881.61	368.421	1.25878	0.00500135	RABL3	Homo sapiens RAB, member of RAS oncogene family-like 3 (RABL3)	1	285282	NM_173825	NP_776186.2	ENSG00000144840	ENST00000273375,ENST00000473654,ENST00000485161,ENST00000481015,ENST00000465022,ENST00000491398,ENST00000483733,ENST00000468192	ENSP00000273375,ENSP00000419310,ENSP00000417266,ENSP00000418854,ENSP00000420573,ENSP00000419986
PH_hs_0023084	1496.72	625.699	1.25826	0.000111158	ITGA6	Homo sapiens integrin, alpha 6 (ITGA6)	1	3655	NM_001079818,NM_000210	NP_001073286.1,NP_000201.2	ENSG00000091409	ENST00000412899,ENST00000409532,ENST00000264107,ENST00000442250,ENST00000458358,ENST00000409080,ENST00000497107,ENST00000416789,ENST00000469534,ENST00000470259,ENST00000475302	ENSP00000413470,ENSP00000386614,ENSP00000264107,ENSP00000406694,ENSP00000394169,ENSP00000386896,ENSP00000388435
PH_hs_0028373	2760.33	1154.17	1.25798	0.00240913	OSBPL1A	Homo sapiens oxysterol binding protein-like 1A (OSBPL1A)	1	114876	NM_001242508,NM_018030,NM_080597	NP_001229437.1,NP_060500.3,NP_542164.2	ENSG00000141447	ENST00000319481,ENST00000399443,ENST00000357041,ENST00000578013,ENST00000578055,ENST00000585247,ENST00000584119,ENST00000581043,ENST00000579851,ENST00000578091,ENST00000582645,ENST00000579764,ENST00000582350,ENST00000399441,ENST00000582618,ENST00000581343	ENSP00000320291,ENSP00000382372,ENSP00000349545,ENSP00000464617,ENSP00000462155,ENSP00000464541,ENSP00000463452,ENSP00000462887,ENSP00000462477,ENSP00000382370
PH_hs_0012927	8556.99	3578.75	1.25765	0.0038315	NCBP2	Homo sapiens nuclear cap binding protein subunit 2, 20kDa (NCBP2)	1	22916	NM_001042540,NM_007362	NP_001036005.1,NP_031388.2	ENSG00000114503	ENST00000467803,ENST00000447325,ENST00000463783,ENST00000321256,ENST00000428425,ENST00000427641,ENST00000452404,ENST00000468923,ENST00000422610,ENST00000411704,ENST00000479647,ENST00000482976,ENST00000455953	ENSP00000413518,ENSP00000326806,ENSP00000414122,ENSP00000397619,ENSP00000412785,ENSP00000394105,ENSP00000389315,ENSP00000402549
PH_hs_0028828	155.93	65.2916	1.25593	0.0017386	BBS12	Homo sapiens Bardet-Biedl syndrome 12 (BBS12)	1	166379	NM_001178007,NM_152618	NP_001171478.1,NP_689831.2	ENSG00000181004	ENST00000314218,ENST00000433287,ENST00000542236	ENSP00000319062,ENSP00000398912,ENSP00000438273
PH_hs_0048779	166.154	69.5972	1.25542	0.00904625	WDR5B	Homo sapiens WD repeat domain 5B (WDR5B)	1	54554	NM_019069	NP_061942.2	ENSG00000196981	ENST00000330689	ENSP00000330381
PH_hs_0023387	1093.74	458.532	1.25417	0.000232924	MASTL	Homo sapiens microtubule associated serine/threonine kinase-like (MASTL)	1	84930	NM_001172304,NM_032844,NM_001172303	NP_001165775.1,NP_116233.2,NP_001165774.1	ENSG00000120539	ENST00000375946,ENST00000375940,ENST00000342386,ENST00000477034	ENSP00000365113,ENSP00000365107,ENSP00000343446,ENSP00000478938
PH_hs_0038234	1478.48	619.973	1.25383	0.00138776	NA	NA	1	NA	NA	NA	ENSG00000162819	ENSG00000162819	ENSP00000343742,ENSP00000398862,ENSP00000441080,ENSP00000440041,ENSP00000478496
PH_hs_0027553	1006.88	422.31	1.25351	0.0144247	FAM20B	Homo sapiens family with sequence similarity 20, member B (FAM20B)	1	9917	NM_014864	NP_055679.1	ENSG00000116199	ENST00000440702,ENST00000263733	ENSP00000404005,ENSP00000263733
PH_hs_0006310	1553.01	651.375	1.2535	0.00142489	ZAK	Homo sapiens sterile alpha motif and leucine zipper containing kinase AZK (ZAK)	1	51776	NM_133646	NP_598407.1	ENSG00000091436	ENST00000409176,ENST00000468408,ENST00000338983,ENST00000476618,ENST00000375213,ENST00000422149,ENST00000480606,ENST00000539448	ENSP00000387259,ENSP00000340257,ENSP00000364361,ENSP00000411923,ENSP00000439414
PH_hs_0039698	741.324	310.963	1.25336	0.00271493	RBMX	Homo sapiens RNA binding motif protein, X-linked (RBMX)	1	27316	NM_001164803	NP_001158275.1	ENSG00000147274	ENST00000561733,ENST00000431446,ENST00000496459,ENST00000568578,ENST00000419968,ENST00000464781,ENST00000320676,ENST00000562646,ENST00000565438,ENST00000567262,ENST00000563370,ENST00000565907	ENSP00000411989,ENSP00000457691,ENSP00000405117,ENSP00000456048,ENSP00000359645,ENSP00000457051,ENSP00000457866,ENSP00000454777
PH_hs_0014453	1673.53	702.161	1.25302	0.0404578	TNKS2	Homo sapiens tankyrase, TRF1-interacting ankyrin-related ADP-ribose polymerase 2 (TNKS2)	1	80351	NM_025235	NP_079511.1	ENSG00000107854	ENST00000371627	ENSP00000360689
PH_hs_0037502	119.141	50	1.25266	0.00351705	MTL5	Homo sapiens metallothionein-like 5, testis-specific (tesmin)	1	9633	NM_001039656	NP_001034745.1	ENSG00000132749	ENST00000255087,ENST00000544398,ENST00000543240,ENST00000540869,ENST00000443940,ENST00000438124,ENST00000544963,ENST00000538944,ENST00000432435	ENSP00000255087,ENSP00000454311,ENSP00000403086,ENSP00000440968
PH_hs_0049361	4544.44	1907.21	1.25264	0.00385075	NDFIP1	Homo sapiens Nedd4 family interacting protein 1 (NDFIP1)	1	80762	NM_030571	NP_085048.1	ENSG00000131507	ENST00000253814,ENST00000509436,ENST00000505614,ENST00000503388	ENSP00000253814
PH_hs_0061179	3354	1408.25	1.25198	5.71234e-05	NA	NA	1	NA	NA	NA	ENSG00000124613	ENSG00000124613	ENSP00000419498,ENSP00000244576
PH_hs_0024037	851.265	357.551	1.25146	0.00158872	DDX18	Homo sapiens DEAD (Asp-Glu-Ala-Asp)	1	8886	NM_006773	NP_006764.3	ENSG00000088205	ENST00000263239,ENST00000474694,ENST00000489933,ENST00000415038,ENST00000476149,ENST00000461443	ENSP00000263239,ENSP00000415604
PH_hs_0038510	574.475	241.305	1.25139	0.00174005	SMAD2	Homo sapiens SMAD family member 2 (SMAD2)	1	4087	NM_001135937,NM_005901,NM_001003652	NP_001129409.1,NP_005892.1,NP_001003652.1	ENSG00000175387	ENST00000262160,ENST00000402690,ENST00000586040,ENST00000591214,ENST00000587353,ENST00000587269,ENST00000586514,ENST00000587421,ENST00000586487,ENST00000589877,ENST00000585978,ENST00000356825	ENSP00000262160,ENSP00000384449,ENSP00000466193,ENSP00000467075,ENSP00000466254,ENSP00000465355,ENSP00000468202,ENSP00000465971,ENSP00000468732,ENSP00000349282
PH_hs_0022092	2743.19	1152.59	1.25098	0.00510584	PANX1	Homo sapiens pannexin 1 (PANX1)	1	24145	NM_015368	NP_056183.2	ENSG00000110218	ENST00000227638,ENST00000436171	ENSP00000227638,ENSP00000411461
PH_hs_0017504	121.391	51.0124	1.25074	0.000311445	SCLT1	Homo sapiens sodium channel and clathrin linker 1 (SCLT1)	1	132320	NM_144643	NP_653244.2	ENSG00000151466	ENST00000503565,ENST00000281142,ENST00000506233,ENST00000439369,ENST00000503215,ENST00000502495,ENST00000506368,ENST00000511426,ENST00000503401	ENSP00000281142,ENSP00000395292,ENSP00000424029,ENSP00000424304,ENSP00000420861,ENSP00000425315
PH_hs_0047656	675.512	283.896	1.25062	0.00081019	ALKBH8	Homo sapiens alkB, alkylation repair homolog 8 (E. coli)	1	91801	NM_138775	NP_620130.2	ENSG00000137760	ENST00000428149,ENST00000429370,ENST00000389568,ENST00000260318,ENST00000417449,ENST00000393100,ENST00000530933	ENSP00000415885,ENSP00000391225,ENSP00000374219,ENSP00000260318,ENSP00000397673,ENSP00000376812
PH_hs_0000296	2054	863.545	1.25009	0.0146219	NEK3	Homo sapiens NIMA-related kinase 3 (NEK3)	1	4752	NR_027415,NM_152720,NM_002498,NM_001146099	-,NP_689933.1,NP_002489.1,NP_001139571.1	ENSG00000136098	ENST00000620675,ENST00000610828,ENST00000550331,ENST00000617054,ENST00000618856,ENST00000551355,ENST00000552973,ENST00000550841,ENST00000618534,ENST00000611833,ENST00000629912	ENSP00000481533,ENSP00000480328,ENSP00000484594,ENSP00000483058,ENSP00000447995,ENSP00000449679,ENSP00000484443,ENSP00000484086,ENSP00000487230
PH_hs_0023331	592.065	248.961	1.24984	0.00205222	SNX13	Homo sapiens sorting nexin 13 (SNX13)	1	23161	NM_015132	NP_055947.1	ENSG00000071189	ENST00000428135,ENST00000611725,ENST00000409076,ENST00000496855,ENST00000444712,ENST00000482558,ENST00000409604,ENST00000492626,ENST00000474067,ENST00000475800,ENST00000498463,ENST00000494402,ENST00000471744	ENSP00000398789,ENSP00000479044,ENSP00000387053,ENSP00000397768,ENSP00000386639
PH_hs_0032754	20135.8	8469.53	1.24941	0.0118652	RBPJ	Homo sapiens recombination signal binding protein for immunoglobulin kappa J region (RBPJ)	1	3516	NM_203284,NM_005349,NM_015874,NM_203283	NP_976029.1,NP_005340.2,NP_056958.3,NP_976028.1	ENSG00000168214	ENST00000512351,ENST00000510778,ENST00000506956,ENST00000512671,ENST00000345843,ENST00000361572,ENST00000514380,ENST00000514807,ENST00000348160,ENST00000509158,ENST00000513182,ENST00000511401,ENST00000515023,ENST00000505958,ENST00000507561,ENST00000514730,ENST00000507574,ENST00000514675,ENST00000515573,ENST00000511546,ENST00000504907,ENST00000342320,ENST00000514656,ENST00000511451,ENST00000504938…	ENSP00000424789,ENSP00000427170,ENSP00000425750,ENSP00000423644,ENSP00000305815,ENSP00000354528,ENSP00000424989,ENSP00000339699,ENSP00000424804,ENSP00000427344,ENSP00000426872,ENSP00000423907,ENSP00000425061,ENSP00000422617,ENSP00000423575,ENSP00000423406,ENSP00000422838,ENSP00000423703,ENSP00000340124,ENSP00000424459,ENSP00000421804,ENSP00000347659,ENSP00000345206
PH_hs_0025194	239.163	100.601	1.24936	0.0100463	C10orf12	Homo sapiens chromosome 10 open reading frame 12 (C10orf12)	1	26148	NM_015652	NP_056467.2	ENSG00000155640	ENST00000286067	ENSP00000286067
PH_hs_0014174	8617.93	3625.45	1.24918	0.00399544	GFM1	Homo sapiens G elongation factor, mitochondrial 1 (GFM1)	1	85476	NM_024996	NP_079272.4	ENSG00000168827	ENST00000486715,ENST00000478576,ENST00000478254,ENST00000264263,ENST00000464732,ENST00000478251,ENST00000312756,ENST00000490261,ENST00000477721,ENST00000481468,ENST00000472383	ENSP00000419038,ENSP00000418755,ENSP00000417225,ENSP00000264263,ENSP00000417532,ENSP00000420272
PH_hs_0042402	3446.56	1450.45	1.24866	0.0150309	EIF2AK4	Homo sapiens eukaryotic translation initiation factor 2 alpha kinase 4 (EIF2AK4)	1	440275	NM_001013703	NP_001013725.2	ENSG00000128829	ENST00000559624,ENST00000263791,ENST00000560648,ENST00000560855,ENST00000624709,ENST00000558629,ENST00000559311,ENST00000558557,ENST00000558743,ENST00000559032,ENST00000558823	ENSP00000453148,ENSP00000263791,ENSP00000453968,ENSP00000453575,ENSP00000454210
PH_hs_0035589	179.996	75.7496	1.24866	0.00145993	CPEB1	Homo sapiens cytoplasmic polyadenylation element binding protein 1 (CPEB1)	1	64506	NM_030594,NM_001079535,NM_001079534,NM_001079533	NP_085097.3,NP_001073003.1,NP_001073002.1,NP_001073001.1	ENSG00000277445	ENST00000632265,ENST00000633598,ENST00000616775,ENST00000632172,ENST00000632305,ENST00000619696,ENST00000633293,ENST00000620212,ENST00000631674,ENST00000632526,ENST00000632883,ENST00000633369,ENST00000634018,ENST00000633271,ENST00000631406,ENST00000632436,ENST00000634185,ENST00000610719	ENSP00000482116,ENSP00000488102,ENSP00000488484,ENSP00000482965,ENSP00000488842,ENSP00000478558,ENSP00000488352,ENSP00000487757,ENSP00000488206,ENSP00000488628,ENSP00000488508,ENSP00000487897,ENSP00000478378
PH_hs_0045762	663.175	279.271	1.24772	0.0023054	ITIH4	Homo sapiens inter-alpha-trypsin inhibitor heavy chain family, member 4 (ITIH4)	1	3700	NM_001166449,NM_002218	NP_001159921.1,NP_002209.2	ENSG00000055955	ENST00000266041,ENST00000485816,ENST00000406595,ENST00000464000,ENST00000441637,ENST00000491663,ENST00000461966,ENST00000481977,ENST00000537897,ENST00000471505,ENST00000484632,ENST00000485894,ENST00000467462,ENST00000483372,ENST00000473904	ENSP00000266041,ENSP00000417824,ENSP00000384425,ENSP00000395634
PH_hs_0014708	34766.5	14645.7	1.24722	0.00882911	WIF1	Homo sapiens WNT inhibitory factor 1 (WIF1)	1	11197	NM_007191	NP_009122.2	ENSG00000156076	ENST00000286574,ENST00000543094,ENST00000546001	ENSP00000286574,ENSP00000439024,ENSP00000442063
PH_hs_0048000	963.406	406.006	1.24664	0.00521301	SETD7	Homo sapiens SET domain containing (lysine methyltransferase)	1	80854	NM_030648	NP_085151.1	ENSG00000145391	ENST00000506866,ENST00000515101,ENST00000274031,ENST00000404104,ENST00000406354,ENST00000608795,ENST00000608958	ENSP00000427300,ENSP00000274031,ENSP00000385913,ENSP00000384336,ENSP00000476712,ENSP00000476302
PH_hs_0023732	12719.8	5364.14	1.24565	0.00531048	ORC3	Homo sapiens origin recognition complex, subunit 3 (ORC3)	1	23595	NM_001197259,NM_012381,NM_181837	NP_001184188.1,NP_036513.2,NP_862820.1	ENSG00000135336	ENST00000392844,ENST00000468486,ENST00000257789,ENST00000478028,ENST00000508875,ENST00000546266	ENSP00000376586,ENSP00000257789,ENSP00000475988,ENSP00000444695
PH_hs_0010455	33692.7	14211.5	1.24537	0.000947543	TMEM41B	Homo sapiens transmembrane protein 41B (TMEM41B)	1	440026	NM_015012,NR_028491	NP_055827.1,-	ENSG00000166471	ENST00000299596,ENST00000524543,ENST00000528080,ENST00000533867,ENST00000527813,ENST00000533723,ENST00000611268	ENSP00000299596,ENSP00000431934,ENSP00000433126,ENSP00000435685,ENSP00000436480,ENSP00000480141
PH_hs_0006855	316.8	133.627	1.24536	0.00635526	METTL4	Homo sapiens methyltransferase like 4 (METTL4)	1	64863	NM_022840	NP_073751.3	ENSG00000101574	ENST00000319888,ENST00000573134,ENST00000576251,ENST00000574538,ENST00000577166,ENST00000609769,ENST00000574676	ENSP00000320349,ENSP00000460774,ENSP00000458290,ENSP00000458415,ENSP00000477089,ENSP00000461097
PH_hs_0006253	1552.26	654.77	1.24531	0.0020504	CLPX	Homo sapiens caseinolytic mitochondrial matrix peptidase chaperone subunit (CLPX)	1	10845	NM_006660	NP_006651.2	ENSG00000166855	ENST00000300107,ENST00000559152,ENST00000560166,ENST00000558958,ENST00000558103,ENST00000559218	ENSP00000300107,ENSP00000453461,ENSP00000452611
PH_hs_0049225	772.77	325.997	1.24518	0.00411585	MCOLN3	Homo sapiens mucolipin 3 (MCOLN3)	1	55283	NM_001253693,NM_018298	NP_001240622.1,NP_060768.8	ENSG00000055732	ENST00000370589,ENST00000474447,ENST00000341115,ENST00000370587,ENST00000490600,ENST00000475312	ENSP00000359621,ENSP00000342698,ENSP00000359619,ENSP00000474024
PH_hs_0036058	1621.79	684.461	1.24455	0.00103728	IGFBP3	Homo sapiens insulin-like growth factor binding protein 3 (IGFBP3)	1	3486	NM_000598,NM_001013398	NP_000589.2,NP_001013416.1	ENSG00000146674	ENST00000381086,ENST00000275521,ENST00000460209,ENST00000381083,ENST00000428530,ENST00000417621,ENST00000448817,ENST00000465642,ENST00000460477,ENST00000613132,ENST00000615754	ENSP00000370476,ENSP00000275521,ENSP00000370473,ENSP00000390298,ENSP00000399116,ENSP00000389668,ENSP00000477772,ENSP00000480717
PH_hs_0062303	12729.2	5373.86	1.24411	0.00621852	FAM72A|FAM72B|FAM72D	Homo sapiens family with sequence similarity 72, member A (FAM72A)|Homo sapiens family with sequence similarity 72, member B (FAM72B)|Homo sapiens family with sequence similarity 72, member D (FAM72D)	4	729533|653820|728833	NM_001123168|NM_001100910|NM_207418	NP_001116640.1|NP_001094380.1|NP_997301.2	ENSG00000196550|ENSG00000188610|ENSG00000215784	ENST00000607379|ENST00000369390,ENST00000355228,ENST00000619376,ENST00000471903,ENST00000452190,ENST00000468129,ENST00000616749|ENST00000400889	ENSP00000475410|ENSP00000358397,ENSP00000347368,ENSP00000482799,ENSP00000484557,ENSP00000392882|ENSP00000383682
PH_hs_0044293	421.526	178.013	1.24364	0.000260648	MDM1	Homo sapiens Mdm1 nuclear protein homolog (mouse)	1	56890	NM_001205029,NM_020128	NP_001191958.1,NP_064513.1	ENSG00000111554	ENST00000357874,ENST00000540418,ENST00000303145,ENST00000539972,ENST00000411698,ENST00000536313,ENST00000545964,ENST00000538454,ENST00000536997,ENST00000540476,ENST00000541686,ENST00000393543,ENST00000430606,ENST00000545724,ENST00000541087	ENSP00000350544,ENSP00000443815,ENSP00000302537,ENSP00000445181,ENSP00000391006,ENSP00000446000,ENSP00000377175,ENSP00000408694
PH_hs_0035534	1194.9	504.754	1.24323	0.0011677	CLPX	Homo sapiens caseinolytic mitochondrial matrix peptidase chaperone subunit (CLPX)	1	10845	NM_006660	NP_006651.2	ENSG00000166855	ENST00000300107,ENST00000559152,ENST00000560166,ENST00000558958,ENST00000558103,ENST00000559218	ENSP00000300107,ENSP00000453461,ENSP00000452611
PH_hs_0049532	189.135	79.9359	1.2425	0.0112159	ARHGAP11A|ARHGAP11B	Homo sapiens Rho GTPase activating protein 11A (ARHGAP11A)|Homo sapiens Rho GTPase activating protein 11B (ARHGAP11B)	4	9824|89839	NM_199357|NM_001039841	NP_955389.1|NP_001034930.1	ENSG00000198826|ENSG00000187951	ENST00000565905,ENST00000563330,ENST00000361627,ENST00000567348,ENST00000563864,ENST00000543522,ENST00000562481,ENST00000564918|ENST00000622744	ENSP00000455754,ENSP00000355090,ENSP00000454575,ENSP00000456078,ENSP00000440073,ENSP00000455593|ENSP00000481934
PH_hs_0033536	135.039	57.0751	1.24244	0.00684177	FAM177B	Homo sapiens family with sequence similarity 177, member B (FAM177B)	1	400823	NM_207468	NP_997351.2	ENSG00000197520	ENST00000434700,ENST00000391880,ENST00000360827,ENST00000460763,ENST00000456298,ENST00000445590	ENSP00000391615,ENSP00000375752,ENSP00000354070,ENSP00000400233,ENSP00000414451
PH_hs_0047547	2264.61	957.366	1.24212	0.00638862	SLC30A7	Homo sapiens solute carrier family 30 (zinc transporter)	1	148867	NM_001144884,NM_133496	NP_001138356.1,NP_598003.2	ENSG00000162695	ENST00000370112,ENST00000357650,ENST00000370111	ENSP00000359130,ENSP00000350278,ENSP00000359129
PH_hs_0063510	8301.09	3509.99	1.24183	0.000877797	AKAP12	Homo sapiens A kinase (PRKA)	1	9590	NM_005100,NM_144497	NP_005091.2,NP_653080.1	ENSG00000131016	ENST00000253332,ENST00000354675,ENST00000490177,ENST00000402676,ENST00000359755	ENSP00000253332,ENSP00000346702,ENSP00000384537,ENSP00000352794
PH_hs_0037695	351.176	148.507	1.24167	0.00410286	GRAMD1C	Homo sapiens GRAM domain containing 1C (GRAMD1C)	1	54762	NM_001172105,NM_017577	NP_001165576.1,NP_060047.3	ENSG00000178075	ENST00000479212,ENST00000358160,ENST00000498183,ENST00000486457,ENST00000472384,ENST00000463760,ENST00000484714,ENST00000467895,ENST00000472026,ENST00000462838,ENST00000440446,ENST00000488680,ENST00000471031,ENST00000466898,ENST00000491038	ENSP00000350881,ENSP00000417936,ENSP00000418501,ENSP00000419132,ENSP00000418302,ENSP00000408135,ENSP00000419571
PH_hs_0025922	824.751	348.784	1.24163	0.00458626	PCSK7	Homo sapiens proprotein convertase subtilisin/kexin type 7 (PCSK7)	1	9159	NM_004716	NP_004707.2	ENSG00000160613	ENST00000320934,ENST00000534529,ENST00000529458,ENST00000527037,ENST00000527861,ENST00000532810,ENST00000531573,ENST00000533135,ENST00000528973,ENST00000528217,ENST00000525027,ENST00000524507,ENST00000532301,ENST00000530269,ENST00000540028	ENSP00000325917,ENSP00000431181,ENSP00000433841,ENSP00000436459,ENSP00000433252,ENSP00000441944
PH_hs_0000824	1850.39	783.155	1.24046	0.013973	AFTPH	Homo sapiens aftiphilin (AFTPH)	1	54812	NM_203437,NM_017657,NM_001002243	NP_982261.2,NP_060127.3,NP_001002243.1	ENSG00000119844	ENST00000238856,ENST00000498706,ENST00000409933,ENST00000409183,ENST00000487769,ENST00000238855,ENST00000422803	ENSP00000238856,ENSP00000387071,ENSP00000386913,ENSP00000238855,ENSP00000397726
PH_hs_0000208	2138.35	905.162	1.24025	0.00461879	DCLRE1A	Homo sapiens DNA cross-link repair 1A (DCLRE1A)	1	9937	NM_014881,NM_001271816	NP_055696.3,NP_001258745.1	ENSG00000198924	ENST00000361384,ENST00000369305,ENST00000476112	ENSP00000355185,ENSP00000358311
PH_hs_0024337	12066.3	5108.17	1.24011	0.0027352	CBX3	Homo sapiens chromobox homolog 3 (CBX3)	1	11335	NM_007276,NM_016587	NP_009207.2,NP_057671.2	ENSG00000122565	ENST00000337620,ENST00000396386,ENST00000456948,ENST00000409747,ENST00000497498,ENST00000481300,ENST00000462165,ENST00000481057	ENSP00000336687,ENSP00000379670,ENSP00000408672,ENSP00000387348,ENSP00000473748
PH_hs_0027612	1352.26	572.75	1.2394	0.0102135	SCFD1	Homo sapiens sec1 family domain containing 1 (SCFD1)	1	23256	NM_001257376,NM_182835,NM_016106	NP_001244305.1,NP_878255.1,NP_057190.2	ENSG00000092108	ENST00000458591,ENST00000555259,ENST00000463622,ENST00000544052,ENST00000556768,ENST00000484733,ENST00000557713,ENST00000311943,ENST00000557076,ENST00000553693,ENST00000396629,ENST00000556413,ENST00000554776,ENST00000556534,ENST00000469043,ENST00000554819,ENST00000553278,ENST00000555953,ENST00000554486,ENST00000554437,ENST00000556486,ENST00000556256,ENST00000555550,ENST00000553280	ENSP00000390783,ENSP00000452323,ENSP00000451298,ENSP00000443010,ENSP00000451811,ENSP00000452178,ENSP00000451064,ENSP00000309417,ENSP00000450755,ENSP00000452308,ENSP00000379870,ENSP00000452046,ENSP00000452448,ENSP00000450546
PH_hs_0006038	1872.48	793.292	1.23903	5.2318e-05	USP46	Homo sapiens ubiquitin specific peptidase 46 (USP46)	1	64854	NM_001134223,NM_022832	NP_001127695.1,NP_073743.2	ENSG00000109189	ENST00000441222,ENST00000451218,ENST00000503060,ENST00000514536,ENST00000508499,ENST00000502443,ENST00000506707,ENST00000512656,ENST00000504078	ENSP00000407818,ENSP00000390102,ENSP00000422018,ENSP00000426970,ENSP00000423244,ENSP00000425806
[truncated: 747 more rows]

## Sheet: Diff Data_HDvs.ND (Down)
	Normalized_intensity		HD / ND		Annotation
[truncated: 1,772 more rows]
