# Supplementary material for: Gene Expression Profile Analysis of the Molecular Mechanism of HOXD10 Regulation of Epithelial Ovarian Cancer Cells
Source: J Cancer. 2024 Jan 1;15(5):1213–24. doi: 10.7150/jca.90970 (PMC10861814; doi:10.7150/jca.90970)
Supplement: Supplementary file 1 — Supplementary figure and tables. [file jcav15p1213s1.zip › supplementary/Table SII CP.xlsx]

## Sheet: Sheet0
© 2000-2022 QIAGEN. All rights reserved.
Ingenuity Canonical Pathways	-log(p-value)	Ratio	z-score	Molecules
Oxidative Phosphorylation	28.8	0.604	-7.685	ATP5F1D,ATP5F1E,ATP5MC1,ATP5MC2,ATP5MC3,ATP5ME,ATP5MF,ATP5MG,ATP5PD,ATP5PF,ATP5PO,ATPAF2,COX4I1,COX5B,COX6A1,COX6B1,COX6C,COX7A2,COX7A2L,COX7B,COX7B2,COX7C,COX8A,COX8C,CYB5A,CYB5B,DMAC2L,NDUFA1,NDUFA11,NDUFA12,NDUFA13,NDUFA2,NDUFA3,NDUFA6,NDUFA7,NDUFA8,NDUFA9,NDUFAB1,NDUFB1,NDUFB10,NDUFB11,NDUFB2,NDUFB3,NDUFB4,NDUFB5,NDUFB6,NDUFB7,NDUFB8,NDUFB9,NDUFS3,NDUFS5,NDUFS6,NDUFS7,NDUFS8,NDUFV2,NDUFV3,SDH…
Mitochondrial Dysfunction	26.1	0.479	NaN	APP,ATP5F1D,ATP5F1E,ATP5MC1,ATP5MC2,ATP5MC3,ATP5ME,ATP5MF,ATP5MG,ATP5PD,ATP5PF,ATP5PO,ATPAF2,CASP3,CASP8,COX4I1,COX5B,COX6A1,COX6B1,COX6C,COX7A2,COX7A2L,COX7B,COX7B2,COX7C,COX8A,COX8C,CPT1A,CPT1B,CYB5A,CYB5B,DMAC2L,FIS1,GPD2,GPX4,HSD17B10,MAOB,NDUFA1,NDUFA11,NDUFA12,NDUFA13,NDUFA2,NDUFA3,NDUFA6,NDUFA7,NDUFA8,NDUFA9,NDUFAB1,NDUFB1,NDUFB10,NDUFB11,NDUFB2,NDUFB3,NDUFB4,NDUFB5,NDUFB6,NDUFB7,NDUFB8,ND…
Granzyme A Signaling	13.2	0.507	5.333	APEX1,CASP1,F2R,FN1,H1-2,LMNB2,NDUFA1,NDUFA11,NDUFA12,NDUFA13,NDUFA2,NDUFA3,NDUFA6,NDUFA7,NDUFA8,NDUFA9,NDUFAB1,NDUFB1,NDUFB10,NDUFB11,NDUFB2,NDUFB3,NDUFB4,NDUFB5,NDUFB6,NDUFB7,NDUFB8,NDUFB9,NDUFS3,NDUFS5,NDUFS6,NDUFS7,NDUFS8,NDUFV2,NDUFV3,NME1
Sirtuin Signaling Pathway	12.1	0.295	3.371	ABCA1,ADAM10,APEX1,APP,ARG2,ATP5F1D,ATP5F1E,ATP5MC1,ATP5PF,CPT1A,CPT1B,ESRRA,GABARAPL2,GABPA,GABPB1,GLS,GSK3B,H1-2,MAP1LC3B2,MAPK3,MAPK6,MLYCD,NBN,NDUFA1,NDUFA11,NDUFA12,NDUFA13,NDUFA2,NDUFA3,NDUFA6,NDUFA7,NDUFA8,NDUFA9,NDUFAB1,NDUFB1,NDUFB10,NDUFB11,NDUFB2,NDUFB3,NDUFB4,NDUFB5,NDUFB6,NDUFB7,NDUFB8,NDUFB9,NDUFS3,NDUFS5,NDUFS6,NDUFS7,NDUFS8,NDUFV2,NDUFV3,NFE2L2,NFKB2,NR1H3,PDK1,POLR1D,POLR2F,PPID,…
Protein Ubiquitination Pathway	9.62	0.279	NaN	ANAPC11,ANAPC4,BAG1,BIRC2,BIRC3,BIRC6,BRCA1,CUL1,DNAJB14,DNAJB5,DNAJB9,DNAJC10,DNAJC12,DNAJC15,DNAJC17,DNAJC3,DNAJC30,DNAJC7,ELOB,FBXW7,HSP90AA1,HSPA4,HSPB1,HSPB11,HSPE1,HSPH1,PSMA1,PSMA6,PSMA7,PSMB1,PSMB10,PSMB2,PSMB3,PSMB6,PSMB7,PSMC3,PSMD4,PSME1,PSME2,RBX1,RPS27A,SMURF2,SUGT1,THOP1,UBB,UBE2B,UBE2C,UBE2D1,UBE2K,UBE2L6,UBE2Q2,UBE2S,UBE2T,UBE2V2,UBE2W,UBE4A,UBR1,UBR2,UCHL5,USP1,USP12,USP13,USP14,…
EIF2 Signaling	8.52	0.288	-3.536	ACTA2,AKT3,EIF1AX,EIF2A,EIF2AK4,EIF2S1,EIF2S2,EIF3A,EIF3J,EIF3K,EIF4G2,EIF4G3,EIF5,FAU,GSK3B,MAPK3,NRAS,PPP1CB,RAP2A,RPL12,RPL13,RPL13A,RPL14,RPL17,RPL18,RPL23A,RPL28,RPL31,RPL32,RPL35,RPL36,RPL36A,RPL37,RPL38,RPL39L,RPL4,RPL5,RPL7A,RPL8,RPL9,RPLP2,RPS10,RPS11,RPS13,RPS14,RPS15A,RPS17,RPS19,RPS20,RPS23,RPS27,RPS27A,RPS27L,RPS3A,RPS4Y2,RPS5,RPS6,RPS8,RPSA,VEGFA,XIAP
Estrogen Receptor Signaling	4.28	0.204	0.429	AKT3,ARG2,ATP5F1D,ATP5F1E,ATP5MC1,BAD,CACNA1F,CTBP2,EIF4EBP1,FOXG1,GNA13,GNAI2,GNAI3,GNB4,GSK3B,HSP90AA1,MAPK3,MDK,MED13L,MED14,MED31,MED4,MMP10,MYL10,MYL5,MYL6,MYL6B,NCOA1,NCOR1,NDUFA11,NDUFA12,NDUFA13,NDUFA2,NDUFA3,NDUFA6,NDUFA7,NDUFA8,NDUFA9,NDUFAB1,NDUFB1,NDUFB10,NDUFB11,NDUFB2,NDUFB3,NDUFB4,NDUFB5,NDUFB6,NDUFB7,NDUFB8,NDUFB9,NDUFS3,NDUFS5,NDUFS6,NDUFS7,NDUFS8,NDUFV2,NDUFV3,NFKB2,NOTCH1,NRAS,…
mTOR Signaling	4.18	0.234	0	AKT3,EIF3A,EIF3J,EIF3K,EIF4EBP1,EIF4G2,EIF4G3,FAU,FKBP1A,IRS1,MAPK3,NRAS,PDGFC,PLD1,PLD6,PPP2R5C,PPP2R5E,PRKAA1,PRKAB2,PRKCE,PRKCI,PRR5,RAP2A,RHOT1,RND2,RND3,RPS10,RPS11,RPS13,RPS14,RPS15A,RPS17,RPS19,RPS20,RPS23,RPS27,RPS27A,RPS27L,RPS3A,RPS4Y2,RPS5,RPS6,RPS6KA2,RPS6KA3,RPS6KB1,RPS8,RPSA,VEGFA
Regulation of eIF4 and p70S6K Signaling	3.93	0.239	1.265	AKT3,EIF1AX,EIF2A,EIF2S1,EIF2S2,EIF3A,EIF3J,EIF3K,EIF4EBP1,EIF4G2,EIF4G3,FAU,IRS1,ITGA4,ITGA6,ITGAE,ITGB1,ITGB4,MAPK3,NRAS,PPP2R5C,PPP2R5E,RAP2A,RPS10,RPS11,RPS13,RPS14,RPS15A,RPS17,RPS19,RPS20,RPS23,RPS27,RPS27A,RPS27L,RPS3A,RPS4Y2,RPS5,RPS6,RPS6KB1,RPS8,RPSA
BAG2 Signaling Pathway	3.53	0.284	0.302	CASP3,CTSB,HSP90AA1,HSPA4,MAPK3,NFKB2,PSMA1,PSMA6,PSMA7,PSMB1,PSMB10,PSMB2,PSMB3,PSMB6,PSMB7,PSMC3,PSMD4,PSME1,PSME2,PSME4,REL,TP53,UBE2D1
Glutathione Redox Reactions I	3.22	0.417	-2.333	GPX1,GPX4,GPX8,GSTA5,GSTK1,GSTP1,GSTZ1,MGST1,MGST2,MGST3
LPS/IL-1 Mediated Inhibition of RXR Function	2.84	0.208	-0.302	ABCA1,ABCB9,ABCC4,ACSL6,ALDH1A1,ALDH1A3,ALDH3B2,ALDH4A1,ALDH7A1,APOC1,CES2,CHST1,CHST11,CHST15,CPT1A,CPT1B,CPT2,CYP2U1,FABP6,FABP7,GSTA5,GSTK1,GSTO1,GSTP1,GSTZ1,HMGCS1,HS2ST1,HS3ST1,HS3ST6,HS6ST1,HS6ST2,LY96,MAOB,MAP3K7,MGMT,MGST1,MGST2,MGST3,NCOA1,NDST4,NR1H3,RARA,SLC27A2,SLC27A5,SLCO1A2,XPO1
Kinetochore Metaphase Signaling Pathway	2.79	0.243	-0.655	ANAPC11,ANAPC4,AURKB,BIRC5,CDC27,CENPN,CENPW,ENSA,H2AC20,H2AC21,H2AX,H2AZ1,H2AZ2,KNTC1,MASTL,NDC80,NUF2,PPP1CB,PPP2R5C,PPP2R5E,RAD21,REC8,SMC1A,SPC24,STAG1,ZWILCH
NRF2-mediated Oxidative Stress Response	2.76	0.209	0.471	ABCC4,ACTA2,AKR1A1,CYP1A2,CYP2U1,DNAJB14,DNAJB5,DNAJB9,DNAJC10,DNAJC12,DNAJC15,DNAJC17,DNAJC3,DNAJC7,ENC1,FKBP5,FTH1,FTL,GCLM,GSK3B,GSTA5,GSTK1,GSTO1,GSTP1,GSTZ1,HSP90AA1,MAP3K5,MAP3K7,MAPK3,MGST1,MGST2,MGST3,NFE2L2,NRAS,PPIB,PRKCE,PRKCI,RAP2A,RBX1,SOD2,TXN,UBB,UBE2K,USP14
Apoptosis Signaling	2.75	0.245	-2.132	BAD,BID,BIRC2,BIRC3,BIRC6,CAPN10,CAPNS1,CASP3,CASP8,CHUK,DIABLO,ELP1,FAS,MAP3K5,MAP4K4,MAPK3,MCL1,NAIP,NFKB2,NRAS,PRKCE,RAP2A,REL,TP53,XIAP
MicroRNA Biogenesis Signaling Pathway	2.69	0.213	0.801	AKT3,ATM,BMP4,BRCA1,CSDE1,DBR1,EXOSC4,EXOSC6,EXOSC7,FGF2,HGF,HNRNPA2B1,HSP90AA1,MAPK3,NDC1,NRAS,NUP107,NUP153,NUP37,NUP42,NUP50,PNPT1,POLR2F,POLR2G,POLR2I,POLR2J,POLR2K,RAP2A,RPS6KB1,SEC13,SF3A2,SMAD2,SMAD3,SRSF1,ST13,TGFB2,TP53,TSNAX,VEGFA
Huntington's Disease Signaling	2.52	0.194	-1	AKT3,ATP5F1D,ATP5F1E,ATP5MC1,ATP5PF,CAPN10,CAPNS1,CASP1,CASP3,CASP8,CLTA,CLTC,DNM1L,GLS,GNB4,GOSR2,HDAC9,HSPA4,MAPK3,NAPG,NCOR1,POLR2F,POLR2G,POLR2I,POLR2J,POLR2K,PRKCE,PRKCI,PSMA1,PSMA6,PSMA7,PSMB1,PSMB10,PSMB2,PSMB3,PSMB6,PSMB7,PSMC3,PSMD4,PSME1,PSME2,PSME4,RCOR1,RCOR2,RPS27A,SDHB,SNAP25,SNCA,TAF4,TCERG1,TP53,UBB,UBE2S,ZDHHC17
HER-2 Signaling in Breast Cancer	2.51	0.202	2.271	AKT3,ARF6,BAD,BIRC5,CASP3,CHUK,COPS6,COX4I1,COX5B,COX6A1,COX6B1,COX6C,COX7A2,COX7A2L,COX7B,COX7B2,COX7C,COX8A,COX8C,CYB5A,GSK3B,ITGB1,ITGB4,MAPK3,NDC1,NFKB2,NRAS,NRG1,NUP107,NUP153,NUP37,NUP42,NUP50,PARD6A,PDK1,PRKCE,PRKCI,RAP2A,REL,RPS6,RPS6KB1,SEC13,SMAD3,TP53,XIAP
Induction of Apoptosis by HIV1	2.5	0.27	-0.5	BID,BIRC2,BIRC3,CASP3,CASP8,CHUK,DIABLO,ELP1,FAS,MAP3K5,NAIP,NFKB2,REL,SLC25A5,SLC25A6,TP53,XIAP
Glucocorticoid Receptor Signaling	2.46	0.175	NaN	A2M,AKT3,AR,ARG2,ARID2,ATP5F1D,ATP5F1E,ATP5MC1,BAG1,BRCA1,CCL2,CD247,CDKN1C,CHUK,DCAF6,ELP1,FKBP5,GABPA,GABPB1,GTF2H3,HLA-DMB,HLA-DRA,HMGB1,HSP90AA1,HSPA4,IL13RA1,IL17RE,KRT12,KRT13,KRT16,KRT19,KRT20,KRT8,MAP3K7,MAPK3,MED14,NCOA1,NCOR1,NDUFA11,NDUFA12,NDUFA13,NDUFA2,NDUFA3,NDUFA6,NDUFA7,NDUFA8,NDUFA9,NDUFAB1,NDUFB1,NDUFB10,NDUFB11,NDUFB2,NDUFB3,NDUFB4,NDUFB5,NDUFB6,NDUFB7,NDUFB8,NDUFB9,NDUFS3,NDU…
Aryl Hydrocarbon Receptor Signaling	2.46	0.218	1	AIP,ALDH1A1,ALDH1A3,ALDH3B2,ALDH4A1,ALDH7A1,ATM,ATR,CDKN2A,CYP1A2,FAS,GSTA5,GSTK1,GSTO1,GSTP1,GSTZ1,HSP90AA1,HSPB1,MAPK3,MGST1,MGST2,MGST3,NEDD8,NFE2L2,NFIA,NFKB2,NR2F1,POLA1,RARA,REL,TGFB2,TP53
Molecular Mechanisms of Cancer	2.43	0.18	NaN	AKT3,APC2,ARHGEF12,ATM,ATR,BAD,BID,BIRC2,BIRC3,BMP4,BMP8A,BMPR1B,BMPR2,BRCA1,CASP3,CASP8,CDK12,CDK13,CDK9,CDKN2A,CDKN2B,CRK,DIABLO,FAS,FZD6,FZD8,GNA13,GNAI2,GNAI3,GNB4,GSK3B,HAT1,HDAC9,IRS1,ITGA4,ITGA6,ITGAE,ITGB1,ITGB4,LAMTOR3,LRP6,MAP3K5,MAP3K7,MAPK3,NAIP,NBN,NF1,NFKB2,NOTCH1,NRAS,PAK2,PMAIP1,PRKAR2B,PRKCE,PRKCI,PRKDC,PTCH1,PTK2,PTPN11,RALBP1,RAP2A,RAPGEF1,RASGRF1,RBPJ,REL,RHOT1,RND2,RND3,SMAD2…
Hepatic Fibrosis / Hepatic Stellate Cell Activation	2.39	0.205	NaN	A2M,ACTA2,BAMBI,CCL2,CCN2,CERT1,COL10A1,COL25A1,COL4A2,COL4A5,COL6A3,EDNRA,FAS,FGF1,FGF2,FN1,HGF,IFNGR1,IGFBP3,KLF6,LHX2,LY96,MET,MYH14,MYH2,MYL5,MYL6,MYL6B,MYO10,NFKB2,PDGFC,PDGFD,REL,SMAD2,SMAD3,SMAD7,TGFB2,TGFBR1,VEGFA
Epithelial Adherens Junction Signaling	2.31	0.212	-0.522	ACTR2,ACVR2A,AFDN,AKT3,ARHGAP35,ARPC3,BMPR2,CRK,FER,FGF1,FRMD6,HGF,IQGAP1,KIF23,MET,MYH2,NECTIN2,NECTIN3,NOTCH1,NRAS,PAK2,PPP2R5C,PPP2R5E,PRKAA1,PRKAB2,RAP2A,RAPGEF1,ROCK2,STK3,TGFB2,TGFBR1,YWHAZ,ZBTB33
Ferroptosis Signaling Pathway	2.3	0.22	1.8	ABCA1,ARF6,BID,CTSB,EIF2A,FTH1,FTL,GPX4,H2AC20,H2AC21,H2AX,H2AZ1,H2AZ2,H2BC12,H2BC5,H2BU1,HMGCR,HSPB1,IREB2,MAPK3,NFE2L2,NRAS,PRKAA1,PRKAB2,RAP2A,SLC38A1,TP53,USP7
Coronavirus Pathogenesis Pathway	2.23	0.201	2.795	ADAM9,AR,CASP1,CASP3,CASP8,CCL2,CHUK,EEF1A2,EIF2A,FAU,HDAC9,MAPK3,MAVS,NFKB2,REL,RPS10,RPS11,RPS13,RPS14,RPS15A,RPS17,RPS19,RPS20,RPS23,RPS27,RPS27A,RPS27L,RPS3A,RPS4Y2,RPS5,RPS6,RPS8,RPSA,SMAD3,TBK1,TGFBR1,TMPRSS2,TOMM70,TP53
Xenobiotic Metabolism AHR Signaling Pathway	2.13	0.241	-2.357	AIP,ALDH1A1,ALDH1A3,ALDH3B2,ALDH4A1,ALDH7A1,CYP1A2,GSTA5,GSTK1,GSTO1,GSTP1,GSTZ1,HSP90AA1,MGST1,MGST2,MGST3,NCOA1,NFKB2,REL
Pulmonary Fibrosis Idiopathic Signaling Pathway	2.13	0.183	4.036	ACTA2,ACVR2A,ADAM10,ADAMTS1,AEBP2,AKT3,BIRC5,BMPR2,CCN2,CERT1,COL10A1,COL25A1,COL4A2,COL4A5,COL6A3,EDNRA,EFNB2,EIF4EBP1,EZH2,F2R,FGF2,FN1,FOXG1,FZD6,FZD8,GNA13,GSK3B,IL13RA1,ITGB1,JAG1,LPAR1,MAP3K7,MAPK3,MMP10,MTF2,MUC1,NFKB2,NOTCH1,NRAS,PDGFC,PDGFD,PMAIP1,PTK2,RAP2A,RBPJ,REL,ROCK2,RPS6KA2,RPS6KA3,RPS6KB1,SFTPC,SMAD2,SMAD3,TGFB2,TGFBR1,TP53,WNT11,WNT5A,WNT7A
FAT10 Signaling Pathway	1.99	0.259	NaN	PSMA1,PSMA6,PSMA7,PSMB1,PSMB10,PSMB2,PSMB3,PSMB6,PSMB7,PSMC3,PSMD4,PSME1,PSME2,PSME4
RHOA Signaling	1.98	0.213	-0.816	ACTA2,ACTR2,ANLN,ARHGAP12,ARHGAP35,ARHGAP5,ARHGEF12,ARPC3,CDC42EP3,CDC42EP5,DLC1,GNA13,LPAR1,MYL10,MYL5,MYL6,MYL6B,PFN1,PLD1,PLXNA1,PPP1CB,PTK2,RAPGEF6,RHPN1,RND3,ROCK2
Necroptosis Signaling Pathway	1.93	0.203	-0.898	BIRC2,BIRC3,CAPN10,CAPNS1,CASP1,CASP8,CHUK,DNM1L,FAS,FKBP1A,MAP3K7,MLKL,PELI1,PLA2G4E,PLA2G5,PPID,PPP3CA,SLC25A5,SLC25A6,TAB2,TIMM10,TIMM17B,TIMM23,TIMM8A,TIMM8B,TOMM22,TOMM5,TOMM6,TOMM7,TOMM70,TP53
Death Receptor Signaling	1.92	0.223	1.606	ACTA2,BID,BIRC2,BIRC3,CASP3,CASP8,CHUK,DIABLO,ELP1,FAS,HSPB1,MAP3K5,MAP4K4,NAIP,NFKB2,PARP14,PARP9,REL,TBK1,TNKS2,XIAP
Inflammasome pathway	1.91	0.35	1.89	CASP1,CASP8,CTSB,NAIP,NEK7,NFKB2,PANX1
Tight Junction Signaling	1.91	0.197	NaN	ACTA2,AFDN,AKT3,CASK,CLDN1,CLDN11,CLDN12,CLDN5,CPSF2,CPSF6,CSTF3,F2RL2,GOSR2,MYH14,MYH2,MYL5,MYL6,MYL6B,MYO10,NAPG,NECTIN2,NECTIN3,NFKB2,NUDT21,PALS1,PARD6A,PATJ,PPP2R5C,PPP2R5E,PRKAR2B,PRKCI,REL,SNAP25,TGFB2,TGFBR1
FAT10 Cancer Signaling Pathway	1.9	0.26	2.309	ACVR2A,AKT3,BMPR2,CHUK,GSK3B,NFKB2,PCNA,REL,SMAD2,SMAD3,TGFB2,TGFBR1,TP53
Unfolded protein response	1.89	0.225	1.508	CEBPD,CEBPG,DNAJB14,DNAJB5,DNAJB9,DNAJC10,DNAJC12,DNAJC15,DNAJC17,DNAJC3,DNAJC7,EIF2A,ERN1,ERO1B,HSPA4,HSPH1,MAP3K5,MBTPS2,NFE2L2,SEL1L
D-myo-inositol (1,4,5)-trisphosphate Degradation	1.86	0.375	0	BPNT1,BPNT2,IMPA2,INPP1,INPP5F,INPP5J
Purine Ribonucleosides Degradation to Ribose-1-phosphate	1.84	0.5	-1	ADA,ADA2,ADAT3,PGM2
Cleavage and Polyadenylation of Pre-mRNA	1.82	0.417	NaN	CPSF2,CPSF6,CSTF3,NUDT21,PAPOLA
Hepatic Fibrosis Signaling Pathway	1.77	0.171	0.775	ACTA2,ACVR2A,AKT3,APC2,BAMBI,BMPR2,CACNA1F,CALM1 (includes others),CASP3,CCL2,CCN2,CHUK,COL10A1,CSNK1G1,CSNK1G3,EDNRA,EZH2,FGF2,FTH1,FTL,FZD6,FZD8,GLI3,GLIS2,GNAI2,GNAI3,GSK3B,IRAK3,IRAK4,IRS2,ITGA4,ITGA6,ITGAE,ITGB1,ITGB4,LRP6,MAP3K7,MAPK3,MYL10,MYL5,MYL6,MYL6B,NFKB2,NRAS,PDCD4,PDGFC,PDGFD,PDK1,PRKAR2B,PRKCE,PRKCI,PTCH1,PTK2,RAP2A,REL,RHOT1,RND2,RND3,ROCK2,RPS6KB1,SDHB,SMAD2,SMAD3,SMAD7,SOD2,TGF…
TWEAK Signaling	1.76	0.278	-0.333	BID,BIRC2,BIRC3,CASP3,CASP8,CHUK,NAIP,NFKB2,REL,XIAP
Xenobiotic Metabolism PXR Signaling Pathway	1.76	0.193	-3.087	ALDH1A1,ALDH1A3,ALDH3B2,ALDH4A1,ALDH7A1,CES2,CHST1,CHST11,CHST15,DNAJC7,GSTA5,GSTK1,GSTO1,GSTP1,GSTZ1,HS2ST1,HS3ST1,HS3ST6,HS6ST1,HS6ST2,HSP90AA1,MAOB,MGST1,MGST2,MGST3,NCOA1,NCOR1,NDST4,PPM1A,PPP1CB,PRKAR2B,PRKCE,PRKCI,SCAND1
Myo-inositol Biosynthesis	1.71	0.6	NaN	BPNT2,IMPA2,INPP5F
Glutathione-mediated Detoxification	1.66	0.296	-2.828	GSTA5,GSTK1,GSTO1,GSTP1,GSTZ1,MGST1,MGST2,MGST3
Histamine Degradation	1.66	0.385	-1.342	ALDH1A1,ALDH1A3,ALDH4A1,ALDH7A1,HNMT
Semaphorin Signaling in Neurons	1.66	0.237	NaN	ARHGEF12,FES,ITGB1,MAPK3,MET,PAK2,PLXNA1,PLXNB1,PTK2,RHOT1,RND2,RND3,ROCK2,SEMA3A
Role of PKR in Interferon Induction and Antiviral Response	1.56	0.197	1.091	BID,CASP1,CASP3,CASP8,CHUK,COLEC12,DNAJC3,EIF2S1,ELP1,FAS,HMGB1,HSP90AA1,HSPA4,IFNGR1,MAP3K7,MAPK3,MAVS,METAP2,MSR1,NFKB2,NLRP2,PDGFC,PDGFD,REL,TAB2,TP53
Iron homeostasis signaling pathway	1.56	0.197	NaN	ABCB10,ATP6V0E2,ATP6V1C1,ATP6V1F,ATP6V1G1,BMP4,BMP8A,BMPR1B,BMPR2,CIAO2A,CIAO2B,CUL1,FLVCR1,FTH1,FTL,FXN,HBQ1,HFE,IREB2,LYRM4,MAPK3,NUBP2,SLC11A1,SMAD2,SMAD3,TWSG1
CD27 Signaling in Lymphocytes	1.56	0.236	1.732	BID,CASP3,CASP8,CD70,CHUK,ELP1,MAP3K5,MAP3K7,MAP3K8,NFKB2,REL,SIVA1,TRAF5
BER (Base Excision Repair) Pathway	1.56	0.25	-1.508	APEX1,CDKN2A,FEN1,HMGB1,MAPK3,MBD4,NF1,PCNA,POLB,SMUG1,TP53
NER (Nucleotide Excision Repair, Enhanced Pathway)	1.55	0.206	-1.886	CETN2,COPS2,COPS6,ERCC1,GTF2H3,H4C4,H4C8,NEDD8,PCNA,POLA1,POLD4,POLE4,POLR2F,POLR2G,POLR2I,POLR2J,POLR2K,RBX1,RPA3,USP7,UVSSA
DNA Double-Strand Break Repair by Homologous Recombination	1.52	0.357	NaN	ATM,BRCA1,MRE11,NBN,POLA1
DNA Double-Strand Break Repair by Non-Homologous End Joining	1.52	0.357	NaN	ATM,DCLRE1C,MRE11,NBN,PRKDC
Tryptophan Degradation X (Mammalian, via Tryptamine)	1.48	0.316	-0.816	AKR1A1,ALDH1A1,ALDH1A3,ALDH4A1,ALDH7A1,MAOB
Mitochondrial L-carnitine Shuttle Pathway	1.48	0.316	-0.816	ACSL6,CPT1A,CPT1B,CPT2,SLC27A2,SLC27A5
Xenobiotic Metabolism CAR Signaling Pathway	1.48	0.186	-2.475	ALDH1A1,ALDH1A3,ALDH3B2,ALDH4A1,ALDH7A1,CHST1,CHST11,CHST15,CYP1A2,DNAJC7,GSTA5,GSTK1,GSTO1,GSTP1,GSTZ1,HS2ST1,HS3ST1,HS3ST6,HS6ST1,HS6ST2,HSP90AA1,MAPK3,MGST1,MGST2,MGST3,NCOA1,NDST4,PPP2R5C,PPP2R5E,PRKCE,PRKCI,SCAND1
p53 Signaling	1.46	0.204	0.775	AKT3,ATM,ATR,BIRC5,BRCA1,CDKN2A,FAS,GSK3B,HDAC9,JMY,PCNA,PLAGL1,PMAIP1,PPP1R13B,PRKDC,RRM2B,ST13,STAG1,TP53,TP53I3
Apelin Adipocyte Signaling Pathway	1.46	0.209	-1.698	APLN,GNAI2,GNAI3,GPX1,GPX4,GPX8,GSTA5,GSTK1,GSTP1,GSTZ1,MAPK3,MAPK6,MGST1,MGST2,MGST3,PRKAA1,PRKAB2,PRKAR2B
Inhibition of ARE-Mediated mRNA Degradation Pathway	1.46	0.188	0.688	AKT3,CD70,CNOT6,CNOT9,DCP2,EXOSC4,EXOSC6,EXOSC7,MAP3K7,MAPK3,MAPK6,PAPOLA,PPP2R5C,PPP2R5E,PRKAR2B,PSMA1,PSMA6,PSMA7,PSMB1,PSMB10,PSMB2,PSMB3,PSMB6,PSMB7,PSMC3,PSMD4,PSME1,PSME2,PSME4,YWHAZ
Tryptophan Degradation to 2-amino-3-carboxymuconate Semialdehyde	1.45	0.5	NaN	AFMID,HAAO,IDO1
Osteoarthritis Pathway	1.42	0.177	0.707	ADAMTS5,BMPR2,CASP1,CASP3,CASP8,CHUK,COL10A1,DDR2,FGF2,FN1,FZD6,FZD8,GLI3,GLIS2,GREM1,HMGB1,ITGA4,ITGA6,ITGAE,ITGB1,ITGB4,JAG1,MEF2C,MMP10,MTF1,NFKB2,NOTCH1,PDGFC,PRKAA1,PRKAB2,PTCH1,PTHLH,RBPJ,REL,RUNX2,S1PR3,SMAD2,SMAD3,SMAD7,TGFBR1,VEGFA
Telomere Extension by Telomerase	1.39	0.333	NaN	HNRNPA2B1,MRE11,NBN,POT1,TNKS2
Mechanisms of Viral Exit from Host Cells	1.39	0.244	NaN	ACTA2,CHMP2A,CHMP4C,LMNB2,PDCD6IP,PRKCE,PRKCI,SH3GLB1,VPS36,XPO1
Ephrin Receptor Signaling	1.38	0.179	1.46	ACTR2,ADAM10,AKT3,ARPC3,CRK,EFNA5,EFNB2,EPHA5,EPHA7,FGF1,GNA13,GNAI2,GNAI3,GNB4,GRIN1,GRIN3A,ITGA4,ITGA6,ITGAE,ITGB1,ITGB4,ITSN1,KALRN,MAP4K4,MAPK3,NRAS,PAK2,PDGFC,PDGFD,PTK2,PTPN11,RAP2A,RAPGEF1,ROCK2,SDC2,VEGFA
Ethanol Degradation IV	1.37	0.3	-1.633	ACSS3,ALDH1A1,ALDH1A3,ALDH4A1,ALDH7A1,TYRP1
Sumoylation Pathway	1.34	0.198	0	AR,CTBP2,FAS,MAP3K5,NFKB2,PCNA,RCC1,RCOR1,RHOT1,RND2,RND3,SENP5,SENP6,SERBP1,SNCA,SP3,SUMO2,SUMO4,TP53,XIAP
TNFR2 Signaling	1.32	0.258	-0.378	BIRC2,BIRC3,CHUK,NAIP,NFKB2,REL,TBK1,XIAP
NAD biosynthesis II (from tryptophan)	1.31	0.364	-1	AFMID,HAAO,IDO1,QPRT
Ascorbate Recycling (Cytosolic)	1.31	0.667	NaN	GLRX,GSTO1
D-glucuronate Degradation I	1.31	0.667	NaN	AKR1A1,DCXR
Tryptophan Degradation III (Eukaryotic)	1.3	0.269	-1.89	ACAT2,AFMID,HAAO,HSD17B10,IDO1,L3HYPDH,PARK7
Endoplasmic Reticulum Stress Pathway	1.28	0.286	0.447	CASP3,DNAJC3,EIF2S1,ERN1,MAP3K5,MBTPS2
Granzyme B Signaling	1.28	0.312	0.447	BID,CASP3,CASP8,LMNB2,PRKDC
Fatty Acid α-oxidation	1.28	0.312	-1.342	ALDH1A1,ALDH1A3,ALDH4A1,ALDH7A1,TMLHE
Adenine and Adenosine Salvage III	1.26	0.429	NaN	ADA,ADA2,ADAT3
Inhibition of Angiogenesis by TSP1	1.25	0.25	0	AKT3,CASP3,CD36,GUCY1A2,SDC2,TGFBR1,TP53,VEGFA
Xenobiotic Metabolism Signaling	1.25	0.169	NaN	AIP,ALDH1A1,ALDH1A3,ALDH3B2,ALDH4A1,ALDH7A1,CES2,CHST1,CHST11,CHST15,CYP1A2,DNAJC7,FTL,GSTA5,GSTK1,GSTO1,GSTP1,GSTZ1,HS2ST1,HS3ST1,HS3ST6,HS6ST1,HS6ST2,HSP90AA1,MAOB,MAP3K5,MAP3K7,MAP3K8,MAPK3,MGMT,MGST1,MGST2,MGST3,NCOA1,NDST4,NFE2L2,NFKB2,NRAS,PPP2R5C,PPP2R5E,PRKCE,PRKCI,RAP2A,RBX1,REL,SCAND1
Regulation Of The Epithelial Mesenchymal Transition In Development Pathway	1.24	0.2	1	BRCA1,FZD6,FZD8,GLI3,GLIS2,GSK3B,JAG1,LOX,NFKB2,NOTCH1,PTCH1,RBPJ,REL,S100A4,WNT11,WNT5A,WNT7A
Actin Cytoskeleton Signaling	1.22	0.171	0	ACTA2,ACTR2,APC2,ARHGAP35,ARHGEF12,ARPC3,BRK1,CRK,DIAPH2,F2R,FGF1,FGF14,FGF19,FGF2,FN1,GNA13,IQGAP1,ITGA4,ITGA6,ITGAE,ITGB1,ITGB4,MAPK3,MYH14,MYH2,MYL10,MYL5,MYL6,MYL6B,MYO10,NCKAP1,NRAS,PAK2,PDGFC,PDGFD,PFN1,PPP1CB,PTK2,RAP2A,ROCK2,TMSB10/TMSB4X
RAR Activation	1.19	0.174	NaN	AKR1C1/AKR1C2,AKR1C3,AKT3,ALDH1A1,ALDH1A3,ARID2,CRABP1,CSNK2B,CYP26A1,DHRS3,GTF2H3,IGFBP3,MAP3K5,NCOA1,NCOR1,NFKB2,NR2F1,PBRM1,PRKAR2B,PRKCE,PRKCI,PRMT1,RARA,RBP1,RBP7,REL,RPL7A,SCAND1,SMAD2,SMAD3,SMAD7,TAF4,TGFB2,VEGFA
MYC Mediated Apoptosis Signaling	1.19	0.22	-0.302	BID,CASP3,CASP8,CDKN2A,CHUK,FAS,MCL1,NFKB2,PMAIP1,PRKAR2B,TP53
TNFR1 Signaling	1.19	0.22	0	BID,BIRC2,BIRC3,CASP3,CASP8,CHUK,NAIP,NFKB2,PAK2,REL,XIAP
Assembly of RNA Polymerase II Complex	1.19	0.22	-0.905	DR1,GTF2H3,POLR2F,POLR2G,POLR2I,POLR2J,POLR2K,TAF1,TAF10,TAF4,TAF4B
Superpathway of D-myo-inositol (1,4,5)-trisphosphate Metabolism	1.19	0.273	0	BPNT1,BPNT2,IMPA2,INPP1,INPP5F,INPP5J
Hypoxia Signaling in the Cardiovascular System	1.19	0.203	NaN	ATM,BIRC6,HSP90AA1,TP53,UBE2B,UBE2C,UBE2D1,UBE2K,UBE2L6,UBE2Q2,UBE2S,UBE2T,UBE2V2,UBE2W,VEGFA
Agrin Interactions at Neuromuscular Junction	1.19	0.206	2.111	ACTA2,GABPA,GABPB1,ITGA4,ITGB1,LAMA2,LAMB1,LAMC1,MAPK3,NRAS,NRG1,PAK2,PTK2,RAP2A
Putrescine Degradation III	1.18	0.294	-0.447	ALDH1A1,ALDH1A3,ALDH4A1,ALDH7A1,MAOB
NAD Signaling Pathway	1.13	0.179	-0.218	AKT3,ERN1,FGF2,GSK3B,H1-2,H2BC12,H2BC5,H2BU1,HGF,NFKB2,PARP14,PARP9,POLR2F,POLR2G,POLR2I,POLR2J,POLR2K,PRKAA1,PRKAB2,RYR2,SIRT4,SOD2,TGFB2,TNKS2,TP53,VEGFA
Pyrimidine Deoxyribonucleotides De Novo Biosynthesis I	1.11	0.261	-0.816	AK1,AK4,CMPK1,NME1,NME2,RRM2B
Vitamin-C Transport	1.11	0.261	-1.342	GLRX,GSTO1,LRRC8B,SLC2A3,TXN,TXNRD2
Apelin Cardiac Fibroblast Signaling Pathway	1.11	0.261	0	AKT3,APLN,CCN2,PRKAA1,PRKAB2,TGFB2
Adipogenesis pathway	1.11	0.18	NaN	BMP4,BMPR1B,BMPR2,CEBPD,CTBP2,EZH2,FBXW7,FGF1,FGF2,FZD6,FZD8,GTF2H3,HAT1,HDAC9,KAT6A,KLF3,RBP1,RPS6KB1,RUNX1T1,SAP30L,SMAD3,TBL1XR1,TP53,WNT5A
Role of CHK Proteins in Cell Cycle Checkpoint Control	1.09	0.207	1	ATM,ATMIN,ATR,BRCA1,MRE11,NBN,PCNA,PPP2R5C,PPP2R5E,TLK1,TLK2,TP53
RANK Signaling in Osteoclasts	1.09	0.191	2.84	AKT3,BIRC2,BIRC3,CALM1 (includes others),CHUK,ELP1,MAP3K5,MAP3K7,MAP3K8,MAPK3,MITF,NFKB2,PPP3CA,REL,TAB2,TRAF5,XIAP
Mismatch Repair in Eukaryotes	1.08	0.278	0.447	FEN1,MCM9,MSH2,MSH3,PCNA
Sonic Hedgehog Signaling	1.07	0.241	-1.134	DYRK1A,DYRK1B,GLI3,GLIS2,GSK3B,PRKAR2B,PTCH1
Bile Acid Biosynthesis, Neutral Pathway	1.07	0.308	0	AKR1C1/AKR1C2,AKR1C3,CYP27A1,SLC27A5
Salvage Pathways of Pyrimidine Ribonucleotides	1.06	0.188	-0.471	ACVR2A,AK1,AK4,APOBEC3F,CDA,CMPK1,DYRK1A,FAM20B,MAP3K8,MAPK3,MAPK6,NME1,NME2,PAK2,PRKAA1,PRKCE,UCK1,UPP1
TGF-β Signaling	1.06	0.188	1.291	ACVR2A,AMHR2,BMP4,BMPR1B,BMPR2,INHBA,MAP3K7,MAPK3,NRAS,PITX2,RAP2A,RUNX2,SMAD2,SMAD3,SMAD7,SMURF2,TGFB2,TGFBR1
Pyrimidine Ribonucleotides Interconversion	1.06	0.229	-1.134	AK1,AK4,CMPK1,DDX3X,NME1,NME2,NTPCR,NUDT5
Nucleotide Excision Repair Pathway	1.06	0.229	NaN	ERCC1,GTF2H3,POLR2F,POLR2G,POLR2I,POLR2J,POLR2K,RPA3
Senescence Pathway	1.05	0.163	2.714	ACVR2A,AKT3,ANAPC11,ANAPC4,ASXL2,ASXL3,ATM,ATR,BMPR2,CACNA1F,CALM1 (includes others),CAPN10,CAPNS1,CDC27,CDKN2A,CDKN2B,CHUK,DLAT,DMTF1,EIF4EBP1,EP400,EZH2,ITSN2,MAP3K7,MAPK3,MAPK6,MRE11,NBN,NF1,NFAT5,NFKB2,NRAS,PDHA2,PDK1,PDK2,PHF19,PPP2R5C,PPP2R5E,PPP3CA,RAP2A,SMAD2,SMAD3,SMAD7,SOD2,TBK1,TGFB2,TGFBR1,TP53
Retinoate Biosynthesis II	1.05	0.5	NaN	RBP1,RBP7
Eumelanin Biosynthesis	1.05	0.5	NaN	DDT,MIF
Arginine Degradation I (Arginase Pathway)	1.05	0.5	NaN	ALDH4A1,ARG2
GADD45 Signaling	1.05	0.203	0.577	ACVR2A,ATM,ATR,BRCA1,NFKB2,PCNA,REL,SMAD2,SMAD3,TGFB2,TGFBR1,TP53
Renal Cell Carcinoma Signaling	1.03	0.192	1.897	AKT3,CRK,ELOB,HGF,MAPK3,MET,NRAS,PAK2,PTPN11,RAP2A,RAPGEF1,RBX1,RPS27A,UBB,VEGFA
ILK Signaling	1.01	0.168	-0.577	ACTA2,AKT3,CASP3,FBLIM1,FERMT2,FN1,GSK3B,IRS1,IRS2,ITGB1,ITGB4,LIMS1,MAPK3,MUC1,MYH14,MYH2,MYL5,MYL6,MYL6B,MYO10,NACA,NFKB2,PDGFC,PPP2R5C,PPP2R5E,PTK2,REL,RHOT1,RND2,RND3,RSU1,TMSB10/TMSB4X,VEGFA
BMP signaling pathway	1	0.188	1.941	BMP4,BMP8A,BMPR1B,BMPR2,GREM1,MAP3K7,MAPK3,NFKB2,NRAS,PITX2,PRKAR2B,RAP2A,REL,RUNX2,SMAD7,XIAP
PPARα/RXRα Activation	1	0.169	-1.569	ABCA1,ACVR2A,AIP,BMPR2,CAND1,CD36,CHUK,CKAP5,CPT1B,ELP1,GPD2,HSP90AA1,IRS1,MAP3K7,MAP4K4,MAPK3,MEF2C,NCOR1,NFKB2,NR2F1,NRAS,PRKAA1,PRKAB2,PRKAR2B,RAP2A,REL,SMAD2,SMAD3,TGFB2,TGFBR1,TGS1
Methylglyoxal Degradation III	1	0.263	0	AKR1A1,AKR1C1/AKR1C2,AKR1C3,PRXL2B,PTGR2
DNA damage-induced 14-3-3σ Signaling	1	0.263	NaN	AKT3,ATM,ATR,BRCA1,TP53
Dermatan Sulfate Biosynthesis (Late Stages)	0.991	0.214	-2.333	CHST1,CHST11,CHST15,HS2ST1,HS3ST1,HS3ST6,HS6ST1,HS6ST2,NDST4
Clathrin-mediated Endocytosis Signaling	0.971	0.168	NaN	ACTA2,ACTR2,AMPH,AP2S1,AP3S1,APOC1,APOM,ARF6,ARPC3,CD2AP,CLTA,CLTC,CSNK2B,DNM1L,F2R,FGF1,FGF14,FGF19,FGF2,ITGB1,ITGB4,MET,PCYOX1,PDGFC,PDGFD,PICALM,PPP3CA,RAB11A,RPS27A,SH3GLB1,UBB,VEGFA
Cell Cycle: G1/S Checkpoint Regulation	0.971	0.194	0.905	ATM,ATR,CDKN2A,CDKN2B,CUL1,GSK3B,HDAC9,NRG1,PAK1IP1,RPL5,SMAD3,TGFB2,TP53
WNT/β-catenin Signaling	0.971	0.17	-1.279	ACVR2A,AKT3,APC2,BMPR2,CDH12,CDKN2A,CSNK1G1,CSNK1G3,CSNK2B,DKK2,FRAT1,FZD6,FZD8,GSK3B,LRP6,MAP3K7,PIN1,PPP2R5C,PPP2R5E,RARA,RPS27A,TGFB2,TGFBR1,TP53,UBB,WIF1,WNT11,WNT5A,WNT7A
Salvage Pathways of Pyrimidine Deoxyribonucleotides	0.963	0.333	NaN	CDA,TK1,UPP1
Gα12/13 Signaling	0.924	0.173	1.091	AKT3,CDH12,CDH18,CHUK,ELP1,F2R,F2RL2,GNA13,LPAR1,MAP3K5,MAPK3,MEF2A,MEF2C,MYL10,MYL5,MYL6,MYL6B,NFKB2,NRAS,PTK2,RAP2A,REL,ROCK2
ID1 Signaling Pathway	0.921	0.165	1.567	ACVR2A,AKT3,AMHR2,APP,BIRC5,BMP4,BMPR1B,BMPR2,CCN2,CDKN1C,CDKN2A,CHRNB2,FGF2,FN1,GSK3B,GSPT1,MAPK3,NFKB2,NRAS,PARK7,PDGFC,PLAC8,PLXNB1,RAP2A,RNF125,SMAD2,SMAD3,TGFB2,TGFBR1,TP53,USP1,VEGFA,WDR48
Cell Cycle Control of Chromosomal Replication	0.91	0.196	0.905	CDC7,CDK12,CDK13,CDK9,CDT1,MCM8,MCM9,ORC3,PCNA,POLA1,RPA3
Cell Cycle: G2/M DNA Damage Checkpoint Regulation	0.903	0.2	0.707	ATM,ATR,BRCA1,CDKN2A,CKS1B,CKS2,CUL1,PRKDC,TP53,YWHAZ
IL-17A Signaling in Fibroblasts	0.893	0.211	NaN	CCL2,CEBPD,CHUK,GSK3B,MAP3K7,MAPK3,NFKB2,REL
Pyrimidine Ribonucleotides De Novo Biosynthesis	0.893	0.211	-1.134	AK1,AK4,CMPK1,DDX3X,NME1,NME2,NTPCR,NUDT5
Androgen Signaling	0.883	0.167	0	AR,CACNA1F,CALM1 (includes others),GNA13,GNAI2,GNAI3,GNB4,GTF2H3,HSP90AA1,HSPA4,MAPK3,NCOA1,NFKB2,POLR2F,POLR2G,POLR2I,POLR2J,POLR2K,PRKAR2B,PRKCE,PRKCI,REL,SMAD3,SRY,TAF1,TAF10,TAF4,TAF4B
Androgen Biosynthesis	0.883	0.267	NaN	AKR1C3,GSTA5,HSD17B14,SRD5A3
Neuregulin Signaling	0.876	0.174	0.832	AKT3,BAD,CRK,ERRFI1,HSP90AA1,ITGA4,ITGA6,ITGAE,ITGB1,ITGB4,MAPK3,NRAS,NRG1,PRKCE,PRKCI,PTPN11,RAP2A,RPS6,RPS6KB1,TMEFF2
Methylthiopropionate Biosynthesis	0.873	1	NaN	ADI1
Thio-molybdenum Cofactor Biosynthesis	0.873	1	NaN	MOCOS
Threonine Degradation II	0.873	1	NaN	GCAT
D-mannose Degradation	0.873	1	NaN	MPI
Tyrosine Degradation I	0.866	0.4	NaN	FAH,GSTZ1
Basal Cell Carcinoma Signaling	0.86	0.186	0.707	APC2,BMP4,BMP8A,FZD6,FZD8,GLI3,GLIS2,GSK3B,PTCH1,TP53,WNT11,WNT5A,WNT7A
Calcium Transport I	0.854	0.3	NaN	ATP2B1,ATP2B4,ATP2C1
Chondroitin Sulfate Biosynthesis (Late Stages)	0.851	0.2	-2.333	CHST1,CHST11,CHST15,HS2ST1,HS3ST1,HS3ST6,HS6ST1,HS6ST2,NDST4
Human Embryonic Stem Cell Pluripotency	0.845	0.166	NaN	AKT3,APC2,BMP4,BMP8A,BMPR1B,BMPR2,FGF2,FZD6,FZD8,GNA13,GNAI2,GNAI3,GNB4,GSK3B,INHBA,PDGFC,PDGFD,S1PR3,SALL4,SMAD2,SMAD3,SMAD7,TGFB2,TGFBR1,WNT11,WNT5A,WNT7A
Retinoate Biosynthesis I	0.839	0.212	-0.816	AKR1C1/AKR1C2,AKR1C3,ALDH1A1,ALDH1A3,DHRS3,RBP1,RBP7
PTEN Signaling	0.833	0.167	-1.789	AKT3,BAD,BMPR1B,BMPR2,CASP3,CHUK,CSNK2B,ELP1,FOXG1,GSK3B,INPP5F,INPP5J,ITGA4,ITGA6,ITGAE,ITGB1,ITGB4,MAPK3,NFKB2,NRAS,PTK2,RAP2A,REL,RPS6KB1,TGFBR1
PPAR Signaling	0.815	0.173	-1.807	AIP,CHUK,ELP1,HSP90AA1,MAP3K7,MAP4K4,MAPK3,NCOA1,NCOR1,NFKB2,NR1H3,NR2F1,NRAS,PDGFC,PDGFD,RAP2A,REL,SCAND1
IGF-1 Signaling	0.815	0.173	2.138	AKT3,BAD,CCN2,CSNK2B,IGFBP3,IGFBP6,IRS1,IRS2,MAPK3,NRAS,PRKAR2B,PRKCI,PTK2,PTPN11,RAP2A,RPS6KB1,SOCS3,YWHAZ
Adenosine Nucleotides Degradation II	0.804	0.25	-1	ADA,ADA2,ADAT3,NT5C3A
Parkinson's Signaling	0.804	0.25	NaN	CASP3,GPR37,PARK7,SNCA
Reelin Signaling in Neurons	0.801	0.167	0.229	ACTR2,AFDN,AKT3,APP,ARHGEF12,ARHGEF26,ARHGEF33,ARHGEF40,ARPC3,CRK,GRIN1,GRIN3A,GSK3B,ITGB1,MAP1B,MAPK3,MAPK8IP1,NECTIN3,PAFAH1B1,PAFAH1B3,PDK1,PDK2,RAPGEF1
Cardiomyocyte Differentiation via BMP Receptors	0.788	0.227	NaN	BMP4,BMPR1B,BMPR2,MAP3K7,MEF2C
Methionine Degradation I (to Homocysteine)	0.788	0.227	-1	ALKBH8,EEF1AKMT1,MGMT,PRMT1,SUV39H2
Regulation of the Epithelial-Mesenchymal Transition Pathway	0.788	0.161	NaN	AKT3,CDH12,FGF1,FGF14,FGF19,FGF2,FZD6,FZD8,GSK3B,HGF,HMGA2,JAG1,LOX,MAPK3,MET,NFKB2,NOTCH1,NRAS,PARD6A,PDGFD,PTPN11,RAP2A,RBPJ,REL,SMAD2,SMAD3,TGFB2,TGFBR1,WNT11,WNT5A,WNT7A
Ethanol Degradation II	0.785	0.214	-1.633	ACSS3,AKR1A1,ALDH1A1,ALDH1A3,ALDH4A1,ALDH7A1
Chondroitin Sulfate Biosynthesis	0.78	0.189	-1.897	CHST1,CHST11,CHST15,HS2ST1,HS3ST1,HS3ST6,HS6ST1,HS6ST2,NDST4,XYLT1
Assembly of RNA Polymerase I Complex	0.757	0.273	NaN	POLR1D,POLR2F,TAF1A
Superpathway of Geranylgeranyldiphosphate Biosynthesis I (via Mevalonate)	0.733	0.235	0	ACAT2,FDPS,HMGCR,HMGCS1
Amyotrophic Lateral Sclerosis Signaling	0.73	0.167	-1.698	AKT3,BID,BIRC2,BIRC3,CACNA1F,CAPN10,CAPNS1,CASP1,CASP3,GPX1,GRIN1,GRIN3A,NAIP,PDGFC,PPP3CA,SSR4,TP53,VEGFA,XIAP
ERK5 Signaling	0.728	0.176	2.496	BAD,ELK4,GNA13,MAP3K8,MEF2A,MEF2C,NRAS,PTPN11,RAP2A,RPS6KA2,RPS6KA3,RPS6KB1,YWHAZ
Acetyl-CoA Biosynthesis I (Pyruvate Dehydrogenase Complex)	0.728	0.333	NaN	DLAT,PDHA2
Estrogen Biosynthesis	0.712	0.19	-0.378	AKR1C1/AKR1C2,AKR1C3,CYP1A2,CYP2U1,HSD17B10,HSD17B12,HSD17B14,HSD17B8
Dermatan Sulfate Biosynthesis	0.708	0.182	-1.897	CHST1,CHST11,CHST15,HS2ST1,HS3ST1,HS3ST6,HS6ST1,HS6ST2,NDST4,XYLT1
MIF-mediated Glucocorticoid Regulation	0.697	0.194	-1.633	LY96,MAPK3,MIF,NFKB2,PLA2G4E,PLA2G5,REL
PI3K/AKT Signaling	0.695	0.157	1.789	AKT3,BAD,CHUK,EIF4EBP1,ELP1,GSK3B,HSP90AA1,IL13RA1,IL17RE,INPP5F,INPP5J,ITGA4,ITGA6,ITGAE,ITGB1,ITGB4,LIMS1,MAP3K5,MAP3K8,MAPK3,MAPK8IP1,MCL1,NFKB2,NRAS,PPP2R5C,PPP2R5E,RAP2A,REL,RPS6KB1,TP53,YWHAZ
Role of Osteoblasts, Osteoclasts and Chondrocytes in Rheumatoid Arthritis	0.693	0.155	NaN	ADAMTS5,AKT3,APC2,BAD,BIRC2,BIRC3,BMP4,BMP8A,BMPR1B,BMPR2,CALM1 (includes others),CHUK,CSNK1G1,CSNK1G3,DKK2,ELP1,FZD6,FZD8,GSK3B,LRP6,MAP3K5,MAP3K7,MAPK3,NAIP,NFAT5,PPP3CA,RUNX2,TAB2,TRAF5,WIF1,WNT11,WNT5A,WNT7A,XIAP
Spliceosomal Cycle	0.69	0.184	0.333	AQR,CDC5L,DDX46,MAGOH,SF3A2,SF3A3,SF3B1,SLU7,U2AF2
Noradrenaline and Adrenaline Degradation	0.684	0.2	-0.816	AKR1A1,ALDH1A1,ALDH1A3,ALDH4A1,ALDH7A1,MAOB
Oxidative Ethanol Degradation III	0.684	0.2	-1.342	ACSS3,ALDH1A1,ALDH1A3,ALDH4A1,ALDH7A1,CYP2U1
AMPK Signaling	0.676	0.154	0	ADRA2A,ADRA2B,AK1,AK3,AK4,AKT3,ARID2,CAB39,CHRNB2,CPT1A,CPT1B,CPT2,EIF4EBP1,FOXG1,GNA13,GNAI2,GNAI3,GNB4,HMGCR,IRS1,IRS2,MAP3K7,MLYCD,PBRM1,PHLPP2,PPAT,PPM1A,PPM1B,PPM1K,PPP2R5C,PPP2R5E,PRKAA1,PRKAB2,PRKAR2B,RAB11A,RAB1A,RPS6KB1
Dopamine Degradation	0.674	0.208	-0.447	ALDH1A1,ALDH1A3,ALDH4A1,ALDH7A1,MAOB
Cysteine Biosynthesis III (mammalia)	0.674	0.208	-1	ALKBH8,EEF1AKMT1,MGMT,PRMT1,SUV39H2
RAC Signaling	0.672	0.161	2.183	ACTR2,ARPC3,BRK1,ELK4,IQGAP1,ITGA4,ITGA6,ITGAE,ITGB1,ITGB4,MAPK3,NCKAP1,NFKB2,NRAS,PAK2,PARD6A,PLD1,PRKCI,PTK2,RAP2A,REL,RPS6KB1
Angiopoietin Signaling	0.67	0.171	1.732	AKT3,BAD,BIRC5,CHUK,CRK,ELP1,NFKB2,NRAS,PAK2,PTK2,PTPN11,RAP2A,REL
Regulation of Actin-based Motility by Rho	0.666	0.164	-0.258	ACTA2,ACTR2,ARPC3,ITGA4,ITGA6,ITGAE,ITGB1,ITGB4,MYL10,MYL5,MYL6,MYL6B,PAK2,PFN1,PPP1CB,RHOT1,RND2,RND3
Role of PI3K/AKT Signaling in the Pathogenesis of Influenza	0.662	0.175	0	AKT3,CRK,GNAI2,GNAI3,GSK3B,KPNA3,MAPK3,NFKB2,PLAC8,REL,ZNF346
Pancreatic Adenocarcinoma Signaling	0.658	0.161	0.832	AKT3,BAD,BIRC5,CDKN2A,CDKN2B,HDAC9,MAPK3,NFKB2,NOTCH1,PDGFC,PLD1,PLD6,RALBP1,REL,SMAD2,SMAD3,TGFB2,TGFBR1,TP53,VEGFA
Amyloid Processing	0.656	0.18	-1.633	AKT3,APP,CAPN10,CAPNS1,CSNK2B,GSK3B,MAPK3,PRKAR2B,PRKCE
Semaphorin Neuronal Repulsive Signaling Pathway	0.65	0.159	-0.426	AKT3,ARHGEF12,FES,GSK3B,GUCY1A2,ITGA4,ITGA6,ITGAE,ITGB1,ITGB4,MYL10,MYL5,MYL6,MYL6B,PAK2,PLXNA1,PLXNB1,PPP1CB,PRKAR2B,ROCK2,SEMA3A,SEMA5A,TP53
Toll-like Receptor Signaling	0.642	0.169	0.378	CHUK,IL12A,IRAK3,IRAK4,LY96,MAP3K7,MAP4K4,NFKB2,REL,RPS27A,SIGIRR,TAB2,UBB
MIF Regulation of Innate Immunity	0.636	0.182	-1.134	LY96,MAPK3,MIF,NFKB2,PLA2G4E,PLA2G5,REL,TP53
PEDF Signaling	0.636	0.167	1.387	AKT3,CASP8,CHUK,FAS,MAPK3,NFKB2,NRAS,RAP2A,REL,ROCK2,SERPINF1,SOD2,TCF12,TP53
Hereditary Breast Cancer Signaling	0.633	0.158	NaN	AKT3,ARID2,ATM,ATR,BRCA1,FANCG,H2AX,HDAC9,MRE11,MSH2,NBN,NRAS,PBRM1,POLR2F,POLR2G,POLR2I,POLR2J,POLR2K,RAP2A,RPS27A,TP53,UBB
Mitotic Roles of Polo-Like Kinase	0.631	0.172	1.342	ANAPC11,ANAPC4,CDC27,CDC7,HSP90AA1,KIF23,PLK4,PPP2R5C,PPP2R5E,RAD21,SMC1A
Thioredoxin Pathway	0.622	0.286	NaN	TXN,TXNRD2
Docosahexaenoic Acid (DHA) Signaling	0.616	0.184	NaN	AKT3,APP,BAD,BID,CASP3,GSK3B,SERPINF1
Role Of Chondrocytes In Rheumatoid Arthritis Signaling Pathway	0.613	0.157	2.132	ADAMTS5,CASP1,CASP3,CASP8,CCL2,CEBPD,CEBPG,CHUK,FN1,IRAK4,ITGB1,MAP3K7,MAPK3,MLKL,MMP10,NFKB2,PDGFC,PPP3CA,PRKAA1,PRKAB2,RUNX2,VEGFA
Glutaryl-CoA Degradation	0.611	0.211	-2	ACAT2,HSD17B10,L3HYPDH,PARK7
γ-linolenate Biosynthesis II (Animals)	0.611	0.211	-1	ACSL6,CYB5A,SLC27A2,SLC27A5
Purine Nucleotides Degradation II (Aerobic)	0.611	0.211	-1	ADA,ADA2,ADAT3,NT5C3A
CLEAR Signaling Pathway	0.607	0.149	-0.309	AKT3,ATP6V0E2,ATP6V1C1,ATP6V1F,ATP6V1G1,BMPR1B,BMPR2,CTSA,CTSB,CTSF,FGF2,GSK3B,HEXA,HGF,HPS1,LAMTOR1,LAMTOR2,LAMTOR3,LAMTOR4,LAMTOR5,MAPK3,MAPK6,MID1,MIOS,MITF,NRAS,PPP2R5C,PPP2R5E,PPP3CA,PRKAA1,PRKAB2,PRKCE,PRKCI,RAP2A,RRAGA,SEC13,TGFB2,TGFBR1,TP53,VEGFA,VPS26A,YWHAZ
Mevalonate Pathway I	0.604	0.231	NaN	ACAT2,HMGCR,HMGCS1
L-dopachrome Biosynthesis	0.602	0.5	NaN	TYRP1
Spermine Biosynthesis	0.602	0.5	NaN	AMD1
Choline Degradation I	0.602	0.5	NaN	ALDH7A1
Flavin Biosynthesis IV (Mammalian)	0.602	0.5	NaN	FLAD1
GDP-L-fucose Biosynthesis II (from L-fucose)	0.602	0.5	NaN	FPGT
4-hydroxyproline Degradation I	0.602	0.5	NaN	ALDH4A1
Spermidine Biosynthesis I	0.602	0.5	NaN	AMD1
Glycerol-3-phosphate Shuttle	0.602	0.5	NaN	GPD2
Glutamine Degradation I	0.602	0.5	NaN	GLS
Role of OCT4 in Mammalian Embryonic Stem Cell Pluripotency	0.6	0.178	NaN	AQR,BRCA1,MEF2A,NR2F1,RARA,SALL4,SH3GLB1,TP53
Chronic Myeloid Leukemia Signaling	0.6	0.16	NaN	AKT3,BAD,CDKN2A,CHUK,CRK,CTBP2,HDAC9,MAPK3,NFKB2,NRAS,PTPN11,RAP2A,REL,SMAD3,TGFB2,TGFBR1,TP53
Role of JAK2 in Hormone-like Cytokine Signaling	0.597	0.188	NaN	IRS1,IRS2,PRL,PTPN11,SH2B2,SOCS3
Integrin Signaling	0.58	0.151	0.756	ACTA2,ACTR2,AKT3,ARF6,ARHGAP5,ARPC3,ASAP1,CAPN10,CAPNS1,CRK,GSK3B,ITGA4,ITGA6,ITGAE,ITGB1,ITGB4,LIMS1,MAPK3,MYL5,NRAS,PAK2,PFN1,PPP1CB,PTK2,RAP2A,RAPGEF1,RHOT1,RND2,RND3,TSPAN4,TSPAN6
Apelin Liver Signaling Pathway	0.577	0.192	0.447	APLN,COL10A1,FAS,GSK3B,IRS1
Remodeling of Epithelial Adherens Junctions	0.575	0.167	1.134	ACTA2,ACTR2,ARF6,ARPC3,CBLL1,CLIP1,DNM1L,HGF,IQGAP1,MET,NME1
iNOS Signaling	0.567	0.174	0.816	CALM1 (includes others),CHUK,IFNGR1,IRAK3,IRAK4,LY96,NFKB2,REL
nNOS Signaling in Neurons	0.567	0.174	-1	CALM1 (includes others),CAPN10,CAPNS1,GRIN1,GRIN3A,PPP3CA,PRKCE,PRKCI
Fatty Acid β-oxidation I	0.558	0.182	-1.633	ACSL6,ECHS1,ECI1,HSD17B10,SLC27A2,SLC27A5
Chondroitin Sulfate Degradation (Metazoa)	0.542	0.214	NaN	CEMIP2,HEXA,OGA
Colanic Acid Building Blocks Biosynthesis	0.542	0.214	NaN	GALK2,MPI,UGP2
Superoxide Radicals Degradation	0.533	0.25	NaN	SOD2,TYRP1
Ketolysis	0.533	0.25	NaN	ACAT2,OXCT1
Lymphotoxin β Receptor Signaling	0.53	0.167	1.134	AKT3,BIRC2,CASP3,CHUK,DIABLO,ELP1,MAPK3,NFKB2,TRAF5
Transcriptional Regulatory Network in Embryonic Stem Cells	0.53	0.167	NaN	ESX1,FOXC1,GBX2,H4C4,H4C8,KAT6A,MEIS1,SKIL,ZFHX3
Heparan Sulfate Biosynthesis (Late Stages)	0.526	0.164	-2.53	CES2,CHST1,CHST11,CHST15,HS2ST1,HS3ST1,HS3ST6,HS6ST1,HS6ST2,NDST4
Heparan Sulfate Biosynthesis	0.523	0.162	-2.111	CES2,CHST1,CHST11,CHST15,HS2ST1,HS3ST1,HS3ST6,HS6ST1,HS6ST2,NDST4,XYLT1
4-1BB Signaling in T Lymphocytes	0.521	0.176	1.342	CHUK,ELP1,MAP3K5,MAPK3,NFKB2,REL
Xenobiotic Metabolism General Signaling Pathway	0.521	0.152	-0.655	AKT3,FTL,GSTA5,GSTK1,GSTO1,GSTP1,GSTZ1,MAP3K5,MAP3K7,MAP3K8,MAPK3,MGST1,MGST2,MGST3,NFE2L2,NR1H3,NRAS,PRKCE,PRKCI,RAP2A,RBX1
HGF Signaling	0.52	0.153	2.668	AKT3,CDKN2A,HGF,ITGA4,ITGA6,ITGAE,ITGB1,ITGB4,MAP3K5,MAP3K7,MAP3K8,MAPK3,MET,NRAS,PRKCE,PRKCI,PTK2,PTPN11,RAP2A,RAPGEF1
PAK Signaling	0.519	0.154	0.775	CASP3,ITGA4,ITGA6,ITGAE,ITGB1,ITGB4,MAPK3,MYL10,MYL5,MYL6,MYL6B,NRAS,PAK1IP1,PAK2,PDGFC,PDGFD,PTK2,RAP2A
The Visual Cycle	0.511	0.19	-1	AKR1C3,DHRS3,RBP1,RBP7
Apelin Muscle Signaling Pathway	0.506	0.167	1	AKT3,APLN,GNA13,GNAI2,GNAI3,GNB4,PRKAA1,PRKAB2
MSP-RON Signaling In Cancer Cells Pathway	0.504	0.151	1.342	ACTA2,AKT3,GSK3B,ITGA6,ITGB1,ITGB4,KLK15,KLK8,MAPK3,MET,NFKB2,NRAS,PDGFC,PTK2,RAP2A,REL,RPS6KA2,RPS6KA3,SMAD2,VEGFA,YWHAZ
CSDE1 Signaling Pathway	0.502	0.164	0.333	AKT3,CCL2,CNOT6,CSDE1,DCP2,FABP7,FN1,RPL9,SYNCRIP
Axonal Guidance Signaling	0.502	0.142	NaN	ACTR2,ADAM10,ADAM18,ADAM21,ADAM9,ADAMTS1,ADAMTS14,ADAMTS5,AKT3,ARHGEF12,ARPC3,BMP4,BMP8A,CRK,EFNA5,EFNB2,EPHA5,EPHA7,ERAP2,FES,FZD6,FZD8,GLI3,GLIS2,GNA13,GNAI2,GNAI3,GNB4,GSK3B,ITGA4,ITGA6,ITGAE,ITGB1,ITGB4,ITSN1,KALRN,MAPK3,MET,MMP10,MYL10,MYL5,MYL6,MYL6B,NFAT5,NRAS,PAK2,PDGFC,PDGFD,PFN1,PLXNA1,PLXNB1,PPP3CA,PRKAR2B,PRKCE,PRKCI,PTCH1,PTK2,PTPN11,RAP2A,ROBO2,ROCK2,SDC2,SEMA3A,SEMA3C,SEMA5A,SRGAP1…
SPINK1 Pancreatic Cancer Pathway	0.502	0.164	0.333	CPD,CPQ,CTSA,CTSB,KLK15,KLK8,SMAD2,SMAD3,TGFBR1
Superpathway of Cholesterol Biosynthesis	0.495	0.179	0.447	ACAT2,FDPS,HMGCR,HMGCS1,LBR
Calcium Signaling	0.493	0.147	-0.243	ACTA2,ASPH,ATP2B1,ATP2B4,ATP2C1,CACNA1F,CALM1 (includes others),CHRNB2,GRIN1,GRIN3A,HDAC9,MAPK3,MEF2A,MEF2C,MYH14,MYH2,MYL5,MYL6,MYL6B,MYO10,NFAT5,PPP3CA,PRKAR2B,RAP2A,RYR2,SLC8A1,TNNC1,TPM2,TPM3,TRPC1,TRPC4
Apelin Endothelial Signaling Pathway	0.488	0.15	0.688	AKT3,APLN,CALM1 (includes others),CCL2,GNA13,GNAI2,GNAI3,GNB4,MAPK3,MEF2A,MEF2C,NFKB2,NRAS,PRKAA1,PRKAB2,PRKCE,PRKCI,RAP2A,REL,RPS6KB1,SMAD3
Coagulation System	0.487	0.171	2.449	A2M,BDKRB1,F2R,F3,F8,TFPI
Fatty Acid Activation	0.487	0.2	NaN	ACSL6,SLC27A2,SLC27A5
Dermatan Sulfate Degradation (Metazoa)	0.487	0.2	NaN	CEMIP2,HEXA,OGA
Factors Promoting Cardiogenesis in Vertebrates	0.474	0.149	1.342	ACVR2A,APC2,BMP4,BMP8A,BMPR1B,BMPR2,FZD6,FZD8,GSK3B,LRP6,MAP3K7,MEF2C,PRKCE,PRKCI,ROCK2,SCN5A,SMAD2,TGFB2,TGFBR1,WNT11,WNT5A,WNT7A
Neuroinflammation Signaling Pathway	0.466	0.143	1.761	ACVR2A,AKT3,APP,BIRC2,BIRC3,BIRC5,BIRC6,BMPR2,CALB2,CASP1,CASP3,CASP8,CCL2,CHUK,ELP1,FAS,GLS,GRIN1,GRIN3A,GSK3B,HLA-DMB,HLA-DRA,HMGB1,IFNGR1,IL12A,IRAK3,IRAK4,MAPK3,MAPK6,NAIP,NFAT5,NFE2L2,NFKB2,PLA2G4E,PLA2G5,PPP3CA,REL,SLC1A3,SNCA,SOD2,TBK1,TGFB2,TGFBR1,XIAP
IL-8 Signaling	0.465	0.146	1.89	AKT3,CHUK,CSTB,EIF4EBP1,ELP1,GNA13,GNAI2,GNAI3,GNB4,IQGAP1,IRAK3,IRAK4,LASP1,MAP4K4,MAPK3,NRAS,PAK2,PDGFC,PLD1,PLD6,PRKCE,PRKCI,PTK2,RAP2A,RHOT1,RND2,RND3,ROCK2,RPS6KB1,VEGFA
p38 MAPK Signaling	0.465	0.15	0.535	FAS,HSPB1,IRAK3,IRAK4,MAP3K5,MAP3K7,MEF2A,MEF2C,MKNK2,PLA2G4E,PLA2G5,RPS6KA2,RPS6KA3,RPS6KB1,TAB2,TGFB2,TGFBR1,TP53
Sphingosine and Sphingosine-1-phosphate Metabolism	0.462	0.222	NaN	NAAA,SGPP1
Citrulline Biosynthesis	0.462	0.222	NaN	ARG2,GLS
ATM Signaling	0.458	0.152	0	ATM,ATR,BID,BRCA1,CBX3,H2AX,MRE11,NBN,PPP2R5C,PPP2R5E,SMC1A,TLK1,TLK2,TP53,USP7
L-carnitine Biosynthesis	0.455	0.333	NaN	TMLHE
Uracil Degradation II (Reductive)	0.455	0.333	NaN	DPYD
NADH Repair	0.455	0.333	NaN	GAPDH
5-aminoimidazole Ribonucleotide Biosynthesis I	0.455	0.333	NaN	PPAT
Proline Degradation	0.455	0.333	NaN	ALDH4A1
Thyronamine and Iodothyronamine Metabolism	0.455	0.333	NaN	DIO2
1,25-dihydroxyvitamin D3 Biosynthesis	0.455	0.333	NaN	CYP27B1
Glutathione Biosynthesis	0.455	0.333	NaN	GCLM
Tetrahydrobiopterin Biosynthesis I	0.455	0.333	NaN	SPR
Thymine Degradation	0.455	0.333	NaN	DPYD
Anandamide Degradation	0.455	0.333	NaN	NAAA
Thiosulfate Disproportionation III (Rhodanese)	0.455	0.333	NaN	TST
Thyroid Hormone Metabolism I (via Deiodination)	0.455	0.333	NaN	DIO2
Adenine and Adenosine Salvage I	0.455	0.333	NaN	APRT
Tetrahydrobiopterin Biosynthesis II	0.455	0.333	NaN	SPR
Fatty Acid β-oxidation III (Unsaturated, Odd Number)	0.455	0.333	NaN	ECI1
Autophagy	0.455	0.145	0	AKT3,ATM,ATR,BAD,BIRC6,CALM1 (includes others),EIF2A,ERN1,FGF2,GABARAPL2,GCG,GNAI3,GSK3B,HGF,IRS1,IRS2,LAMP2,MAP1LC3B2,MAPK3,NFKB2,PPP2R5C,PPP2R5E,PPP3CA,PRKAA1,PRKAB2,PRKAR2B,TBK1,TGFB2,TP53,VEGFA,VPS39
NF-κB Activation by Viruses	0.453	0.154	2.111	AKT3,CHUK,ELP1,ITGA6,ITGB1,MAPK3,NFKB2,NRAS,PRKCE,PRKCI,RAP2A,REL
Growth Hormone Signaling	0.452	0.155	0.302	A2M,IGFBP3,IRS1,MAPK3,PRKCE,PRKCI,PRL,RPS6KA2,RPS6KA3,RPS6KB1,SOCS3
Melanoma Signaling	0.451	0.16	1.633	AKT3,BAD,CDKN2A,MAPK3,MITF,NRAS,RAP2A,TP53
Retinoic acid Mediated Apoptosis Signaling	0.451	0.158	0.707	BID,CASP3,CASP8,CRABP1,PARP14,PARP9,RARA,TNFRSF10C,TNKS2
Ephrin B Signaling	0.431	0.153	1.265	EFNB2,GNA13,GNAI2,GNAI3,GNB4,ITSN1,ITSN2,KALRN,MAPK3,PTK2,ROCK2
Wound Healing Signaling Pathway	0.427	0.143	1.372	ACTA2,ACVR2A,BMPR2,CALCA,CD70,CERT1,CHUK,COL10A1,COL25A1,COL4A2,COL4A5,COL6A3,FGF2,FN1,IFNGR1,IL12A,ITGA6,ITGB1,ITGB4,KRT16,LAMA2,LAMB1,LAMC1,MAP3K7,MAPK3,MMP10,NFKB2,NRAS,PDGFC,PDGFD,RAP2A,TGFB2,TGFBR1,VEGFA
Role of MAPK Signaling in Promoting the Pathogenesis of Influenza	0.426	0.148	0	ATP6V0E2,ATP6V1C1,ATP6V1F,ATP6V1G1,CASP3,MAP3K5,MAPK3,NFKB2,NRAS,NUP153,PLA2G4E,PLA2G5,PLAAT1,PLAAT3,RAP2A,RPS6KA3
Oxytocin Signaling Pathway	0.42	0.142	0	AKT3,ATP2B1,ATP2B4,CACNA1F,CALM1 (includes others),CD36,GNA13,GNAI2,GNAI3,GNB4,GSK3B,GUCY1A2,HSPB1,KCNJ8,MAPK3,MAPK6,MEF2C,MYH14,MYH2,MYL5,MYL6,MYL6B,MYO10,NFE2L2,NFKB2,NPR3,NRAS,PLA2G4E,PLA2G5,PPP1CB,PPP3CA,PRKAA1,PRKAB2,PRKAR2B,PRKCE,PRKCI,RAP2A,REL,ROCK2
LXR/RXR Activation	0.416	0.146	-1.155	ABCA1,APOC1,APOM,ARG2,CCL2,CD36,ECHS1,HMGCR,ITIH4,LY96,MSR1,MYLIP,NCOR1,NFKB2,NR1H3,PCYOX1,REL,SERPINF1
RHOGDI Signaling	0.407	0.142	-1.528	ACTA2,ACTR2,ARHGAP12,ARHGAP35,ARHGAP5,ARHGEF12,ARPC3,CDH12,CDH18,DLC1,GNA13,GNAI2,GNAI3,GNB4,ITGA4,ITGA6,ITGAE,ITGB1,ITGB4,MYH14,MYH2,MYL10,MYL5,MYL6,MYL6B,MYO10,PAK2,RHOT1,RND2,RND3,ROCK2
Embryonic Stem Cell Differentiation into Cardiac Lineages	0.402	0.2	NaN	MESP1,SP4
Dolichyl-diphosphooligosaccharide Biosynthesis	0.402	0.2	NaN	DPM2,DPM3
UVB-Induced MAPK Signaling	0.401	0.154	-0.707	BAD,EIF4EBP1,MAPK3,PRKCE,PRKCI,RPS6KA3,RPS6KB1,TP53
Apelin Pancreas Signaling Pathway	0.398	0.156	0	APLN,ERN1,NFKB2,PRKAA1,PRKAB2,PRKAR2B,REL
BEX2 Signaling Pathway	0.395	0.148	-0.302	AKT3,BAD,BEX1,GSK3B,MAP2,NFKB2,PDGFC,PPP2R5C,PPP2R5E,REL,SWAP70,VEGFA
RAN Signaling	0.394	0.176	NaN	KPNA3,RCC1,XPO1
Pregnenolone Biosynthesis	0.394	0.176	NaN	CYP26A1,CYP27A1,FDX1
Tumoricidal Function of Hepatic Natural Killer Cells	0.393	0.167	1	BID,CASP3,CASP8,FAS
Mouse Embryonic Stem Cell Pluripotency	0.389	0.146	1.069	AKT3,APC2,BMP4,BMPR2,FZD6,FZD8,GSK3B,ID4,MAP3K7,MAPK3,NRAS,PTPN11,RAP2A,TP53,XIAP
Colorectal Cancer Metastasis Signaling	0.383	0.14	1.633	AKT3,BAD,BIRC5,CASP3,FZD6,FZD8,GNA13,GNAI2,GNAI3,GNB4,GRK3,GSK3B,IFNGR1,LRP6,MAPK3,MMP10,MSH2,MSH3,NFKB2,NRAS,PDGFC,PRKAR2B,PTGER2,RAP2A,REL,RHOT1,RND2,RND3,SMAD2,SMAD3,TGFB2,TGFBR1,TP53,VEGFA,WNT11,WNT5A,WNT7A
Ribonucleotide Reductase Signaling Pathway	0.382	0.142	1.877	AKT3,ARID2,ATM,ATR,BAD,BIRC5,CASP3,CDKN2A,CUL1,EIF4EBP1,HGF,LINC00667,MAPK3,MET,NFKB2,NFYB,NRAS,PARP14,PARP9,PBRM1,RRM2B,TNKS2,TP53,VEGFA
Role of NANOG in Mammalian Embryonic Stem Cell Pluripotency	0.382	0.144	1.134	AKT3,APC2,BMP4,BMP8A,BMPR1B,BMPR2,FZD6,FZD8,GSK3B,MAPK3,NRAS,RAP2A,SALL4,TP53,WNT11,WNT5A,WNT7A
Regulation Of The Epithelial Mesenchymal Transition By Growth Factors Pathway	0.37	0.141	2.132	AKT3,CD70,CDH12,CHUK,DOCK10,FGF1,FGF14,FGF19,FGF2,GSK3B,HGF,HMGA2,MAP3K7,MAPK3,MET,NFKB2,NRAS,PARD6A,PDGFC,PDGFD,PTPN11,RAP2A,REL,SMAD2,SMAD3,TGFB2,TGFBR1
VEGF Signaling	0.369	0.144	1.508	ACTA2,AKT3,BAD,EIF1AX,EIF2S1,EIF2S2,MAPK3,NRAS,PDGFC,PTK2,PTPN11,RAP2A,ROCK2,VEGFA
NGF Signaling	0.367	0.143	2.324	AKT3,CHUK,CRK,MAP3K5,MAP3K7,MAP3K8,MAPK3,NFKB2,NRAS,PTPN11,RAP2A,REL,ROCK2,RPS6KA2,RPS6KA3,RPS6KB1,TP53
SPINK1 General Cancer Pathway	0.362	0.148	2.333	AKT3,MAPK3,MT1F,MT1G,MT1X,MT2A,MT4,NRAS,RAP2A
CDP-diacylglycerol Biosynthesis I	0.36	0.16	2	AGPAT5,CRLS1,LPGAT1,MBOAT2
Heme Degradation	0.359	0.25	NaN	BLVRB
Branched-chain α-keto acid Dehydrogenase Complex	0.359	0.25	NaN	BCKDHB
Melatonin Degradation II	0.359	0.25	NaN	MAOB
Trans, trans-farnesyl Diphosphate Biosynthesis	0.359	0.25	NaN	FDPS
Isoleucine Degradation I	0.355	0.167	NaN	ACAT2,ECHS1,HSD17B10
Macropinocytosis Signaling	0.354	0.145	1.89	ARF6,HGF,ITGB1,ITGB4,MET,NRAS,PDGFC,PDGFD,PRKCE,PRKCI,RAP2A
IL-15 Production	0.353	0.142	2.5	CLK4,DDR2,DSTYK,DYRK1A,DYRK4,EPHA5,FER,FES,MET,NFKB2,PEAK1,PRKCI,PTK2,PTK6,REL,RET,TWF1
Glucose and Glucose-1-phosphate Degradation	0.352	0.182	NaN	PGM2,RGN
Ketogenesis	0.352	0.182	NaN	ACAT2,HMGCS1
Ephrin A Signaling	0.351	0.149	NaN	ADAM10,EFNA5,EPHA5,EPHA7,PTK2,PTPN11,ROCK2
Actin Nucleation by ARP-WASP Complex	0.348	0.143	1.897	ACTR2,ARPC3,ITGA4,ITGA6,ITGAE,ITGB1,ITGB4,NRAS,RAP2A,RHOT1,RND2,RND3,ROCK2
Immunogenic Cell Death Signaling Pathway	0.342	0.143	2.887	CASP1,CASP3,CASP8,EIF2A,FPR1,HMGB1,HSP90AA1,HSPA4,IFNGR1,MLKL,NFKB2,PANX1
Airway Inflammation in Asthma	0.337	0.152	NaN	CCL2,EPX,IFNGR1,IL12A,TGFB2
Insulin Receptor Signaling	0.335	0.14	1.414	AKT3,BAD,CRK,EIF4EBP1,GSK3B,INPP5F,INPP5J,IRS1,IRS2,MAPK3,NRAS,PPP1CB,PRKAR2B,PRKCI,PTPN11,RAP2A,RAPGEF1,RPS6KB1,SOCS3
Germ Cell-Sertoli Cell Junction Signaling	0.33	0.139	NaN	A2M,ACTA2,AFDN,FER,IQGAP1,ITGA6,ITGB1,MAP3K5,MAP3K7,MAP3K8,MAPK3,NECTIN2,NECTIN3,NRAS,PAK2,PLS1,PTK2,RAP2A,RHOT1,RND2,RND3,TGFB2,TGFBR1
Antioxidant Action of Vitamin C	0.328	0.14	0	CHUK,GLRX,GSTO1,MAPK3,NFKB2,PLA2G4E,PLA2G5,PLAAT1,PLAAT3,PLD1,PLD6,REL,SLC2A3,TXN,TXNRD2
HIPPO signaling	0.326	0.141	-0.447	CUL1,DLG1,FAT4,FRMD6,PATJ,PPP1CB,PPP2R5C,PPP2R5E,SMAD2,SMAD3,STK3,YWHAZ
Activation of IRF by Cytosolic Pattern Recognition Receptors	0.323	0.143	1.414	CHUK,ELP1,ISG15,MAVS,NFKB2,PIN1,PPIB,REL,TBK1
HIF1α Signaling	0.32	0.137	1.512	AKT3,APEX1,EGLN1,EIF4EBP1,ELOB,FGF2,HGF,HSP90AA1,HSPA4,MAPK3,MET,MKNK2,MMP10,NCOA1,NRAS,PDGFC,PKM,PPP3CA,PRKCE,PRKCI,RAP2A,RBX1,RPS6,RPS6KB1,SLC2A3,TGFB2,TP53,VEGFA
Role of Tissue Factor in Cancer	0.32	0.139	NaN	AKT3,CASP3,CCN2,F3,GNA13,ITGA6,ITGB1,MAPK3,NRAS,PTPN11,RAP2A,RPS6KA2,RPS6KA3,RPS6KB1,TP53,VEGFA
Fcγ Receptor-mediated Phagocytosis in Macrophages and Monocytes	0.317	0.14	1.941	ACTA2,ACTR2,AKT3,ARF6,ARPC3,CRK,MAPK3,PLD1,PLD6,PRKCE,PRKCI,RAB11A,RPS6KB1
Glycogen Degradation II	0.308	0.167	NaN	AGL,PGM2
Signaling by Rho Family GTPases	0.305	0.136	1.177	ACTA2,ACTR2,ARHGEF12,ARPC3,CDC42EP3,CDC42EP5,CDH12,CDH18,CLIP1,GNA13,GNAI2,GNAI3,GNB4,IQGAP1,ITGA4,ITGA6,ITGAE,ITGB1,ITGB4,MAPK3,MYL10,MYL5,MYL6,MYL6B,NFKB2,PAK2,PARD6A,PLD1,PRKCI,PTK2,REL,RHOT1,RND2,RND3,ROCK2,STMN1
Endocannabinoid Cancer Inhibition Pathway	0.305	0.137	-0.447	AKT3,BAD,CASP1,CASP3,CASP8,EIF2A,GNA13,GNAI2,GNAI3,GSK3B,MAPK3,NUPR1,PDGFC,PRKAA1,PRKAB2,PRKAR2B,PTK2,ROCK2,SPTLC2,VEGFA
Role of MAPK Signaling in the Pathogenesis of Influenza	0.304	0.139	NaN	AKT3,CASP3,CCL2,MAP3K5,MAPK3,NRAS,PLA2G4E,PLA2G5,PLAAT1,PLAAT3,RAP2A
Small Cell Lung Cancer Signaling	0.303	0.138	2.121	AKT3,BID,BIRC2,CDKN2B,CHUK,CKS1B,FHIT,HDAC9,NFKB2,PTK2,REL,TP53,TRAF5
Phosphatidylglycerol Biosynthesis II (Non-plastidic)	0.302	0.148	2	AGPAT5,CRLS1,LPGAT1,MBOAT2
GP6 Signaling Pathway	0.3	0.137	0.728	ADAM10,AKT3,CALM1 (includes others),CERT1,COL10A1,COL25A1,COL4A2,COL4A5,COL6A3,GSK3B,LAMA2,LAMA4,LAMB1,LAMC1,PRKCE,PRKCI,PTK2
April Mediated Signaling	0.299	0.143	2	CHUK,ELP1,NFAT5,NFKB2,REL,TRAF5
Retinol Biosynthesis	0.299	0.143	-0.816	AKR1C3,CES2,DDHD2,DHRS3,RBP1,RBP7
Sphingosine-1-phosphate Signaling	0.294	0.137	0.258	AKT3,CASP1,CASP3,CASP8,GNA13,GNAI2,GNAI3,MAPK3,NAAA,PDGFC,PDGFD,PTK2,RHOT1,RND2,RND3,S1PR3
Arsenate Detoxification I (Glutaredoxin)	0.29	0.2	NaN	GSTO1
NAD Biosynthesis from 2-amino-3-carboxymuconate Semialdehyde	0.29	0.2	NaN	QPRT
Protein Citrullination	0.29	0.2	NaN	PADI2
Creatine-phosphate Biosynthesis	0.29	0.2	NaN	MAP4K4
Tetrapyrrole Biosynthesis II	0.29	0.2	NaN	UROS
Glycerol Degradation I	0.29	0.2	NaN	GPD2
Lysine Degradation II	0.29	0.2	NaN	ALDH7A1
Glutathione Redox Reactions II	0.29	0.2	NaN	GLRX
Lysine Degradation V	0.29	0.2	NaN	ALDH7A1
Galactose Degradation I (Leloir Pathway)	0.29	0.2	NaN	GALK2
dTMP De Novo Biosynthesis	0.29	0.2	NaN	DHFR2
Acetate Conversion to Acetyl-CoA	0.29	0.2	NaN	ACSS3
IL-9 Signaling	0.289	0.143	1	IRS1,IRS2,NFKB2,REL,SOCS3
Estrogen-Dependent Breast Cancer Signaling	0.289	0.138	1.342	AKR1C1/AKR1C2,AKT3,HSD17B10,HSD17B12,HSD17B14,HSD17B8,MAPK3,NFKB2,NRAS,RAP2A,REL
Pyridoxal 5'-phosphate Salvage Pathway	0.289	0.138	1.667	ACVR2A,DYRK1A,FAM20B,MAP3K8,MAPK3,MAPK6,PAK2,PRKAA1,PRKCE
WNT/Ca+ pathway	0.289	0.138	2.121	FZD6,FZD8,GSK3B,NFAT5,NFKB2,PDE6D,PPP3CA,REL,WNT5A
Glutamate Receptor Signaling	0.289	0.138	NaN	CALM1 (includes others),GLS,GNB4,GRIN1,GRIN3A,HOMER1,SLC17A8,SLC1A3,SLC38A1
p70S6K Signaling	0.282	0.135	1.5	AKT3,BAD,F2R,F2RL2,GNAI2,GNAI3,IRS1,MAPK3,NRAS,PLD1,PPP2R5C,PPP2R5E,PRKCE,PRKCI,RAP2A,RPS6,RPS6KB1,YWHAZ
Regulation of Cellular Mechanics by Calpain Protease	0.281	0.136	0.333	CAPN10,CAPNS1,CAST,ITGA4,ITGA6,ITGAE,ITGB1,ITGB4,MAPK3,NRAS,PTK2,RAP2A
B Cell Activating Factor Signaling	0.279	0.14	2.236	CHUK,ELP1,NFAT5,NFKB2,REL,TRAF5
Atherosclerosis Signaling	0.277	0.135	NaN	APOC1,APOM,CCL2,CD36,COL10A1,F3,ITGA4,MSR1,NFKB2,PCYOX1,PDGFC,PDGFD,PLA2G4E,PLA2G5,PLAAT1,PLAAT3,REL
IL-1 Signaling	0.275	0.135	1.89	CHUK,ELP1,GNA13,GNAI2,GNAI3,GNB4,IRAK3,IRAK4,MAP3K7,NFKB2,PRKAR2B,REL,TAB2
UVC-Induced MAPK Signaling	0.271	0.137	0	ATR,MAPK3,NRAS,PRKCE,PRKCI,RAP2A,TP53
Assembly of RNA Polymerase III Complex	0.27	0.154	NaN	BDP1,SF3A2
Role of WNT/GSK-3β Signaling in the Pathogenesis of Influenza	0.267	0.135	1.134	APC2,CSNK1G1,CSNK1G3,FZD6,FZD8,GSK3B,NCOA1,WNT11,WNT5A,WNT7A
Role of MAPK Signaling in Inhibiting the Pathogenesis of Influenza	0.267	0.135	0	CASP3,CCL2,MAP3K5,MAPK3,NFKB2,PLA2G4E,PLA2G5,PLAAT1,PLAAT3,RPS6KA3
Stearate Biosynthesis I (Animals)	0.264	0.136	-1.633	ACOT2,ACSL6,LPGAT1,PRXL2B,PTGR2,SLC27A2,SLC27A5,SRD5A3
Role of RIG1-like Receptors in Antiviral Innate Immunity	0.26	0.136	2.236	CASP8,CHUK,MAVS,NFKB2,REL,TBK1
Role of p14/p19ARF in Tumor Suppression	0.253	0.138	NaN	CDKN2A,NPM3,SF3A2,TP53
Superpathway of Methionine Degradation	0.248	0.135	-1	ALKBH8,EEF1AKMT1,MGMT,PRMT1,SUV39H2
Choline Biosynthesis III	0.238	0.143	NaN	PLD1,PLD6
Glycogen Degradation III	0.238	0.143	NaN	AGL,PGM2
Phenylalanine Degradation IV (Mammalian, via Side Chain)	0.238	0.143	NaN	MAOB,SLC27A2
Urea Cycle	0.237	0.167	NaN	ARG2
Arginine Degradation VI (Arginase 2 Pathway)	0.237	0.167	NaN	ARG2
Pentose Phosphate Pathway (Non-oxidative Branch)	0.237	0.167	NaN	RPE
Selenocysteine Biosynthesis II (Archaea and Eukaryotes)	0.237	0.167	NaN	SEPSECS
Zymosterol Biosynthesis	0.237	0.167	NaN	LBR
GDP-mannose Biosynthesis	0.237	0.167	NaN	MPI
TCA Cycle II (Eukaryotic)	0.235	0.136	NaN	MDH1,SDHB,SUCLG1
Ceramide Biosynthesis	0.197	0.143	NaN	SPTLC2
Phosphatidylcholine Biosynthesis I	0.197	0.143	NaN	CHKB
Ceramide Degradation	0.197	0.143	NaN	NAAA
Glycogen Biosynthesis II (from UDP-D-Glucose)	0.197	0.143	NaN	UGP2
Glycoaminoglycan-protein Linkage Region Biosynthesis	0.197	0.143	NaN	XYLT1
Aspartate Degradation II	0.197	0.143	NaN	MDH1
Dilated Cardiomyopathy Signaling Pathway	0	0.127	0.728	ACTA2,AKT3,BAD,CACNA1F,GSK3B,LAMA4,MAPK3,MYH14,MYH2,MYL5,MYL6,MYL6B,MYO10,PRKAR2B,PRKCE,PTPN11,RYR2,SCN5A,TNNC1
Neurovascular Coupling Signaling Pathway	0	0.103	-0.426	ADORA2A,APP,CACNA1F,CALM1 (includes others),GRIN1,GRIN3A,GUCY1A2,KCNJ4,KCNJ8,KCNMB4,NPR3,P2RY1,PLA2G4E,PLA2G5,PLAAT1,PLAAT3,PPP1CB,PRKAR2B,PTGR2,ROCK2,RYR2,SLC1A3
Oxytocin In Brain Signaling Pathway	0	0.114	-1.279	AKT3,CACNA1F,CALM1 (includes others),CASP1,EIF2A,GNAI2,GNAI3,GNB4,MAPK3,MEF2A,MEF2C,NFKB2,NLRP2,NRAS,PLA2G4E,PLA2G5,PLAAT1,PLAAT3,PRKCE,PRKCI,RAP2A,RGS2
Pulmonary Healing Signaling Pathway	0	0.117	1.043	BMP4,BMPR1B,BMPR2,FZD6,FZD8,JAG1,MAPK3,MMP10,NFKB2,NOTCH1,NRAS,PDGFC,PRKAA1,PRKAB2,PRKCE,PRKCI,RAP2A,RBPJ,TGFB2,VEGFA,WNT11,WNT5A,WNT7A
Pyroptosis Signaling Pathway	0	0.111	2.53	CASP1,CASP3,CASP8,HMGB1,NAIP,NEK7,NFKB2,NLRP2,PANX1,PRKAR2B
IL-13 Signaling Pathway	0	0.087	1.897	AKT3,CD36,FAM120A,IL13RA1,MAPK3,POSTN,ROCK2,SOCS3,TGFB2,TP53
Oxytocin In Spinal Neurons Signaling Pathway	0	0.125	2	GNAI3,GUCY1A2,KCNJ8,NPR3
SNARE Signaling Pathway	0	0.12	0	CALM1 (includes others),GOSR2,MYH14,MYH2,MYL5,MYL6,MYL6B,MYO10,NAPG,PRKAR2B,RAB11A,RAB1A,SNAP25,SNCA,STXBP5,UNC13A
CDX Gastrointestinal Cancer Signaling Pathway	0	0.0923	-0.5	AKT3,BMP4,BMP8A,CD70,CHUK,FZD6,FZD8,GSK3B,IL12A,MAPK3,NFKB2,PNN,REL,SALL4,TGFB2,WNT11,WNT5A,WNT7A
Macrophage Classical Activation Signaling Pathway	0	0.128	0.218	AEBP2,CD70,CHUK,DLAT,EZH2,HLA-DMB,HLA-DRA,IFNGR1,IL12A,IL13RA1,IRAK4,LY96,MAP3K7,MTF2,NFKB2,PARP14,PARP9,PDHA2,PKM,SDHB,SOCS3,TGFB2,UQCRC2
Multiple Sclerosis Signaling Pathway	0	0.133	0.378	AEBP2,BID,C1QC,CAPN10,CAPNS1,CASP1,CASP8,CD70,CYP27B1,EZH2,FAS,GRIN1,GRIN3A,HLA-DMB,HLA-DRA,IFNGR1,IL12A,MAPK3,MTF2,NFKB2,NR1H3,PARP14,PARP9,RNF213,SLC8A1,TGFB2,TNKS2,UBR2
Pathogen Induced Cytokine Storm Signaling Pathway	0	0.0968	0.354	CASP1,CASP3,CASP8,CCL2,CCL28,CD70,CERT1,CKLF,COL10A1,COL25A1,COL4A2,COL4A5,COL6A3,CXCL14,FTH1,FTL,HLA-DMB,HLA-DRA,HMGCR,IFNGR1,IL12A,MAPK3,MAPK6,MLKL,NFKB2,NLRP2,PDGFC,RYR2,SLC2A3,SOCS3,TBK1,TGFB2,VEGFA
Role Of Osteoblasts In Rheumatoid Arthritis Signaling Pathway	0	0.129	-1.89	AKT3,APC2,BMP4,BMPR1B,BMPR2,CD70,CSNK1G1,CSNK1G3,CTSA,CTSB,CTSC,CTSF,DKK2,FZD6,FZD8,GSK3B,IL12A,LRP6,MAPK3,MMP10,PDGFC,RUNX2,SMURF2,TGFB2,VEGFA,WIF1,WNT11,WNT5A,WNT7A
Role Of Osteoclasts In Rheumatoid Arthritis Signaling Pathway	0	0.116	2.921	ADAM10,ADAM18,ADAM21,ADAM9,AKT3,BAD,BIRC2,BIRC3,CALM1 (includes others),CERT1,CHUK,COL10A1,COL25A1,COL4A2,COL4A5,COL6A3,ELP1,FOXG1,GSK3B,MAP3K5,MAP3K7,MAPK3,MITF,MMP10,NAIP,NRAS,PPP3CA,RAP2A,RHOT1,RND2,RND3,TAB2,TRAF5,XIAP
Natural Killer Cell Signaling	0	0.104	2.065	AKT3,CD247,COL10A1,HSPA4,IL12A,IRAK4,ITGB1,MAP3K5,MAP3K7,MAP3K8,MAPK3,NECTIN2,NFAT5,NFKB2,NRAS,PAK2,PTPN11,PVR,RAP2A,REL
IL-10 Signaling	0	0.125	NaN	ARG2,BLVRB,CHUK,ELP1,MAP3K7,MAP4K4,NFKB2,REL,SOCS3
Circadian Rhythm Signaling	0	0.0951	NaN	CACNA1F,CIRBP,DBP,EIF4EBP1,FBXL3,GNAI2,GNAI3,GNB4,GRIN1,GRIN3A,GSK3B,GUCY1A2,MAPK3,MKNK2,MTNR1A,NPR3,NR1D2,NRAS,PRKAA1,PRKAB2,PRKAR2B,PRKCE,PRKCI,RAP2A,RYR2
Leukocyte Extravasation Signaling	0	0.127	0	ACTA2,AFDN,ARHGAP12,ARHGAP35,ARHGAP5,CLDN1,CLDN11,CLDN12,CLDN5,CRK,CYBA,DLC1,FER,GNAI2,GNAI3,ITGA4,ITGB1,MMP10,MYL6,PRKCE,PRKCI,PTK2,PTPN11,ROCK2
Synaptic Long Term Potentiation	0	0.0859	-0.302	CALM1 (includes others),GRIN1,GRIN3A,MAPK3,NRAS,PPP1CB,PPP3CA,PRKAR2B,PRKCE,PRKCI,RAP2A
Fc Epsilon RI Signaling	0	0.0932	0.302	AKT3,INPP5F,INPP5J,MAPK3,NRAS,PLA2G4E,PLA2G5,PRKCE,PRKCI,PTPN11,RAP2A
Synaptic Long Term Depression	0	0.0952	-0.5	CACNA1F,GNA13,GNAI2,GNAI3,GUCY1A2,MAPK3,NPR3,NRAS,PLA2G4E,PLA2G5,PLAAT1,PLAAT3,PPP2R5C,PPP2R5E,PRKCE,PRKCI,RAP2A,RYR2
Acute Phase Response Signaling	0	0.125	1.807	A2M,AKT3,C1QC,CHUK,CRABP1,ELP1,F8,FN1,FTL,ITIH4,MAP3K5,MAP3K7,MAPK3,NFKB2,NRAS,PTPN11,RAP2A,RBP1,RBP7,REL,SERPINF1,SOCS3,SOD2
Hepatic Cholestasis	0	0.119	NaN	ATP8B1,CD70,CHUK,CYP27A1,ELP1,FABP6,FGF19,GCG,IL12A,IRAK3,IRAK4,LY96,MAP3K7,NFKB2,NR1H3,PRKAR2B,PRKCE,PRKCI,RARA,REL,SLCO1A2,TGFB2
VDR/RXR Activation	0	0.13	-1.414	CYP27B1,IGFBP3,IGFBP6,IL12A,NCOA1,NCOR1,PRKCE,PRKCI,RUNX2,TGFB2
FXR/RXR Activation	0	0.096	NaN	AKT3,APOC1,APOM,CYP27A1,FABP6,FGF19,ITIH4,NR1H3,PCYOX1,RARA,SERPINF1,SLC27A5
Ceramide Signaling	0	0.121	-0.333	AKT3,BAD,DIABLO,MAPK3,NFKB2,NRAS,PPP2R5C,PPP2R5E,RAP2A,REL,S1PR3
PXR/RXR Activation	0	0.127	0.707	ABCB9,AKT3,ALDH1A1,CES2,CPT1A,CYP1A2,NCOA1,PRKAR2B
TR/RXR Activation	0	0.0952	NaN	AKR1C1/AKR1C2,AKR1C3,AKT3,COL6A3,DIO2,NCOA1,NCOR1,TBL1XR1
Role of BRCA1 in DNA Damage Response	0	0.125	1.134	ARID2,ATM,ATR,BRCA1,FANCG,MRE11,MSH2,NBN,PBRM1,TP53
Erythropoietin Signaling Pathway	0	0.119	1.606	AKT3,BAD,BIRC2,BIRC3,CD70,GSK3B,HBQ1,IL12A,IRS2,MAPK3,NFKB2,NRAS,PRKCE,PRKCI,RAP2A,REL,RPS6KB1,TGFB2,TP53,XIAP
14-3-3-mediated Signaling	0	0.0952	0.905	AKT3,BAD,GSK3B,MAP3K5,MAPK3,NRAS,PDCD6IP,PRKCE,PRKCI,RAP2A,SNCA,YWHAZ
α-Adrenergic Signaling	0	0.123	0	ADRA2A,CALM1 (includes others),GNA13,GNAI2,GNAI3,GNB4,MAPK3,NRAS,PRKAR2B,PRKCE,PRKCI,RAP2A,SLC8A1
Caveolar-mediated Endocytosis Signaling	0	0.12	NaN	ACTA2,COPB1,COPG2,ITGA4,ITGA6,ITGAE,ITGB1,ITGB4,ITSN1
IL-12 Signaling and Production in Macrophages	0	0.119	NaN	AKT3,APOC1,APOM,CHUK,ELP1,IFNGR1,IL12A,MAP3K8,MAPK3,NCOA1,NFKB2,PCYOX1,PRKCE,PRKCI,REL,TGFB2
Role of Pattern Recognition Receptors in Recognition of Bacteria and Viruses	0	0.0822	0	C1QC,CASP1,CD70,EIF2S1,IL12A,MAPK3,MAVS,NFKB2,PRKCE,PRKCI,REL,TGFB2
TREM1 Signaling	0	0.125	0.707	AKT3,CASP1,CCL2,ITGB1,MAPK3,NFKB2,NLRP2,REL,SIGIRR
Role of NFAT in Regulation of the Immune Response	0	0.0649	1.091	AKT3,CALM1 (includes others),CD247,CHUK,CSNK1G1,CSNK1G3,ELP1,GNA13,GNAI2,GNAI3,GNB4,GSK3B,HLA-DMB,HLA-DRA,KPNA3,MAPK3,MEF2A,MEF2C,NFAT5,NFKB2,NRAS,PPP3CA,RAP2A,REL,XPO1
FcγRIIB Signaling in B Lymphocytes	0	0.0349	NaN	CACNA1F,NRAS,RAP2A
LPS-stimulated MAPK Signaling	0	0.129	1.414	CHUK,ELP1,MAP3K5,MAP3K7,MAPK3,NFKB2,NRAS,PRKCE,PRKCI,RAP2A,REL
CCR5 Signaling in Macrophages	0	0.0337	-0.447	CACNA1F,CALM1 (includes others),CD247,FAS,GNA13,GNAI2,GNAI3,GNB4,PRKCE,PRKCI
IL-22 Signaling	0	0.125	NaN	AKT3,MAPK3,SOCS3
CD40 Signaling	0	0.106	1.633	CHUK,ELP1,MAP3K7,MAPK3,NFKB2,REL,TRAF5
Calcium-induced T Lymphocyte Apoptosis	0	0.0276	-1.134	CALM1 (includes others),CD247,HLA-DMB,HLA-DRA,PPP3CA,PRKCE,PRKCI
Cytotoxic T Lymphocyte-mediated Apoptosis of Target Cells	0	0.0224	0.447	BID,CASP3,CASP8,CD247,FAS
IL-3 Signaling	0	0.114	1	AKT3,BAD,MAPK3,NRAS,PPP3CA,PRKCE,PRKCI,RAP2A,RAPGEF1
IL-17 Signaling	0	0.101	0.471	AKT3,CCL2,CD70,GSK3B,HSP90AA1,IL12A,IL17RE,MAP3K7,MAPK3,NRAS,PDGFC,RAP2A,RGS16,SRSF1,TAB2,TGFB2,TRAF5,VEGFA
Airway Pathology in Chronic Obstructive Pulmonary Disease	0	0.0885	NaN	APOM,CCL2,CD70,FGF1,FGF14,FGF19,FGF2,IL12A,LCN1,TGFB2
fMLP Signaling in Neutrophils	0	0.131	0.832	ACTR2,ARPC3,CALM1 (includes others),FPR1,GNA13,GNAI2,GNAI3,GNB4,MAPK3,NFAT5,NFKB2,NRAS,PPP3CA,PRKCE,PRKCI,RAP2A,REL
CXCR4 Signaling	0	0.127	0.894	AKT3,CRK,GNA13,GNAI2,GNAI3,GNB4,MAPK3,MYL10,MYL5,MYL6,MYL6B,NRAS,PAK2,PRKCE,PRKCI,PTK2,RAP2A,RHOT1,RND2,RND3,ROCK2
Thrombopoietin Signaling	0	0.111	0.378	IRS2,MAPK3,NRAS,PRKCE,PRKCI,PTPN11,RAP2A
CTLA4 Signaling in Cytotoxic T Lymphocytes	0	0.062	1.46	AKT3,AP1S3,AP2S1,CD247,CLTA,CLTC,GSK3B,HLA-DMB,HLA-DRA,IDO1,ITGB1,MALT1,MAPK3,NFAT5,NFKB2,NRAS,PLD1,PLD6,PPP2R5C,PPP2R5E,PTPN11,RAP2A,TGFB2
T Helper Cell Differentiation	0	0.0262	NaN	CD247,HLA-DMB,HLA-DRA,ICOSLG/LOC102723996,IFNGR1,IL12A,TGFBR1
CCR3 Signaling in Eosinophils	0	0.115	0	CALM1 (includes others),GNA13,GNAI2,GNAI3,GNB4,MAPK3,NRAS,PAK2,PLA2G4E,PLA2G5,PPP1CB,PRKCE,PRKCI,RAP2A,ROCK2
Oncostatin M Signaling	0	0.093	0	MAPK3,MT2A,NRAS,RAP2A
CD28 Signaling in T Helper Cells	0	0.0513	1.508	ACTR2,AKT3,ARPC3,CALM1 (includes others),CD247,CHUK,ELP1,HLA-DMB,HLA-DRA,MALT1,NFAT5,NFKB2,PPP3CA,PTPN11,PTPRC,REL
IL-15 Signaling	0	0.0264	1.633	AKT3,MAPK3,NFKB2,NRAS,RAP2A,REL,RPS6KB1
Virus Entry via Endocytic Pathways	0	0.126	NaN	ACTA2,AP2S1,AP3S1,CLTA,CLTC,CXADR,ITGB1,ITGB4,ITSN1,NRAS,PRKCE,PRKCI,RAP2A
Role of Cytokines in Mediating Communication between Immune Cells	0	0.0192	NaN	IL12A
Dendritic Cell Maturation	0	0.0312	-0.302	AKT3,CD247,CHUK,COL10A1,DDR2,ELP1,HLA-DMB,HLA-DRA,IL12A,MAPK3,NFKB2,REL
Melatonin Signaling	0	0.114	0	CALM1 (includes others),GNAI2,GNAI3,MAPK3,MTNR1A,PRKAR2B,PRKCE,PRKCI
Cellular Effects of Sildenafil (Viagra)	0	0.104	NaN	ACTA2,CACNA1F,CALM1 (includes others),GPR37,GUCY1A2,KCNQ2,MYH14,MYH2,MYL10,MYL5,MYL6,MYL6B,MYO10,PPP1CB,PRKAR2B
Neuropathic Pain Signaling In Dorsal Horn Neurons	0	0.08	-0.707	GPR37,GRIN1,GRIN3A,KCNQ2,MAPK3,PRKAR2B,PRKCE,PRKCI
Endothelin-1 Signaling	0	0.113	0.447	CASP1,CASP3,CASP8,EDNRA,GNA13,GNAI2,GNAI3,GUCY1A2,MAPK3,MAPK6,NRAS,PLA2G4E,PLA2G5,PLAAT1,PLAAT3,PLD1,PLD6,PRKCE,PRKCI,PTGER2,RAP2A
Relaxin Signaling	0	0.0993	1.134	AKT3,APEX1,GNA13,GNAI2,GNAI3,GNB4,GUCY1A2,MAPK3,NFKB2,NPR3,PDE6D,PLD6,PRKAR2B,REL,VEGFA
CNTF Signaling	0	0.125	1.134	MAPK3,NRAS,PTPN11,RAP2A,RPS6KA2,RPS6KA3,RPS6KB1
Renin-Angiotensin Signaling	0	0.0992	1.265	CCL2,MAPK3,NFKB2,NRAS,PAK2,PRKAR2B,PRKCE,PRKCI,PTGER2,PTK2,RAP2A,REL
Thrombin Signaling	0	0.132	2.357	AKT3,ARHGEF12,ARHGEF26,ARHGEF33,ARHGEF40,F2R,F2RL2,GNA13,GNAI2,GNAI3,GNB4,MAPK3,MYL10,MYL5,MYL6,MYL6B,NFKB2,NRAS,PPP1CB,PRKCE,PRKCI,PTK2,RAP2A,REL,RHOT1,RND2,RND3,ROCK2,RPS6KB1
Cardiac Hypertrophy Signaling	0	0.125	0.557	ADRA2A,ADRA2B,CACNA1F,CALM1 (includes others),GNA13,GNAI2,GNAI3,GNB4,GSK3B,HSPB1,IRS1,MAP3K5,MAP3K7,MAP3K8,MAPK3,MEF2A,MEF2C,MYL10,MYL5,MYL6,MYL6B,NRAS,PPP3CA,PRKAR2B,RAP2A,RHOT1,RND2,RND3,ROCK2,RPS6KB1,TGFB2,TGFBR1
CDK5 Signaling	0	0.114	1.667	ITGA6,ITGB1,LAMA2,LAMB1,LAMC1,MAPK3,MAPK6,NRAS,PPP1CB,PPP2R5C,PPP2R5E,PRKAR2B,RAP2A
ICOS-ICOSL Signaling in T Helper Cells	0	0.0464	0	AKT3,BAD,CALM1 (includes others),CD247,CHUK,HLA-DMB,HLA-DRA,ICOSLG/LOC102723996,NFAT5,NFKB2,PLEKHA1,PPP3CA,PTPRC,REL
Lipid Antigen Presentation by CD1	0	0.0142	NaN	AP2S1,ARF6,CD247
Cell Cycle Regulation by BTG Family Proteins	0	0.0789	NaN	PPP2R5C,PPP2R5E,PRMT1
Corticotropin Releasing Hormone Signaling	0	0.102	1.155	CACNA1F,CALM1 (includes others),GLI3,GNAI2,GNAI3,GUCY1A2,MAPK3,MEF2A,MEF2C,NPR3,PRKAR2B,PRKCE,PRKCI,PTCH1,VEGFA
HMGB1 Signaling	0	0.107	1.807	AKT3,CCL2,CD70,HAT1,HMGB1,IFNGR1,IL12A,KAT6A,MAPK3,NFKB2,NRAS,RAP2A,REL,RHOT1,RND2,RND3,TGFB2
Maturity Onset Diabetes of Young (MODY) Signaling	0	0.0909	NaN	APOC1,APOM,CACNA1F,GAPDH,KCNJ8,NFKB2,NKX6-1
FLT3 Signaling in Hematopoietic Progenitor Cells	0	0.123	1.897	AKT3,BAD,EIF4EBP1,MAPK3,NRAS,PTPN11,RAP2A,RPS6KA2,RPS6KA3,RPS6KB1
Polyamine Regulation in Colon Cancer	0	0.103	-0.816	AKT3,CSNK2B,GSK3B,MAPK3,TP53,TRPC1
GNRH Signaling	0	0.0952	1.604	CACNA1F,CALM1 (includes others),GNAI2,GNAI3,GNB4,MAP3K5,MAP3K7,MAP3K8,MAPK3,NFKB2,NRAS,PAK2,PRKAR2B,PRKCE,PRKCI,PTK2,RAP2A,REL
Cholecystokinin/Gastrin-mediated Signaling	0	0.111	1.387	GNA13,MAPK3,MEF2A,MEF2C,NRAS,PRKCE,PRKCI,PTK2,RAP2A,RHOT1,RND2,RND3,ROCK2
Melanocyte Development and Pigmentation Signaling	0	0.133	1.508	CRK,KITLG,MAPK3,MITF,NRAS,PRKAR2B,PTPN11,RAP2A,RPS6KA2,RPS6KA3,RPS6KB1,SH2B2,TYRP1
DNA Methylation and Transcriptional Repression Signaling	0	0.117	-0.632	CDK12,CDK13,CDK9,CHD4,H4C4,H4C8,MBD4,MTA2,SMUG1,TCF12,TCF21,TP53,ZNF354A
Antiproliferative Role of Somatostatin Receptor 2	0	0.0946	1	GNB4,GUCY1A2,MAPK3,NPR3,NRAS,PTPN11,RAP2A
Aldosterone Signaling in Epithelial Cells	0	0.128	NaN	DNAJB14,DNAJB5,DNAJB9,DNAJC10,DNAJC12,DNAJC15,DNAJC17,DNAJC3,DNAJC30,DNAJC7,HSP90AA1,HSPA4,HSPB1,HSPB11,HSPE1,HSPH1,KCNJ8,KCNMB4,MAPK3,PRKCE,PRKCI
Prolactin Signaling	0	0.132	1	IRS1,KCNJ8,KCNMB4,MAPK3,NMI,NRAS,PRKCE,PRKCI,PRL,PTPN11,RAP2A,SOCS3
CREB Signaling in Neurons	0	0.0891	1.18	ADGRA3,ADGRD2,ADGRF2,ADGRG6,ADORA2A,ADRA2A,ADRA2B,AKT3,BDKRB1,BMPR1B,BMPR2,CACNA1F,CALM1 (includes others),EDNRA,F2R,F2RL2,FGF2,FPR1,FZD6,FZD8,GNA13,GNAI2,GNAI3,GNB4,GPR161,GPR22,GPR37,GRIN1,HCRTR2,HGF,LPAR1,LTB4R,MAPK3,MTNR1A,NPFFR2,NRAS,OPRL1,P2RY1,POLR2F,POLR2G,POLR2I,POLR2J,POLR2K,PRKAR2B,PRKCE,PRKCI,PTGER2,RAP2A,S1PR3,SSTR1,TGFB2,TGFBR1,VEGFA
Prostate Cancer Signaling	0	0.126	NaN	AKT3,AR,BAD,CHUK,GSK3B,GSTP1,HDAC9,HSP90AA1,MAPK3,NFKB2,NRAS,RAP2A,REL,TP53
Type I Diabetes Mellitus Signaling	0	0.0493	2.111	BID,CASP3,CASP8,CD247,CHUK,FAS,HLA-DMB,HLA-DRA,IFNGR1,IL12A,MAP3K5,MAP3K7,NFKB2,REL,SOCS3
Endometrial Cancer Signaling	0	0.133	1.342	AKT3,APC2,BAD,GSK3B,MAPK3,NRAS,RAP2A,TP53
Primary Immunodeficiency Signaling	0	0.0784	NaN	ADA,DCLRE1C,PTPRC,RFXANK
Allograft Rejection Signaling	0	0.0161	NaN	CD247,FAS,HLA-DMB,HLA-DRA
Glioma Signaling	0	0.107	1	AKT3,CALM1 (includes others),CDKN2A,CDKN2B,HDAC9,MAPK3,NRAS,PDGFC,PDGFD,PRKCE,PRKCI,RAP2A,TP53
Autoimmune Thyroid Disease Signaling	0	0.016	NaN	CD247,FAS,HLA-DMB,HLA-DRA
Acute Myeloid Leukemia Signaling	0	0.133	1.414	AKT3,BAD,EIF4EBP1,KITLG,MAPK3,NFKB2,NRAS,RAP2A,RARA,REL,RPS6KB1,RUNX1
Thyroid Cancer Signaling	0	0.13	0.632	AKT3,GSK3B,IRS1,IRS2,MAPK3,NRAS,PDK1,RAP2A,RET,TP53
Bladder Cancer Signaling	0	0.114	0.378	CDKN2A,FGF1,FGF14,FGF19,FGF2,HDAC9,MAPK3,MMP10,NRAS,PDGFC,RAP2A,TP53,VEGFA
Graft-versus-Host Disease Signaling	0	0.0165	NaN	CD247,FAS,HLA-DMB,HLA-DRA
Type II Diabetes Mellitus Signaling	0	0.132	0	ACSL6,AKT3,CACNA1F,CD36,CHUK,IRS1,IRS2,MAP3K5,MAP3K7,MAPK3,NFKB2,PKM,PRKAA1,PRKAB2,PRKCE,PRKCI,REL,SLC27A2,SLC27A5,SOCS3
Non-Small Cell Lung Cancer Signaling	0	0.0968	1.89	AKT3,BAD,CDKN2A,FHIT,HDAC9,MAPK3,NRAS,RAP2A,TP53
Production of Nitric Oxide and Reactive Oxygen Species in Macrophages	0	0.122	0.894	AKT3,APOC1,APOM,ARG2,CHUK,CYBA,ELP1,IFNGR1,MAP3K5,MAP3K7,MAP3K8,MAPK3,NFKB2,PCYOX1,PPP1CB,PPP2R5C,PPP2R5E,PRKCE,PRKCI,REL,RHOT1,RND2,RND3
G Beta Gamma Signaling	0	0.093	0.905	AKT3,CACNA1F,GNA13,GNAI2,GNAI3,GNB4,MAPK3,NRAS,PRKAR2B,PRKCE,PRKCI,RAP2A
G Protein Signaling Mediated by Tubby	0	0.093	NaN	GNA13,GNAI2,GNAI3,GNB4
Communication between Innate and Adaptive Immune Cells	0	0.00647	NaN	CD247,HLA-DRA,IL12A
Crosstalk between Dendritic Cells and Natural Killer Cells	0	0.0769	-0.447	ACTA2,FAS,HLA-DRA,IL12A,NECTIN2,NFKB2,REL
Systemic Lupus Erythematosus Signaling	0	0.0508	NaN	AKT3,CD247,HNRNPA2B1,LSM1,LSM10,LSM4,LSM6,LSM7,MAPK3,NFAT5,NRAS,PPIH,PRPF38B,PRPF4,PTPRC,RAP2A,SNRNP25,SNRPB,SNRPD2,SNRPF,SNRPG
CDC42 Signaling	0	0.0796	-0.243	ACTR2,APC2,ARPC3,CD247,CDC42EP5,CLIP1,EXOC3L1,EXOC6,EXOC8,FNBP1L,GSK3B,HLA-DMB,HLA-DRA,IQGAP1,ITGA4,ITGA6,ITGAE,ITGB1,ITGB4,MYL10,MYL5,MYL6,MYL6B,PAK2,PARD6A,PPP1CB,PRKCI
FAK Signaling	0	0.075	2.54	ACTR2,ACVR2A,ADGRA3,ADGRD2,ADGRF2,ADGRG6,ADORA2A,ADRA2A,ADRA2B,AKT3,ARHGAP35,ARPC3,ASAP1,BAD,BDKRB1,BMPR2,CAPN10,CAPNS1,CD247,COL10A1,CRK,EDNRA,EFNA5,EFNB2,F2R,F2RL2,FPR1,FZD6,FZD8,GPR161,GPR22,GPR37,GSK3B,HCRTR2,IL13RA1,IL17RE,ITGA4,ITGA6,ITGAE,ITGB1,ITGB4,LPAR1,LTB4R,MAPK3,MET,MTNR1A,NFKB2,NPFFR2,NRAS,OPRL1,P2RY1,PAK2,PTGER2,PTK2,PTPN12,RAP2A,S1PR3,SOCS3,SSTR1,TGFB2,TGFBR1,TP53
Phospholipase C Signaling	0	0.0745	0.192	ARHGEF12,CALM1 (includes others),CD247,GNA13,GNB4,HDAC9,ITGA4,ITGA6,ITGAE,ITGB1,ITGB4,MAPK3,MEF2A,MEF2C,MYL10,MYL5,MYL6,MYL6B,NFAT5,NFKB2,NRAS,PLA2G4E,PLA2G5,PLD1,PLD6,PPP1CB,PPP3CA,PRKCE,PRKCI,RAP2A,REL,RHOT1,RND2,RND3,RPS6KA3
Ovarian Cancer Signaling	0	0.128	1.265	AKT3,BRCA1,CDKN2A,EDNRA,FZD6,FZD8,GSK3B,HDAC9,MAPK3,MSH2,NRAS,PDGFC,PRKAR2B,RAP2A,RPS6KB1,TP53,VEGFA,WNT11,WNT5A,WNT7A
Altered T Cell and B Cell Signaling in Rheumatoid Arthritis	0	0.028	NaN	CD247,CHUK,FAS,HLA-DMB,HLA-DRA,IL12A,NFKB2,REL
Protein Kinase A Signaling	0	0.124	-0.16	ADD3,AKAP12,ANAPC11,ANAPC4,APEX1,BAD,CALM1 (includes others),CDC27,CHUK,DUSP15,DUSP3,GLI3,GNA13,GNAI2,GNAI3,GNB4,GSK3B,H1-2,MAPK3,MYH2,MYL10,MYL5,MYL6,MYL6B,NFAT5,NFKB2,PDE6D,PGP,PLD6,PPP1CB,PPP3CA,PRKAR2B,PRKCE,PRKCI,PTCH1,PTK2,PTP4A1,PTPN11,PTPN12,PTPN21,PTPRC,PTPRK,REL,ROCK2,RYR2,SMAD3,TGFB2,TGFBR1,YWHAZ
Role of Macrophages, Fibroblasts and Endothelial Cells in Rheumatoid Arthritis	0	0.119	NaN	AKT3,APC2,CALM1 (includes others),CCL2,CEBPD,CEBPG,CHUK,CSNK1G1,CSNK1G3,DKK2,ELP1,FGF2,FN1,FZD6,FZD8,GSK3B,IRAK3,IRAK4,LRP6,MAP3K7,MAPK3,MIF,NFAT5,NRAS,PDGFC,PDGFD,PPP3CA,PRKCE,PRKCI,RAP2A,ROCK2,SOCS3,TRAF5,VEGFA,WIF1,WNT11,WNT5A,WNT7A
Leptin Signaling in Obesity	0	0.0667	1	AKT3,MAPK3,PRKAR2B,PTPN11,SOCS3
Role of NFAT in Cardiac Hypertrophy	0	0.0959	1.147	AKT3,CACNA1F,CALM1 (includes others),GNAI2,GNAI3,GNB4,GSK3B,HDAC9,MAP3K7,MAPK3,MEF2A,MEF2C,NRAS,PPP3CA,PRKAR2B,PRKCE,PRKCI,RAP2A,SLC8A1,TGFB2,TGFBR1
Glioma Invasiveness Signaling	0	0.113	1.414	F2R,MAPK3,NRAS,PTK2,RAP2A,RHOT1,RND2,RND3
B Cell Development	0	0.0811	NaN	HLA-DMB,HLA-DRA,PTPRC
Breast Cancer Regulation by Stathmin1	0	0.089	1.82	ADGRA3,ADGRD2,ADGRF2,ADGRG6,ADORA2A,ADRA2A,ADRA2B,ARHGEF12,AURKB,BDKRB1,EDNRA,F2R,F2RL2,FGF2,FPR1,FZD6,FZD8,GNA13,GNB4,GPR161,GPR22,GPR37,HCRTR2,HGF,LPAR1,LTB4R,MAPK3,MTNR1A,NFKB2,NPFFR2,NRAS,OPRL1,P2RY1,PDGFC,PPP1CB,PPP2R5C,PPP2R5E,PRKAR2B,PRKCE,PRKCI,PTGER2,RAP2A,RLIM,RPS6KA3,RPS6KB1,S1PR3,SIVA1,SSTR1,STMN1,TGFB2,TP53,VEGFA
Glioblastoma Multiforme Signaling	0	0.119	2.357	AKT3,APC2,CDKN2A,FZD6,FZD8,GSK3B,MAPK3,NF1,NRAS,PDGFC,PDGFD,RAP2A,RHOT1,RND2,RND3,RPS6KB1,TP53,WNT11,WNT5A,WNT7A
Neuroprotective Role of THOP1 in Alzheimer's Disease	0	0.107	-1.897	APP,KLK15,KLK8,PNOC,PRKAR2B,PRSS16,PRSS23,PRSS56,SRY,THOP1,TMPRSS2,TPSD1
Regulation of IL-2 Expression in Activated and Anergic T Lymphocytes	0	0.0608	1	CALM1 (includes others),CD247,CHUK,ELP1,MALT1,MAPK3,NFAT5,NFKB2,NRAS,PPP3CA,RAP2A,REL,SMAD2,SMAD3,TGFB2,TGFBR1
NUR77 Signaling in T Lymphocytes	0	0.0505	1.155	CALM1 (includes others),CASP3,CD247,ESRRA,HDAC9,HLA-DMB,HLA-DRA,MAPK3,PCNA,PDK1,PPP3CA,PRKCE,PRKCI,RPS6KA3
PKCθ Signaling in T Lymphocytes	0	0.0453	1.604	CACNA1F,CD247,CHUK,HLA-DMB,HLA-DRA,MALT1,MAP3K5,MAP3K7,MAP3K8,MAPK3,NFAT5,NFKB2,NRAS,PPP3CA,RAP2A,REL
Role of Lipids/Lipid Rafts in the Pathogenesis of Influenza	0	0.05	NaN	FDPS
Role of Hypercytokinemia/hyperchemokinemia in the Pathogenesis of Influenza	0	0.0625	-0.447	CASP1,CCL2,IL12A,ISG15,NFKB2
Antiproliferative Role of TOB in T Cell Signaling	0	0.0311	0.378	CD247,CUL1,SMAD2,SMAD3,TGFB2,TGFBR1,TWSG1
MSP-RON Signaling Pathway	0	0.103	NaN	ACTA2,CCL2,IL12A,KLK15,KLK8,RPS6KA2
OX40 Signaling Pathway	0	0.0246	NaN	CD247,HLA-DMB,HLA-DRA,NFKB2,REL,TRAF5
PI3K Signaling in B Lymphocytes	0	0.129	2.138	AKT3,ATF6B,ATF7,CALM1 (includes others),CHUK,IRS1,IRS2,MALT1,MAPK3,NFAT5,NFKB2,NRAS,PLEKHA1,PPP3CA,PRKCI,PTPRC,RAP2A,REL
Extrinsic Prothrombin Activation Pathway	0	0.125	NaN	F3,TFPI
P2Y Purigenic Receptor Signaling Pathway	0	0.0985	0.905	AKT3,GNAI2,GNAI3,GNB4,MAPK3,NFKB2,NRAS,P2RY1,PRKAR2B,PRKCE,PRKCI,RAP2A,REL
Intrinsic Prothrombin Activation Pathway	0	0.0976	-1	COL10A1,F8,KLK15,KLK8
Cyclins and Cell Cycle Regulation	0	0.131	-1.414	ATM,ATR,CDKN2A,CDKN2B,CUL1,GSK3B,HDAC9,PPP2R5C,PPP2R5E,TGFB2,TP53
IL-17A Signaling in Airway Cells	0	0.104	1.342	AKT3,CHUK,GSK3B,MAP3K7,MAPK3,NFKB2,REL
Role of IL-17A in Arthritis	0	0.0702	NaN	CCL2,MAPK3,NFKB2,REL
IL-17A Signaling in Gastric Cells	0	0.0385	NaN	MAPK3
Role of IL-17F in Allergic Inflammatory Airway Diseases	0	0.13	-0.447	CCL2,MAPK3,NFKB2,REL,RPS6KA2,RPS6KA3
Differential Regulation of Cytokine Production in Macrophages and T Helper Cells by IL-17A and IL-17F	0	0.111	NaN	CCL2,IL12A
Differential Regulation of Cytokine Production in Intestinal Epithelial Cells by IL-17A and IL-17F	0	0.087	NaN	CCL2,IL12A
Role of JAK1, JAK2 and TYK2 in Interferon Signaling	0	0.115	NaN	IFNGR1,NFKB2,REL
Role of JAK family kinases in IL-6-type Cytokine Signaling	0	0.12	NaN	MAPK3,PTPN11,SOCS3
Role of JAK1 and JAK3 in γc Cytokine Signaling	0	0.119	NaN	FES,IRS1,IRS2,MAPK3,NRAS,PTPN11,RAP2A,SOCS3
Dopamine-DARPP32 Feedback in cAMP Signaling	0	0.1	0.535	CACNA1F,CALM1 (includes others),CSNK1G1,CSNK1G3,GNAI2,GNAI3,GRIN1,GRIN3A,GUCY1A2,KCNJ4,KCNJ8,PPP1CB,PPP2R5C,PPP2R5E,PPP3CA,PRKAR2B,PRKCE,PRKCI
Paxillin Signaling	0	0.123	2.53	ACTA2,ARF6,CRK,ITGA4,ITGA6,ITGAE,ITGB1,ITGB4,NRAS,PAK2,PTK2,PTPN12,RAP2A
Sertoli Cell-Sertoli Cell Junction Signaling	0	0.134	NaN	A2M,ACTA2,AFDN,AKT3,CLDN1,CLDN11,CLDN12,CLDN5,DLG1,GSK3B,GUCY1A2,ITGA4,ITGA6,ITGAE,ITGB1,ITGB4,MAP3K5,MAP3K7,MAP3K8,MAPK3,NECTIN2,NECTIN3,NRAS,PLS1,PRKAR2B,RAP2A,SPTBN1
Gap Junction Signaling	0	0.0928	NaN	ACTA2,AKT3,CSNK1G1,CSNK1G3,GJA3,GNAI2,GNAI3,GUCY1A2,LPAR1,MAPK3,NPR3,NRAS,PPP3CA,PRKAR2B,PRKCE,PRKCI,RAP2A,SP3
Telomerase Signaling	0	0.105	1.414	AKT3,HDAC9,HSP90AA1,MAPK3,NRAS,POT1,PPP2R5C,PPP2R5E,RAP2A,TEP1,TP53
Hematopoiesis from Pluripotent Stem Cells	0	0.0127	NaN	CD247,IL12A,KITLG
Hematopoiesis from Multipotent Stem Cells	0	0.0833	NaN	KITLG
eNOS Signaling	0	0.128	0.258	AKT3,AQP11,BDKRB1,CALM1 (includes others),CASP3,CASP8,CHRNB2,GUCY1A2,HSP90AA1,HSPA4,LPAR1,NOSIP,PDGFC,PRKAA1,PRKAB2,PRKAR2B,PRKCE,PRKCI,VEGFA
nNOS Signaling in Skeletal Muscle Cells	0	0.0638	NaN	CACNA1F,CALM1 (includes others),RYR2
VEGF Family Ligand-Receptor Interactions	0	0.107	-0.333	AKT3,MAPK3,NRAS,PLA2G4E,PLA2G5,PRKCE,PRKCI,RAP2A,VEGFA
ERBB Signaling	0	0.0968	0.333	GSK3B,MAPK3,NRAS,NRG1,PAK2,PRKCE,PRKCI,RAP2A,RPS6KB1
ERB2-ERBB3 Signaling	0	0.0938	0	BAD,GSK3B,MAPK3,NRAS,NRG1,RAP2A
ERBB4 Signaling	0	0.0909	0	MAPK3,NRAS,NRG1,PRKCE,PRKCI,RAP2A
GDNF Family Ligand-Receptor Interactions	0	0.0921	0.378	IRS1,IRS2,MAPK3,NRAS,NRTN,RAP2A,RET
Netrin Signaling	0	0.0833	0.816	CACNA1F,ENAH,NFAT5,PPP3CA,PRKAR2B,RYR2
Bupropion Degradation	0	0.0833	NaN	CYP1A2,CYP2U1
Thyroid Hormone Metabolism II (via Conjugation and/or Degradation)	0	0.0303	NaN	DIO2
Nicotine Degradation III	0	0.04	NaN	CYP1A2,CYP2U1
Ubiquinol-10 Biosynthesis (Eukaryotic)	0	0.0952	NaN	CYP26A1,DDT
Superpathway of Citrulline Metabolism	0	0.133	NaN	ARG2,GLS
Acyl-CoA Hydrolysis	0	0.0769	NaN	ACOT2
tRNA Splicing	0	0.111	-1.342	APEX1,PDE6D,PLD6,TRPT1,TSEN34
D-myo-inositol-5-phosphate Metabolism	0	0.119	0.447	DUSP15,IGBP1,INPP5F,MDP1,MTMR9,NUDT14,NUDT2,NUDT5,PLPP7,PPFIA1,PPM1K,PPP1CB,PPP1R13B,PPP2R5C,PPP2R5E,PPP3CA,PTPN11,PTPN12,PTPRC,SACM1L,SGPP1,SOCS3,STYX
Melatonin Degradation I	0	0.037	NaN	CYP1A2,CYP2U1
NAD Salvage Pathway II	0	0.0455	NaN	NT5C3A
Phosphatidylethanolamine Biosynthesis II	0	0.125	NaN	CHKB
Triacylglycerol Degradation	0	0.0682	NaN	CES2,DDHD2,NDST4
D-myo-inositol (1,4,5)-Trisphosphate Biosynthesis	0	0.0385	NaN	PI4K2B
Phospholipases	0	0.0968	-0.447	PLA2G4E,PLA2G5,PLAAT1,PLAAT3,PLD1,PLD6
Oleate Biosynthesis II (Animals)	0	0.1	NaN	CYB5A
Leukotriene Biosynthesis	0	0.133	NaN	MGST2,MGST3
Histidine Degradation III	0	0.125	NaN	HAL
Cholesterol Biosynthesis I	0	0.0769	NaN	LBR
1D-myo-inositol Hexakisphosphate Biosynthesis II (Mammalian)	0	0.118	NaN	INPP5F,INPP5J
tRNA Charging	0	0.132	1.342	EPRS1,HARS1,IARS2,TARS1,TARS3
Urate Biosynthesis/Inosine 5'-phosphate Degradation	0	0.0714	NaN	NT5C3A
Pentose Phosphate Pathway	0	0.1	NaN	RPE
D-myo-inositol (1,4,5,6)-Tetrakisphosphate Biosynthesis	0	0.129	0.447	DUSP15,IGBP1,INPP5F,MDP1,MTMR9,NUDT14,NUDT2,NUDT5,PLPP7,PPFIA1,PPM1K,PPP1CB,PPP1R13B,PPP2R5C,PPP2R5E,PPP3CA,PTPN11,PTPN12,PTPRC,SACM1L,SGPP1,SOCS3,STYX
Nicotine Degradation II	0	0.0364	NaN	CYP1A2,CYP2U1
Superpathway of Inositol Phosphate Compounds	0	0.108	0.426	DUSP15,IGBP1,INPP5F,INPP5J,MDP1,MTMR9,NUDT14,NUDT2,NUDT5,PI4K2B,PLPP7,PPFIA1,PPM1K,PPP1CB,PPP1R13B,PPP2R5C,PPP2R5E,PPP3CA,PTPN11,PTPN12,PTPRC,SACM1L,SGPP1,SOCS3,STYX
Valine Degradation I	0	0.0952	NaN	BCKDHB,ECHS1
D-myo-inositol (1,3,4)-trisphosphate Biosynthesis	0	0.118	NaN	INPP5F,INPP5J
Serotonin Degradation	0	0.105	-0.816	AKR1A1,ALDH1A1,ALDH1A3,ALDH4A1,ALDH7A1,MAOB
D-myo-inositol (3,4,5,6)-tetrakisphosphate Biosynthesis	0	0.129	0.447	DUSP15,IGBP1,INPP5F,MDP1,MTMR9,NUDT14,NUDT2,NUDT5,PLPP7,PPFIA1,PPM1K,PPP1CB,PPP1R13B,PPP2R5C,PPP2R5E,PPP3CA,PTPN11,PTPN12,PTPRC,SACM1L,SGPP1,SOCS3,STYX
3-phosphoinositide Degradation	0	0.132	0.426	DUSP15,IGBP1,INPP4B,INPP5F,INPP5J,MDP1,MTMR9,NUDT14,NUDT2,NUDT5,PLPP7,PPFIA1,PPM1K,PPP1CB,PPP1R13B,PPP2R5C,PPP2R5E,PPP3CA,PTPN11,PTPN12,PTPRC,SACM1L,SGPP1,SOCS3,STYX
3-phosphoinositide Biosynthesis	0	0.118	0.655	DUSP15,IGBP1,INPP5F,MDP1,MTMR9,NUDT14,NUDT2,NUDT5,PI4K2B,PLPP7,PPFIA1,PPM1K,PPP1CB,PPP1R13B,PPP2R5C,PPP2R5E,PPP3CA,PTPN11,PTPN12,PTPRC,SACM1L,SGPP1,SOCS3,STYX
γ-glutamyl Cycle	0	0.0769	NaN	GCLM
Heme Biosynthesis II	0	0.111	NaN	UROS
Triacylglycerol Biosynthesis	0	0.102	1.342	AGPAT5,CRLS1,LPGAT1,MBOAT2,PLPP5
Purine Nucleotides De Novo Biosynthesis II	0	0.0909	NaN	PPAT
Glycolysis I	0	0.0833	NaN	GAPDH,PKM
Cholesterol Biosynthesis II (via 24,25-dihydrolanosterol)	0	0.0769	NaN	LBR
Gluconeogenesis I	0	0.08	NaN	GAPDH,MDH1
Guanosine Nucleotides Degradation III	0	0.0769	NaN	NT5C3A
Cholesterol Biosynthesis III (via Desmosterol)	0	0.0769	NaN	LBR
Superpathway of Melatonin Degradation	0	0.0508	NaN	CYP1A2,CYP2U1,MAOB
Histidine Degradation VI	0	0.111	NaN	CYP26A1,HAL
Acetone Degradation I (to Methylglyoxal)	0	0.114	NaN	CYP1A2,CYP2U1,PRXL2B,PTGR2
Glucocorticoid Biosynthesis	0	0.1	NaN	GSTA5
GDP-glucose Biosynthesis	0	0.1	NaN	PGM2
Sphingomyelin Metabolism	0	0.125	NaN	SGMS2
Mineralocorticoid Biosynthesis	0	0.111	NaN	GSTA5
Gαi Signaling	0	0.121	-0.775	ADRA2A,ADRA2B,FPR1,GNA13,GNAI2,GNAI3,GNB4,LPAR1,LTB4R,MAPK3,NPR3,NRAS,OPRL1,PRKAR2B,RAP2A,RGS10,S1PR3
Gαq Signaling	0	0.133	1.698	AKT3,CALM1 (includes others),CHUK,GNA13,GNAI2,GNAI3,GNB4,GSK3B,MAPK3,NFKB2,PLD1,PLD6,PPP3CA,PRKCE,PRKCI,REL,RGS16,RGS2,RHOT1,RND2,RND3,ROCK2
Gαs Signaling	0	0.0887	0.378	ADD3,ADORA2A,GNA13,GNAI2,GNAI3,GNB4,MAPK3,PRKAR2B,PTGER2,RGS2,RYR2
Inhibition of Matrix Metalloproteases	0	0.105	NaN	A2M,ADAM10,MMP10,SDC2
Agranulocyte Adhesion and Diapedesis	0	0.114	NaN	ACTA2,CCL2,CCL28,CKLF,CLDN1,CLDN11,CLDN12,CLDN5,CXCL14,FN1,GNAI2,GNAI3,ITGA4,ITGB1,MMP10,MYH14,MYH2,MYL5,MYL6,MYL6B,MYO10,PODXL
Granulocyte Adhesion and Diapedesis	0	0.0862	NaN	CCL2,CCL28,CKLF,CLDN1,CLDN11,CLDN12,CLDN5,CXCL14,FPR1,GNAI2,GNAI3,ITGA4,ITGB1,MMP10,SDC2
Sperm Motility	0	0.111	0.302	CALM1 (includes others),CLK4,DDR2,DSTYK,DYRK1A,DYRK4,EPHA5,FER,FES,GNA13,GNAI2,GNAI3,GNB4,GUCY1A2,MET,PEAK1,PLA2G4E,PLA2G5,PLAAT1,PLAAT3,PRKAR2B,PRKCE,PRKCI,PTK2,PTK6,RET,TWF1
TEC Kinase Signaling	0	0.056	2.309	ACTA2,CD247,FAS,GNA13,GNAI2,GNAI3,GNB4,ITGA4,ITGA6,ITGAE,ITGB1,ITGB4,NFKB2,PAK2,PRKCE,PRKCI,PTK2,REL,RHOT1,RND2,RND3
UVA-Induced MAPK Signaling	0	0.124	0.447	ATM,CASP3,MAPK3,NRAS,PARP14,PARP9,RAP2A,RPS6KA2,RPS6KA3,RPS6KB1,TNKS2,TP53
STAT3 Pathway	0	0.104	2.309	BMPR1B,BMPR2,FGF2,HGF,IL13RA1,IL17RE,MAPK3,NDUFA13,NRAS,RAP2A,SOCS3,TGFB2,TGFBR1,VEGFA
PCP (Planar Cell Polarity) Pathway	0	0.133	0.707	FZD6,FZD8,PFN1,ROCK2,RSPO3,WNT11,WNT5A,WNT7A
EGF Signaling	0	0.0727	0	AKT3,CSNK2B,MAPK3,RPS6KB1
ERK/MAPK Signaling	0	0.126	0.218	BAD,CRK,EIF4EBP1,HSPB1,ITGA4,ITGA6,ITGAE,ITGB1,ITGB4,LAMTOR3,MAPK3,MKNK2,NRAS,PAK2,PLA2G4E,PLA2G5,PPP1CB,PPP2R5C,PPP2R5E,PRKAR2B,PRKCE,PRKCI,PTK2,RAP2A,RAPGEF1,VRK2,YWHAZ
SAPK/JNK Signaling	0	0.0399	3	CD247,CRK,GNA13,GNB4,IRS1,MAP3K5,MAP3K7,MAP4K4,MAPK8IP1,NRAS,RAP2A,TP53
Nitric Oxide Signaling in the Cardiovascular System	0	0.123	0.905	AKT3,ARG2,CACNA1F,CALM1 (includes others),GUCY1A2,HSP90AA1,MAPK3,PDGFC,PRKAA1,PRKAR2B,PRKCE,PRKCI,RYR2,VEGFA
Cardiac β-adrenergic Signaling	0	0.0904	-0.816	AKAP12,APEX1,CACNA1F,GNA13,GNAI2,GNAI3,GNB4,GRK3,PDE6D,PLD6,PPP1CB,PPP2R5C,PPP2R5E,PRKAR2B,RYR2,SLC8A1
Interferon Signaling	0	0.111	NaN	IFI6,IFNGR1,ISG15,MED14
IL-2 Signaling	0	0.0984	1.342	AKT3,CSNK2B,MAPK3,NRAS,PTPN11,RAP2A
FGF Signaling	0	0.128	1.508	AKT3,CRK,FGF1,FGF14,FGF19,FGF2,HGF,MAP3K5,MAPK3,MET,PTPN11
JAK/STAT Signaling	0	0.0976	1.89	AKT3,MAPK3,NFKB2,NRAS,PTPN11,RAP2A,REL,SOCS3
GABA Receptor Signaling	0	0.0769	NaN	AP2S1,CACNA1F,GNA13,GNAI2,GNAI3,GNB4,GPR37,KCNQ2,RPS27A,UBB
IL-4 Signaling	0	0.122	NaN	AKT3,HLA-DMB,HLA-DRA,IL13RA1,INPP5F,INPP5J,IRS1,NFAT5,NRAS,RAP2A,RPS6KB1
Antigen Presentation Pathway	0	0.0789	NaN	HLA-DMB,HLA-DRA,PSMB6
B Cell Receptor Signaling	0	0.0678	2.558	AKT3,BAD,CALM1 (includes others),CHUK,ELP1,GSK3B,INPP5F,INPP5J,MALT1,MAP3K5,MAP3K7,MAP3K8,MAPK3,MEF2C,NFAT5,NFKB2,NRAS,PAG1,PPP3CA,PTK2,PTPN11,PTPRC,RAP2A,REL,RPS6KB1
Serotonin Receptor Signaling	0	0.0455	NaN	MAOB,SPR
Phototransduction Pathway	0	0.0755	NaN	GUCY1A2,PDE6D,PRKAR2B,SAG
Chemokine Signaling	0	0.13	0	CALM1 (includes others),CCL2,GNAI2,GNAI3,MAPK3,NRAS,PPP1CB,PTK2,RAP2A,ROCK2
Neurotrophin/TRK Signaling	0	0.0769	1.633	MAP3K5,MAPK3,NRAS,PTPN11,RAP2A,SPRY1
Dopamine Receptor Signaling	0	0.0886	NaN	MAOB,PPP1CB,PPP2R5C,PPP2R5E,PRKAR2B,PRL,SPR
cAMP-mediated signaling	0	0.0996	-0.655	ADORA2A,ADRA2A,ADRA2B,AKAP12,APEX1,CALM1 (includes others),FPR1,GNAI2,GNAI3,LAMTOR3,LPAR1,LTB4R,MAPK3,NPR3,OPRL1,PDE6D,PLD6,PPP3CA,PRKAR2B,PTGER2,RGS10,RGS2,S1PR3
Notch Signaling	0	0.0811	NaN	JAG1,NOTCH1,RBPJ
NF-κB Signaling	0	0.0708	4.2	AKT3,AZI2,BMP4,BMPR1B,BMPR2,CASP8,CD247,CHUK,CSNK2B,GSK3B,IRAK3,IRAK4,MALT1,MAP3K7,MAP3K8,MAP4K4,NFKB2,NRAS,PELI1,RAP2A,SIGIRR,TAB2,TAB3,TBK1,TGFBR1,TRAF5
T Cell Receptor Signaling	0	0.0607	0.853	AKT3,CALM1 (includes others),CD247,CHUK,ELP1,GSK3B,HLA-DMB,HLA-DRA,ICOSLG/LOC102723996,ITGB1,MALT1,MAPK3,NFAT5,NFKB2,NRAS,PAG1,PDK1,PPP3CA,PTPN11,PTPRC,RAP2A,REL,SKAP1
G-Protein Coupled Receptor Signaling	0	0.102	1.434	ADGRA3,ADGRD2,ADGRF2,ADGRG6,ADORA2A,ADRA2A,ADRA2B,AKT3,APEX1,BDKRB1,CALM1 (includes others),CHUK,CRK,EDNRA,ELP1,F2R,F2RL2,FOXG1,FPR1,FZD6,FZD8,GNA13,GNAI2,GNAI3,GNB4,GPR161,GPR22,GPR37,GRK3,GSK3B,HCRTR2,KCNQ2,LPAR1,LTB4R,MAP3K5,MAP3K7,MAP3K8,MAPK3,MEF2A,MEF2C,MTNR1A,MYL10,MYL5,MYL6,MYL6B,NFAT5,NFKB2,NPFFR2,NPR3,NRAS,OPRL1,P2RY1,PAK2,PDE6D,PLD6,PPP3CA,PRKAR2B,PRKCE,PTGER2,PTK2,RAP2A,RAPGEF1,REL,RG…
IL-6 Signaling	0	0.133	1.807	A2M,AKT3,CHUK,CSNK2B,ELP1,HSPB1,MAP3K7,MAP4K4,MAPK3,MCL1,NFKB2,NRAS,PTPN11,RAP2A,REL,SOCS3,VEGFA
PDGF Signaling	0	0.105	1	CRK,CSNK2B,INPP5F,INPP5J,MAPK3,NRAS,PDGFC,PDGFD,RAP2A
GPCR-Mediated Integration of Enteroendocrine Signaling Exemplified by an L Cell	0	0.0811	-0.816	CALCA,GCG,GIP,GNAI2,GNAI3,PRKAR2B
GPCR-Mediated Nutrient Sensing in Enteroendocrine Cells	0	0.0684	-0.707	CACNA1F,GCG,GIP,GNAI2,GNAI3,PRKAR2B,PRKCE,PRKCI
Gustation Pathway	0	0.07	-1.069	CACNA1F,CD36,GCG,GPR37,KCNJ8,KCNQ2,LRRC8B,P2RY1,PANX1,PRKAR2B,SCN3A,SCN5A,TAS2R1,TAS2R20
Phagosome Formation	0	0.1	1.344	ACTR2,ADGRA3,ADGRD2,ADGRF2,ADGRG6,ADORA2A,ADRA2A,ADRA2B,AKT3,AP1S3,ARF6,ARPC3,BDKRB1,CD36,CLIP1,COLEC12,EDNRA,F2R,F2RL2,FN1,FPR1,FZD6,FZD8,GPR161,GPR22,GPR37,HCRTR2,ITGA4,ITGA6,ITGAE,ITGB1,ITGB4,LPAR1,LTB4R,MALT1,MAPK3,MAPK6,MRC2,MSR1,MTNR1A,MYH14,MYH2,MYL5,MYL6,MYL6B,MYO10,NPFFR2,NRAS,OPRL1,P2RY1,PAK2,PLA2G4E,PLA2G5,PLAAT1,PLAAT3,PLD1,PLD6,PRKCE,PRKCI,PTGER2,PTK2,RAP2A,RAPGEF1,ROCK2,RPS6KB1,S1PR…
Phagosome Maturation	0	0.128	NaN	ATP6V0E2,ATP6V1C1,ATP6V1F,ATP6V1G1,CTSA,CTSB,CTSC,CTSF,DYNLL1,DYNLT1,GOSR2,HLA-DRA,LAMP2,NAPG,PRDX2,RILP,SNAP25,TUBA4B,VPS39
PD-1, PD-L1 cancer immunotherapy pathway	0	0.117	1.265	AKT3,CD247,CSNK2B,GSK3B,HLA-DMB,HLA-DRA,IFNGR1,IL12A,PDCD4,PTPN11,SMAD3,TGFB2
Cancer Drug Resistance By Drug Efflux	0	0.121	NaN	AKT3,FOXG1,MAPK3,NRAS,PDK1,RAP2A,TP53
Th1 and Th2 Activation Pathway	0	0.0778	NaN	ACVR2A,BMPR2,CD247,CHD4,HLA-DMB,HLA-DRA,ICOSLG/LOC102723996,IFNGR1,IL12A,JAG1,NOTCH1,SOCS3,TGFBR1
Th1 Pathway	0	0.0684	-0.707	CD247,HLA-DMB,HLA-DRA,ICOSLG/LOC102723996,IFNGR1,IL12A,NOTCH1,SOCS3
Th2 Pathway	0	0.0902	-1	ACVR2A,BMPR2,CD247,CHD4,HLA-DMB,HLA-DRA,ICOSLG/LOC102723996,IL12A,JAG1,NOTCH1,SOCS3,TGFBR1
IL-7 Signaling Pathway	0	0.123	1.414	AKT3,BAD,FOXG1,GSK3B,HGF,MAPK3,MCL1,MET,PTK2
Opioid Signaling Pathway	0	0.12	0.18	AKT3,AP2S1,BAD,CACNA1F,CALM1 (includes others),CLTA,CLTC,GNA13,GNAI2,GNAI3,GNB4,GRIN1,GRIN3A,GRK3,GSK3B,MAPK3,MAPK6,NFKB2,NRAS,OPRL1,PDK1,PNOC,PPP3CA,PRKAR2B,PRKCE,PRKCI,RAP2A,RGS10,RGS16,RPS6KA2,RPS6KA3,RPS6KB1,RYR2
Adrenomedullin signaling pathway	0	0.0928	1	AKT3,BAD,CALM1 (includes others),CASP3,CRCP,GPR37,GSK3B,GUCY1A2,KCNQ2,MAPK3,MAPK6,NFKB2,NPR3,NRAS,PRKAR2B,PTK2,RAP2A,REL
Th17 Activation Pathway	0	0.0427	-1	BATF,CD247,HSP90AA1,IL12A,IRAK3,IRAK4,NFAT5,NFKB2,PTGER2,REL,RUNX1,SOCS3
Endocannabinoid Neuronal Synapse Pathway	0	0.0676	-1	CACNA1F,GNAI2,GNAI3,GNB4,GRIN1,GRIN3A,MAPK3,MAPK6,PPP3CA,PRKAR2B
Endocannabinoid Developing Neuron Pathway	0	0.0866	1	AKT3,BRCA1,GNAI2,GNAI3,GNB4,GSK3B,MAPK3,MAPK6,NRAS,PRKAR2B,RAP2A
Apelin Cardiomyocyte Signaling Pathway	0	0.133	-0.832	AKT3,APLN,GNAI2,GNAI3,MAPK3,MAPK6,MYL10,MYL5,MYL6,MYL6B,PRKCE,PRKCI,SLC8A1
Cardiac Hypertrophy Signaling (Enhanced)	0	0.123	2.364	ACVR2A,ADRA2A,ADRA2B,AKT3,APEX1,BMPR2,CACNA1F,CALM1 (includes others),CD70,CHUK,DIAPH2,DLG1,EDNRA,EIF4EBP1,FGF1,FGF14,FGF19,FGF2,FZD6,FZD8,GNA13,GNAI2,GNAI3,GNB4,GSK3B,HDAC9,HSPB1,IL12A,IL13RA1,IL17RE,INPP5F,ITGA4,ITGA6,ITGAE,ITGB1,ITGB4,MAP3K5,MAP3K7,MAP3K8,MAPK3,MEF2A,MEF2C,MKNK2,NFAT5,NFKB2,NRAS,PDE6D,PDK1,PLD6,PPP3CA,PRKAR2B,PRKCE,PRKCI,PTK2,RAP2A,REL,ROCK2,RPS6,RPS6KB1,RYR2,TGFB2,TGFBR1,WNT1…
PFKFB4 Signaling Pathway	0	0.104	1.342	FGF2,MAPK3,PRKAR2B,TGFB2,TP53
T Cell Exhaustion Signaling Pathway	0	0.0582	0	ACVR2A,AKT3,BATF,BMPR2,CD247,FOXP1,HLA-DMB,HLA-DRA,IL12A,MAPK3,NFAT5,NRAS,PDK1,PPP2R5C,PPP2R5E,PTPN11,RAP2A,SMAD2,SMAD3,TGFBR1,VEGFA
Synaptogenesis Signaling Pathway	0	0.129	0.316	ACTR2,AFDN,AKT3,AP2S1,ARPC3,BAD,CALM1 (includes others),CDH12,CDH18,COMP,CRK,EFNA5,EFNB2,EIF4EBP1,EPHA5,EPHA7,GOSR2,GRIN1,GRIN3A,GSK3B,ITSN1,ITSN2,KALRN,MAP1B,MAPK3,NAPG,NECTIN3,NLGN4Y,NRAS,PAFAH1B1,PRKAR2B,PRKCE,RAP2A,RAPGEF1,RASGRF1,RPS6KB1,SNAP25,SNCA,STXBP5,UNC13A
IL-23 Signaling Pathway	0	0.109	2	AKT3,NFKB2,REL,RUNX1,SOCS3
Systemic Lupus Erythematosus In T Cell Signaling Pathway	0	0.0663	0.2	AKT3,CASP1,CASP3,CASP8,CD247,CD70,FAS,GNA13,GNAI2,GNAI3,HLA-DMB,HLA-DRA,ICOSLG/LOC102723996,MAPK3,NRAS,PDK1,PPP2R5C,PPP2R5E,PPP3CA,PTK2,RAP2A,RHOT1,RND2,RND3,ROCK2,RPS6KB1,S1PR3
Systemic Lupus Erythematosus In B Cell Signaling Pathway	0	0.0733	1.768	AKT3,BAD,CALM1 (includes others),CD70,FOXG1,GSK3B,IFNGR1,IL12A,INPP5F,INPP5J,IRAK4,ISG15,LILRB3,MALT1,MAP3K7,MAP4K4,MAPK3,MAVS,MCL1,NFAT5,NFKB2,NRAS,PAG1,PPP3CA,PRKCE,PRKCI,PTPN11,RAP2A,RASGRP3,REL,TBK1,TGFB2,TRAF5
White Adipose Tissue Browning Pathway	0	0.073	0.632	CACNA1F,CTBP2,DIO2,GUCY1A2,PRKAA1,PRKAB2,PRKAR2B,RARA,RUNX1T1,VEGFA
HOTAIR Regulatory Pathway	0	0.126	2.065	AEBP2,AKT3,AR,EZH2,HOTAIR,KMT2A,KMT2C,LAMTOR5,MET,MMP10,MTF2,NFKB2,RCOR1,REL,ROCK2,WIF1,WNT11,WNT5A,WNT7A,XIAP
Insulin Secretion Signaling Pathway	0	0.112	0	CACNA1F,CLCN3,DLAT,EIF2A,EIF2S1,EIF2S2,EIF4EBP1,EIF4G2,EIF4G3,GCG,GIP,GOSR2,KCNJ8,MAPK3,NAPG,PDHA2,PRKAR2B,PRKCE,PRKCI,PRL,RPS6KB1,RYR2,SEC11C,SEC61B,SEC61G,SLC2A3,SNAP25,SRP14,SRP54,SSR4
Coronavirus Replication Pathway	0	0.119	-0.447	COPB1,COPG2,GSK3B,TMPRSS2,TUBA4B
Tumor Microenvironment Pathway	0	0.129	1.706	AKT3,BAD,CCL2,FAS,FGF1,FGF14,FGF19,FGF2,FN1,FOXG1,HGF,IDO1,MAPK3,MMP10,NFKB2,NRAS,PDGFC,PDGFD,RAP2A,REL,SLC2A3,TGFB2,VEGFA
MSP-RON Signaling In Macrophages Pathway	0	0.112	-0.577	CHUK,HLA-DMB,HLA-DRA,IFNGR1,IL12A,KLK15,KLK8,MAPK3,NFKB2,NRAS,RAP2A,REL,SOCS3
GM-CSF Signaling	0	0.1	1.633	AKT3,MAPK3,NRAS,PPP3CA,PTPN11,RAP2A,RUNX1
Complement System	0	0.0833	NaN	C1QBP,C1QC,CD46
Eicosanoid Signaling	0	0.108	-1	AKR1C3,LTB4R,PLA2G4E,PLA2G5,PLAAT1,PLAAT3,PTGER2
