# Supplementary material for: Gene Expression Profile Analysis of the Molecular Mechanism of HOXD10 Regulation of Epithelial Ovarian Cancer Cells
Source: J Cancer. 2024 Jan 1;15(5):1213–24. doi: 10.7150/jca.90970 (PMC10861814; doi:10.7150/jca.90970)
Supplement: Supplementary file 1 — Supplementary figure and tables. [file jcav15p1213s1.zip › supplementary/Table SIII DF.xlsx]

## Sheet: Sheet0
© 2000-2022 QIAGEN. All rights reserved.
Category	p-value	Molecules
Cell Signaling	1.76E-11-6.06E-03	APP,ARPC3,ARPIN/ARPIN-AP3S2,ATM,ATP2B4,ATR,BID,BRK1,CAB39,CAPRIN2,CAPZA2,CD247,CD2AP,CD36,CDT1,CHCHD10,CNOT9,COA1,CSNK1G1,CSNK1G3,CYBA,DAB2IP,DDX3X,DNAJB14,DNM1L,DYRK1A,ELOB,EPRS1,ERN1,FAS,FNIP2,GNL3L,GSK3B,HFE,HIPK3,IAPP,ICE1,KIFAP3,KMT2A,KPNA3,LAMC1,LGALS3,MAP4K4,MARK3,MIF,MITF,NDUFA1,NDUFA11,NDUFA13,NDUFA2,NDUFA3,NDUFA6,NDUFA8,NDUFA9,NDUFAB1,NDUFAF4,NDUFAF8,NDUFB1,NDUFB10,NDUFB11,NDUFB2,NDUFB3…
Post-Translational Modification	1.76E-11-9.82E-03	ACVR2A,AKT3,ANAPC11,ANAPC16,ANKRD9,APP,AR,ARPC3,ARPIN/ARPIN-AP3S2,ATM,ATP2B4,ATR,AURKB,BID,BIRC2,BIRC3,BIRC5,BIRC6,BMP4,BMPR1B,BRCA1,BRK1,CAB39,CALM1 (includes others),CAND1,CAPRIN2,CAPZA2,CBLL1,CCL2,CCNT1,CD24,CD247,CD2AP,CD36,CDK12,CDK9,CDKN1C,CDKN2A,CDKN2B,CDT1,CHCHD10,CHST15,CHUK,CNOT9,COA1,COMMD1,COPS2,CSNK1G1,CSNK1G3,CSNK2B,CUL1,CYBA,DAB2IP,DCUN1D1,DDA1,DDR2,DDX3X,DNAJB14,DNAJC10,DNM1L,DTX3…
Protein Synthesis	1.76E-11-8.1E-03	ABCB9,ADAM10,ADAM9,ADI1,ANK2,APEX1,APP,ARL1,ARPC3,ARPIN/ARPIN-AP3S2,ASPH,ATM,ATP2B4,ATR,AURKAIP1,BAD,BID,BIRC5,BRK1,C1QBP,CAB39,CALM1 (includes others),CAPN10,CAPRIN2,CAPZA2,CASP1,CASP3,CASP8,CAST,CCDC47,CCDC68,CD247,CD2AP,CD36,CDT1,CHCHD10,CIRBP,CLPX,CNOT9,COA1,COG3,CPQ,CSNK1G1,CSNK1G3,CSTB,CTSA,CTSB,CTSC,CTSF,CUTA,CYBA,D2HGDH,DAB2IP,DACT1,DAD1,DDX3X,DDX42,DIAPH2,DLG1,DNAJB14,DNM1L,DPM2,DPM3,DTX…
Cell Death and Survival	2.91E-11-9.05E-03	ABCA1,ABCC4,ABCE1,ACD,ACTR2,ACVR2A,ADAM10,ADI1,ADORA2A,AIMP1,AK1,AK3,AK4,AKAP12,AKT3,ALCAM,ALDH1A3,ALKBH8,ANAPC4,ANLN,APEX1,APOC1,APP,AR,ARF6,ARFGEF2,ARHGAP35,ARID2,ARPC3,ASCC3,ATAD2,ATM,ATMIN,ATP2B1,ATP2C1,ATP5MK,ATP5PD,ATP6V1C1,ATP7A,ATR,AURKAIP1,AURKB,AVPI1,BAD,BAG1,BCL2L12,BCL2L14,BID,BIRC2,BIRC3,BIRC5,BIRC6,BMP4,BMPR1B,BMPR2,BNIP2,BRCA1,BUD31,CA2,CA4,CAB39L,CALB2,CAMK2N1,CAPNS1,CARD8,CASK,CA…
Cancer	2.93E-11-9.9E-03	A2M,ABCA1,ABCB10,ABCB9,ABCC4,ABCD1,ABCD3,ABCE1,ACADS,ACAT2,ACBD3,ACD,ACOT2,ACSL6,ACSS3,ACTA2,ACTR2,ACVR2A,ADA,ADA2,ADAM10,ADAM18,ADAM21,ADAM9,ADAMTS1,ADAMTS14,ADAMTS5,ADD3,ADGB,ADGRA3,ADGRD2,ADGRF2,ADGRG6,ADORA2A,ADRA2A,ADRA2B,AFDN,AFF1,AFTPH,AGL,AGPAT5,AHI1,AHNAK2,AIDA,AIG1,AIMP1,AIP,AKAP12,AKR1C1/AKR1C2,AKR1C3,AKT3,ALCAM,ALDH1A1,ALDH1A3,ALDH4A1,ALDH7A1,AMBN,AMD1,AMHR2,AMPH,ANAPC11,ANAPC4,ANK2,A…
Organismal Injury and Abnormalities	2.93E-11-9.9E-03	A2M,ABCA1,ABCB10,ABCB9,ABCC4,ABCC6,ABCD1,ABCD3,ABCE1,ACADS,ACAT2,ACBD3,ACD,ACOT2,ACSL6,ACSS3,ACTA2,ACTR2,ACVR2A,ADA,ADA2,ADAM10,ADAM18,ADAM21,ADAM9,ADAMTS1,ADAMTS14,ADAMTS5,ADAT3,ADD3,ADGB,ADGRA3,ADGRD2,ADGRF2,ADGRG6,ADI1,ADORA2A,ADRA2A,ADRA2B,AEBP2,AFDN,AFF1,AFTPH,AGL,AGPAT5,AHI1,AHNAK2,AIDA,AIG1,AIMP1,AIP,AK1,AKAP12,AKR1A1,AKR1C1/AKR1C2,AKR1C3,AKT3,ALCAM,ALDH1A1,ALDH1A3,ALDH4A1,ALDH7A1,ALKBH8,A…
Reproductive System Disease	2.93E-11-8.69E-03	ABCA1,ABCC4,ABCE1,ACBD3,ACTA2,ACVR2A,ADA2,ADAM10,ADAM9,ADAMTS1,ADAMTS14,ADAMTS5,ADGRG6,ADRA2A,ADRA2B,AIDA,AIG1,AKR1C1/AKR1C2,AKR1C3,AKT3,ALCAM,ALDH1A1,ALDH1A3,ALDH7A1,AMD1,AMHR2,AMPH,ANK2,ANO6,AP2S1,APP,AR,ARFGEF2,ARG2,ARHGAP31,ARHGAP35,ARHGAP5,ARHGEF40,ARID2,ARL13B,ARL4C,ARRDC3,ATAD2,ATM,ATP2B4,ATP2C1,ATP5IF1,ATP5MF,ATP7A,ATP8B1,ATR,ATRAID,AURKB,BAD,BAG1,BAMBI,BAZ1B,BBS7,BBS9,BCL11A,BIRC2,BIRC3,…
Gastrointestinal Disease	2.98E-11-9.9E-03	A2M,ABCA1,ABCC4,ABCD3,ACADS,ACAT2,ACSL6,ACSS3,ACTR2,ACVR2A,ADAM10,ADAM9,ADAMTS1,ADAMTS14,ADAMTS5,ADD3,ADGB,ADGRA3,ADGRD2,ADGRF2,ADORA2A,ADRA2A,ADRA2B,AFDN,AFF1,AGL,AGPAT5,AHNAK2,AIMP1,AKR1C1/AKR1C2,AKR1C3,AKT3,ALCAM,ALDH1A1,ALDH1A3,ALDH4A1,ALDH7A1,AMD1,AMPH,ANK2,ANKEF1,ANKRD17,ANKRD24,ANKRD6,ANKRD9,ANLN,ANO6,ANP32E,AP3S1,APC2,APOBEC3F,APOBR,APOC1,APP,AQR,AR,ARF6,ARFGEF2,ARHGAP35,ARHGAP39,ARHGAP5,…
Developmental Disorder	6.86E-11-9.16E-03	ABCD1,ABCD3,ACD,ACTA2,ADAM10,ADAM9,ADAMTS14,ADAT3,ADGRG6,ADRA2A,ADRA2B,AHI1,AKR1C1/AKR1C2,AKT3,ALDH1A3,ALDH4A1,ALDH7A1,ALKBH8,ALX1,AMBN,AMD1,AMPD2,ANK2,ANKRD17,AP2S1,APC2,APOC1,APP,AR,ARFGEF2,ARHGAP31,ARHGAP5,ARHGEF26,ARID2,ARL13B,ARX,ASCC3,ASPH,ASTN2,ASXL2,ASXL3,ATM,ATP2B1,ATP2B4,ATP2C1,ATP5F1D,ATP5F1E,ATP7A,ATPAF2,ATR,BAZ1B,BBS12,BBS7,BBS9,BCL11A,BMP4,BMPER,BMPR1B,BMPR2,BMS1,BPNT2,BRCA1,BRWD3,C…
Hereditary Disorder	6.86E-11-9.9E-03	A2M,ABCC6,ABCD1,ABCD3,ACD,ACTA2,ADA2,ADAM10,ADAM9,ADAMTS14,ADAT3,ADD3,ADGRA3,ADGRG6,ADORA2A,ADRA2A,ADRA2B,AGL,AHI1,AIMP1,AIP,AK1,AKR1C1/AKR1C2,AKT3,ALDH1A3,ALDH7A1,ALKBH8,ALX1,AMPD2,ANK2,ANLN,AP5B1,APC2,APOC1,APP,AR,ARFGEF2,ARHGAP31,ARHGAP5,ARID2,ARL13B,ARL4C,ARMCX2,ARX,ASCC3,ASPH,ASTN2,ASXL2,ASXL3,ATM,ATP2B4,ATP5F1D,ATP5F1E,ATP5MG,ATP5MK,ATP5PF,ATP5PO,ATP7A,ATPAF2,ATR,BAZ1B,BBS12,BBS7,BBS9,BCL11…
Metabolic Disease	6.86E-11-9.9E-03	ACTA2,ADA,ADAM10,ADAM9,APOC1,APP,AR,ARHGAP5,ATM,ATP2B4,ATP5F1D,ATP5F1E,ATP5MK,ATP5PO,ATPAF2,ATR,BOLA3,BRCA1,C1QBP,CA8,CALD1,CASK,CCL2,CD247,CDC42EP3,CDKN2A,CEP55,CHCHD10,CHCHD2,CHKB,CHRNB2,COA3,COL10A1,COL4A2,COL4A5,COLEC12,COMP,COX20,COX4I1,COX6B1,COX8A,CSNK2B,DCLRE1C,DDX3X,DDX60L,DLAT,DNAJC30,DNM1L,DST,ECHS1,EMC2,EPCAM,ERCC1,ETFB,EZH2,F2R,F2RL2,FAN1,FANCG,FKBP1A,FLAD1,FN1,FXN,GABPA,GFM1,GNA13,G…
Neurological Disease	2.69E-08-9.82E-03	A2M,ABCB10,ABCC4,ABCD1,ACTA2,ACVR2A,ADA2,ADAM10,ADAMTS5,ADAT3,ADD3,ADGRG6,ADORA2A,ADRA2A,ADRA2B,AHI1,AIMP1,AK1,AKAP12,AKT3,ALCAM,ALDH1A1,ALDH1A3,ALDH4A1,ALDH7A1,ALKBH8,AMD1,AMPD2,ANK2,ANKRD17,AP2S1,AP5B1,APC2,APOBEC3F,APOC1,APP,AR,ARFGEF2,ARHGAP35,ARHGEF26,ARID2,ARL13B,ARL4C,ARMCX2,ARMCX3,ARX,ASCC3,ASTN2,ASXL2,ASXL3,ATM,ATP2B1,ATP2C1,ATP5MG,ATP5MK,ATP5PF,ATP5PO,ATP7A,ATR,BBS12,BBS7,BBS9,BCL11A,BC…
Gene Expression	6.51E-08-3.79E-03	A2M,ACTR2,ACVR2A,ADAM10,AFDN,ALX1,ANK2,APEX1,APLN,APP,AR,ASXL2,ATAD2,ATF6B,ATF7,ATM,ATMIN,ATP2B4,ATP2C1,ATP8B1,ATRAID,AURKB,AZI2,BAD,BAG1,BAMBI,BBS7,BCAS3,BCL11A,BCL2L12,BEX1,BIRC2,BIRC5,BMP4,BMPR1B,BMPR2,BRCA1,BTAF1,C1QBP,CALCA,CAPRIN2,CASP1,CASP8,CAVIN4,CBX3,CCNDBP1,CCNT1,CD46,CDC5L,CDC73,CDK9,CDKN1C,CDKN2A,CEBPD,CEBPG,CGGBP1,CHCHD2,CHD4,CHST1,CHUK,CITED1,CLDN5,CNBP,CNPY2,COPS2,CRCP,CRK,CRYM,CT…
Dermatological Diseases and Conditions	6.93E-08-3.87E-03	ACTA2,ADAM9,AKT3,ARHGAP31,ARHGAP5,ATM,ATP2B4,ATR,BMPR2,CA8,CALD1,CASK,CCL2,CDC42EP3,COL10A1,COL4A2,COL4A5,COLEC12,COMP,CSNK2B,DDX3X,DDX60L,DST,EOGT,EZH2,F2R,F2RL2,FN1,GABPA,GNA13,HAS2,HEATR1,IQGAP1,KLF3,LBR,LIMS1,LMAN1,MEIS1,MGP,MSX1,MYCBP2,NCAM1,NFX1,NMI,NOTCH1,NUTF2,PAFAH1B1,PAPOLA,PBX1,PRR5,PRRX2,PSMB2,PTGER2,PTPN11,PTPN12,RBM25,RBPJ,RUNX2,SF3A2,SF3B1,SLC25A24,SPTBN1,SUPT16H,TBX3,TGFBR1,TMEM20…
Cell Morphology	3.58E-07-9.9E-03	ABCB9,ABRAXAS2,ACD,AKAP12,AKT3,ALCAM,APP,ARF6,ARHGAP11A,ASCC3,ATF7,ATM,ATP5IF1,ATP5MC3,ATP5MF,ATP5PO,ATP6V1F,AURKB,BAD,BAZ1B,BID,BIRC2,BIRC5,BIRC6,BMP4,BRCA1,BRWD3,CALCA,CALM1 (includes others),CAPNS1,CASP1,CASP3,CASP8,CAVIN2,CCNT1,CD36,CDC5L,CDKN2A,CHCHD2,CHCHD6,CHD4,CHMP2A,CHMP4C,CHMP5,CHUK,CISD1,CKAP5,CLTC,COA3,COA4,COPS6,CRK,CSTB,CYB5B,DAB2IP,DCLRE1C,DDHD1,DIABLO,DIAPH2,DLC1,DLG1,DNM1L,DYNLL1…
Cellular Assembly and Organization	3.58E-07-9.9E-03	A2M,ABCA1,ABCC4,ABCD1,ABCD3,ABRAXAS2,ACD,ACTR2,ADGB,ADI1,ADRA2A,AIP,AMHR2,ANK2,APC2,APEX1,APP,AR,ARF6,ARFGEF2,ARHGAP12,ARHGEF12,ARL2,ASAP1,ATM,ATP2C1,ATP8B1,ATR,AURKB,BAG1,BIRC5,BRCA1,BRK1,BRWD3,C1QBP,CALD1,CAMSAP2,CAPN10,CBX3,CCDC170,CCDC28B,CCL2,CCN2,CCNO,CD2AP,CDC42EP5,CDCP1,CDK9,CDT1,CENPW,CEP120,CEP135,CETN2,CFAP20,CHCHD10,CHCHD2,CHCHD6,CHD4,CHMP2A,CHMP4C,CHMP5,CHUK,CIB1,CKAP5,CLASP1,CLIP1,C…
Cellular Function and Maintenance	3.74E-07-9.85E-03	ABCA1,ABCB9,ABCC4,ABCC6,ABCD1,ABCD3,ACD,ACTR2,ADGB,ADI1,ADRA2A,AFDN,AKT3,AMHR2,ANK2,AP2S1,APC2,APEX1,APP,AQP11,AR,ARF6,ARFGEF2,ARHGAP12,ARHGAP35,ARHGEF12,ARL2,ASAP1,ASCC3,ATM,ATP2B4,ATP2C1,ATP5IF1,ATP5MF,ATP5PO,ATP6V1F,ATP8B1,ATR,AURKB,BAD,BAG1,BAZ1B,BDKRB1,BID,BIRC2,BIRC5,BIRC6,BMPR2,BRCA1,BRK1,BRWD3,C1QBP,CALCA,CALD1,CALM1 (includes others),CAMSAP2,CAPN10,CAPNS1,CASP3,CASP8,CCDC170,CCDC28B,CCDC…
RNA Post-Transcriptional Modification	3.83E-07-8.68E-03	AQR,BUD31,C1QBP,CCNL2,CDC5L,CDC73,CDK13,CLK4,CPSF6,CSTF3,CWC22,EXOSC4,EXOSC6,EXOSC7,FBL,FMR1,GEMIN6,HEATR1,HNRNPA2B1,HNRNPU,INTS6,IVNS1ABP,IWS1,LEO1,LSM1,LSM4,LSM6,LSM7,LUC7L3,LYAR,MAGOH,MBNL1,METTL14,METTL4,MTPAP,MTREX,NOP56,NOP58,NSRP1,NUDT21,PAPOLA,PIN1,PNN,PNPT1,PPIL1,PRPF4,RBM25,RBM39,RBMS1,RBMX,RPL14,RPL5,RPS17,RPS19,RPS27,RPS6,SCAF11,SF3A2,SF3A3,SF3B1,SF3B5,SLU7,SNRPB,SNRPD2,SNRPF,SNRPG,SO…
DNA Replication, Recombination, and Repair	9.51E-07-8.83E-03	ACD,ADA,ADA2,ADORA2A,AIMP1,ANKRD17,APEX1,APOBEC3F,AR,ARID2,ASCC3,ATM,ATR,AURKB,BAD,BAZ1B,BIRC5,BMP4,BMPR1B,BRCA1,CASP3,CDC5L,CDC7,CDC73,CDK12,CDK9,CDKN1C,CDKN2A,CDKN2B,CDT1,CEBPD,CENPW,CEP120,CEP135,CETN2,CHCHD2,CHD4,CIB1,CKS1B,CKS2,CLTC,COMMD1,COPS6,CSNK1G1,CTR9,CUL1,DACH1,DCLRE1A,DCLRE1C,DDA1,DDX21,DPYD,DTX3L,DYNLL1,EIF3A,ENY2,ERCC1,ERH,ESRRA,EZH2,FAN1,FANCG,FAS,FBXW7,FEN1,FGF1,FGF2,FN1,FTH1,FT…
Infectious Diseases	1.36E-06-8.06E-03	ABCE1,ACTA2,ACTR2,ACVR2A,ADA,ADAM10,ADAMTS5,ADGRA3,ADORA2A,ADRA2A,ADRA2B,AEBP2,AIDA,AKR1A1,ALKBH8,AMPH,ANKRD6,ANKRD9,APC2,APEX1,APLN,APOBEC3F,APOC1,APOM,AQR,AR,ARF6,ARHGAP12,ARHGAP23,ARHGEF12,ARL4C,ARPC3,ARRDC3,ASCC3,ASXL2,ATMIN,ATOX1,ATP10A,ATP2C1,ATP5IF1,ATP5PO,ATP6V1G1,ATR,ATRAID,BAG1,BCL11A,BIRC3,BNIP2,BRCA1,C1QBP,CA2,CACNA1F,CALCA,CALM1 (includes others),CAPZA2,CBLL1,CCL2,CCN2,CCNT1,CD2AP,CD…
Hematological Disease	1.83E-06-9.9E-03	ABCA1,ABCC4,ABCD1,ACSL6,ACTA2,ADA,ADAM9,ADORA2A,AHNAK2,AKT3,AMPH,ANKIB1,APP,AR,ARHGAP12,ARID2,ASCC3,ASXL3,ATM,ATP10A,ATP5F1D,ATP7A,ATR,AURKB,BBS7,BBS9,BBX,BIRC3,BIRC5,BIRC6,BRCA1,C1orf74,CA2,CALD1,CAMTA1,CASP3,CASP8,CCDC86,CCL2,CCNDBP1,CD24,CD247,CD36,CD46,CD52,CD70,CDC27,CDKN1C,CDKN2A,CDKN2B,CDV3,CHD2,CHD4,CHD6,CHGA,CHRNB2,CHST15,CHUK,CLTC,CNTNAP4,COL4A2,COL4A5,CSDE1,CSNK2B,CTBP2,CXCL14,DCLK3,DD…
Renal and Urological Disease	3.55E-06-7.82E-03	ACTA2,ACVR2A,ADORA2A,ADRA2A,ADRA2B,AHI1,AKT3,ANAPC11,ANLN,APOC1,APP,AR,ARHGAP35,ARID2,ARL13B,ARX,ASXL2,ATAD2,ATM,ATP2B1,ATP5IF1,ATP5MF,ATP5MG,ATP5PD,ATR,AURKB,BAD,BAG1,BCL2L14,BID,BIRC2,BIRC3,BIRC5,BLVRB,BMP4,BRCA1,C1orf122,CA2,CA4,CALCA,CALD1,CARD8,CASP1,CASP3,CASP8,CC2D2A,CCDC150,CCL2,CCNO,CD2AP,CD46,CD70,CDC5L,CDC7,CDK12,CDKN2A,CDKN2B,CEP120,CEP55,CES2,CHD4,CHD6,CHMP5,CHRNB2,CHUK,CLUAP1,COA4,C…
Cardiovascular Disease	4.14E-06-9.9E-03	ABCC6,ACTA2,ADA2,ADRA2A,ADRA2B,AKT3,AMPH,ANKRD6,APP,AR,ARL4C,ATM,ATR,BAZ1B,BMPR1B,BMPR2,BRCA1,CA2,CA8,CAND1,CASP1,CASP8,CCN2,CD36,CD46,CD52,COX7C,CPSF6,CPVL,CSNK2B,CTSA,CTSB,CTSC,DGKE,DIPK1A,DNAJB5,EDNRA,EFEMP2,EIF1B,EIF2AK4,F2R,FANCG,FAS,FERMT2,FKBP1A,FLVCR1,FPR1,FTH1,GLRX,GLS,GPX1,HEBP2,HFE,HMGCR,HSPA4,HSPH1,IQCG,IRS1,ISG15,ITGA4,JAG1,KALRN,KCTD12,KIF23,LBR,LOX,LPAR1,LRP6,MAP4K4,MED13L,MEF2A,MG…
Cell Cycle	7.64E-06-8.69E-03	ABRAXAS2,ACD,AKAP12,ANAPC11,ANLN,APOBEC3F,AR,ARF6,ARL2,ATM,ATR,AURKB,BIRC5,BMP4,BMPR1B,BMPR2,BRCA1,CALD1,CBX3,CCNO,CCNT1,CD24,CD2AP,CDC27,CDC5L,CDC7,CDKN2A,CDKN2B,CDT1,CENPB,CENPW,CEP120,CEP135,CEP55,CEP63,CETN2,CHD4,CHD7,CHMP2A,CHMP4C,CHMP5,CHUK,CKAP5,CKS1B,CKS2,CLASP1,CLIP1,CLTC,CSNK1G1,CSNK2B,CSTB,CUL1,DANCR,DCTN3,DDA1,DIABLO,DLGAP5,DUSP3,DYNLL1,EBF4,EIF4EBP1,ENY2,EP400,EPCAM,ERCC1,ESX1,EZH2,F…
Respiratory Disease	9.27E-06-2.13E-03	ABCB10,ABCC4,ACOT2,ACTA2,ACVR2A,ADAM10,ADAM9,ADAMTS1,ADAMTS5,ADORA2A,AKR1C3,AKT3,ALDH1A1,ALDH1A3,ANLN,APEX1,APOC1,AR,ARG2,ARHGAP35,ARHGEF12,ARID2,ARL4C,ATAD2,ATM,ATMIN,ATP5F1D,ATP5IF1,ATR,AURKB,BCL11A,BIRC5,BPNT2,BRCA1,C1orf53,CALB2,CALCA,CASP3,CASP8,CCDC150,CCNO,CD24,CDA,CDC42EP3,CDC7,CDK12,CDKN1C,CDKN2A,CENPM,CERT1,CHGA,CKS1B,CKS2,CLCN3,CLDN1,CLK4,COMP,COPS2,CPD,CRK,DDR2,DDX18,DDX21,DDX3X,DDX46…
Cellular Development	9.38E-06-9.67E-03	A2M,ABCB10,ACD,ACOT2,ACSS3,ACVR2A,ADAM10,ADAM9,AKAP12,AKR1C3,AKT3,ALCAM,ALDH1A1,ALDH1A3,ALX1,AMBN,ANGPTL2,ANLN,APEX1,APLN,APP,AR,ARG2,ARHGAP11A,ARID2,ARL13B,ARL2,ARL4C,ARL5A,ARRDC3,ASCC3,ASPH,ATAD2,ATM,ATOX1,ATP5IF1,ATP5MK,ATP5PF,ATR,AURKB,BAD,BAG1,BAZ1B,BDKRB1,BID,BIRC2,BIRC3,BIRC5,BIRC6,BMP4,BMPR1B,BMPR2,BRCA1,BRK1,C1QBP,CALCA,CASP1,CASP3,CASP8,CAVIN2,CBLL1,CCL2,CCN2,CCNDBP1,CCNL2,CD24,CDCP1,CD…
Cellular Growth and Proliferation	9.38E-06-8.57E-03	A2M,ABCB10,ABCE1,ACD,ACOT2,ACSS3,ACTA2,ACVR2A,ADAM10,ADAM9,AKAP12,AKR1C3,AKT3,ALCAM,ALDH1A1,ALDH1A3,ALX1,AMBN,ANGPTL2,ANLN,APEX1,APLN,APP,AR,ARG2,ARHGAP11A,ARID2,ARL13B,ARL2,ARL4C,ARL5A,ARRDC3,ASCC3,ASPH,ATAD2,ATM,ATOX1,ATP5IF1,ATP5MK,ATP5PF,ATR,AURKB,BAD,BAG1,BAZ1B,BDKRB1,BID,BIRC2,BIRC3,BIRC5,BIRC6,BMP4,BMPR1B,BMPR2,BPNT1,BRCA1,BRK1,C1QBP,CAB39L,CALCA,CASP3,CASP8,CAST,CBLL1,CCL2,CCN2,CCNDBP1,CC…
Cellular Response to Therapeutics	1.42E-05-6.95E-03	AIP,AKT3,ALDH1A3,ANKIB1,AR,ATP13A3,ATP2C1,ATR,AURKAIP1,BCL11A,BIRC2,BIRC6,BRCA1,CBLL1,CDC5L,CDKN2B,CERS6,CHD7,CLPX,CSNK2B,CSTF3,CWC27,CYP1A2,DDR2,DDX21,DR1,DYNLL1,EFR3A,EIF2AK4,EMC2,EMC6,ERCC1,ERRFI1,EZH2,FAT1,FBXW7,FGF2,GAPDH,GAREM1,GOSR2,HECTD1,HS2ST1,HSPA4,IRS1,ITGA4,ITGB1,IVNS1ABP,KAT6A,KLHL20,KMT2A,KNTC1,KRT19,LAMTOR2,LUC7L3,MAD2L1BP,MAP3K7,MAP3K8,MBNL1,MEF2C,MET,METTL16,MGMT,MITF,MPI,MSI2,M…
Tissue Development	5.36E-05-8.68E-03	A2M,ALCAM,APP,ARF6,ARHGEF12,ARL2,BMP4,BRCA1,BRK1,CALD1,CAMSAP2,CASP1,CAVIN2,CCL2,CCN2,CDC42EP5,CKAP5,CLASP1,CLIP1,COL6A3,CTSB,DAAM2,DLC1,DLGAP5,DYRK1A,FBLIM1,FBXW7,FER,FERMT2,FES,FGF2,FHIT,FN1,GNAI2,HGF,HSPB1,INHBA,ITGB1,KANK1,LAMTOR1,MAP2,MET,MYOC,NF1,NOTCH1,PAK2,PATJ,PDCD6IP,PFN1,PIEZO2,PLD1,PPFIA1,PRKCE,PTK2,RET,RGCC,RHPN1,RND3,ROCK2,S1PR3,SEMA3A,SFTPC,SKIL,SMAD2,SMAD3,SNCA,STMN1,SYNM,TMEFF2,T…
Renal and Urological System Development and Function	1.2E-04-6.63E-03	ALKBH8,APP,BIRC5,BRCA1,CBLL1,CCDC47,CD24,CDCP1,CDKN2A,CEBPD,CES2,DDR2,DLC1,DLGAP5,DPYD,DYRK1A,EFNA5,EIF4EBP1,EMC2,EMC6,ENC1,FAS,FEV,FGF1,FGF19,FGF2,FN1,GCG,HGF,HNRNPU,HSP90AA1,HSPA4,IGF2BP3,ITGB1,KLF6,MAP3K8,MED28,MSR1,MYOC,NDUFAB1,OSBP2,PANX1,PEAK1,PEMT,PLD1,PNN,PPM1A,PRDX2,PRKCE,PTCH1,PTK2,PTP4A1,RBM25,RCC1,RET,RYBP,S1PR3,SALL4,SAP30L,SDHB,SEL1L,SHLD2,SMIM26,SOCS3,SOD2,STK26,TAF4B,THOC1,TMEFF2,…
Hair and Skin Development and Function	2.34E-04-8.3E-03	ALCAM,ALKBH8,ANLN,APLN,APP,AR,BIRC5,BRCA1,CALB2,CBLL1,CCDC47,CD24,CDCP1,CDKN2A,CEBPD,DAB2IP,DDR2,DLC1,DLGAP5,DPYD,DUSP5P1,DYRK1A,EIF4EBP1,EMC2,EMC6,ENC1,EZH2,FGF1,FGF19,FGF2,FN1,HGF,HNRNPU,HSP90AA1,HSPA4,IGF2BP3,IGFBP3,IRAK4,ITGB1,KITLG,MAP3K8,MED28,MEF2A,MET,MGST1,MSR1,MYOC,NDUFAB1,NME1,NOTCH1,NRG1,OSBP2,PARP14,PEAK1,PEMT,PNN,POSTN,PPM1A,PRKCE,PTCH1,PTHLH,PTK2,PTP4A1,RBM25,RET,RYBP,SALL4,SAP30L,…
Cellular Movement	2.45E-04-7.17E-03	A2M,ABCA1,ABCC4,ACTA2,ADAM10,ADAM9,ADAMTS5,ADI1,ADORA2A,ADRA2B,AFDN,AKAP12,AKT3,ALCAM,ALDH1A3,ALX1,ANKRD28,ANLN,APEX1,APOC1,APP,AR,ARF6,ARFGEF2,ARHGAP11A,ARHGAP35,ARHGEF12,ARHGEF26,ARID2,ARL4C,ARRDC3,ASAP1,ASPH,ATM,ATOX1,ATP5IF1,ATP7A,AURKB,BAG1,BCL11A,BDKRB1,BIRC5,BMP4,BMPR2,BPNT2,BRCA1,BRINP3,BRK1,C1QBP,CAB39L,CALD1,CAPNS1,CASP3,CASP8,CAVIN2,CCL2,CCL28,CCN2,CCNB1IP1,CCNDBP1,CD24,CD2AP,CD36,CDCP…
Molecular Transport	2.55E-04-9.65E-03	A2M,ABCA1,ABCB9,ABCC4,ABCC6,ABCD1,ABCD3,ACD,ADAM9,ADRA2A,ADRA2B,AIP,AKR1C1/AKR1C2,ANK2,ANO6,APEX1,APOC1,APOM,APP,APRT,AQP11,ARF6,ARFGEF2,ARFIP1,ATOX1,ATP10A,ATP10D,ATP11C,ATP2B1,ATP2B4,ATP2C1,ATP5IF1,ATP6V0E2,ATP7A,ATP8B1,ATP9A,BIRC5,BMP4,C1QBP,CA2,CA4,CALM1 (includes others),CAPN10,CCDC68,CCDC93,CCL2,CD2AP,CD36,CDCP1,CDKN2A,CERS6,CERT1,CHCHD2,CHCHD5,CHGA,CITED1,CKAP5,CLCN3,COMMD1,CPT1A,CRYM,CTSA…
Hepatic System Disease	2.97E-04-9.41E-03	A2M,ABCA1,ACVR2A,ADAM10,ADAM9,ADAMTS1,ADAMTS5,ADRA2A,ADRA2B,AHNAK2,AKR1C1/AKR1C2,ALDH1A1,ALDH1A3,ALDH4A1,ALDH7A1,AMPH,ANKRD17,ANO6,APOBR,AQR,AR,ARID2,ARL13B,ARL2,ASCC3,ASPH,ATAD2,ATM,ATP11C,ATP2C1,ATR,BBOF1,BIRC2,BIRC3,BIRC5,BMP4,BMS1,BRCA1,BRWD3,BTAF1,C2orf76,CA2,CA4,CAMK2N1,CAND1,CASP8,CCDC112,CCDC178,CCL28,CCN2,CCNO,CD24,CDA,CDC27,CDC42EP3,CDC7,CDKN2A,CDKN2B,CES2,CHD4,CHUK,CKS1B,CKS2,CLK4,CNOT…
Organismal Development	3.07E-04-9.9E-03	ADAMTS1,ALCAM,AMD1,ARX,BMP4,BPNT1,CASP1,CAVIN2,CCL2,CHD7,CLDN5,CRCP,CRISPLD2,DNAJC3,EIF4EBP1,ERO1B,FGF2,GSK3B,HOXA1,HSP90AA1,IDO1,JAG1,LCN1,MECR,MID1IP1,MSX1,MT1G,NR4A2,OLR1,OSBPL1A,PATJ,PLD1,PNPT1,POLR2F,POLR2K,PPP1CB,PRL,PRSS35,PTPN11,RAB3GAP1,S1PR3,SEMA3A,SLC25A5,SLC25A6,SLC31A1,STX6,SUMO2,TARDBP,THAP12,TIMM8A,TMIGD2,TMPRSS2,TP53,TRAK2,TRPC4,VEGFA,WNT5A,ZMPSTE24
Psychological Disorders	3.23E-04-1.41E-03	A2M,ABCD1,ADAM10,ADD3,ADORA2A,ADRA2A,ADRA2B,AIMP1,AK1,APOC1,APP,ARMCX2,ATP5MG,ATP5PF,ATP5PO,BIRC2,C12orf57,CA2,CA4,CACNA1F,CASK,CASP8,CDKN1C,CHCHD10,CHCHD2,CHGA,CHRNB2,CLDN5,COL4A2,COQ7,COX5B,COX7B,COX7C,CPT1B,CSTB,CTSB,CYP27A1,DAAM2,DAD1,DBP,DDX60L,DIO2,DIRAS2,EGLN1,EML1,EPRS1,ETFB,EXOC8,F3,FAM126A,FAM3C,FAS,FBXW7,FOXP1,FTL,FXN,GAPDH,GIGYF2,GRIN1,GRIN3A,GSK3B,GSTP1,HECW2,HERC1,HFE,HINT1,HLA-DRA,…
Skeletal and Muscular Disorders	4.55E-04-9.16E-03	A2M,ACTA2,ACVR2A,ADAM10,ADAM18,ADAM9,ADAMTS1,ADAMTS14,ADAMTS5,ADGRG6,ADORA2A,ADRA2A,ADRA2B,AGL,AHI1,AIG1,AK1,ALDH1A1,ALX1,AMPD2,ANK2,AP2S1,AP5B1,APP,AR,ARFGEF2,ARL4C,ARMCX2,ATM,ATP2C1,ATP5MG,ATP5MK,ATP5PF,ATP5PO,ATP7A,ATR,AURKB,BIRC2,BMPR1B,BMPR2,BRCA1,BVES,CA2,CA4,CAB39L,CACNA1F,CALD1,CASK,CASP1,CASP8,CAVIN2,CC2D2A,CCDC150,CCL2,CCN2,CCNQ,CD24,CD52,CDC27,CDC42EP3,CDC7,CDKN1C,CDKN2A,CEP120,CHCHD10…
Connective Tissue Disorders	5.02E-04-8.68E-03	ACTA2,ALX1,ATP7A,CEP120,COL10A1,COMP,CWC27,DDX59,DYNLT2B,EDNRA,FLVCR1,GLI3,GPX4,IFT43,IFT80,IFT81,KIAA0753,LBR,MAP3K7,MED13L,NEK1,OFD1,POLR1D,RAB23,SCLT1,SLC26A2,SLTM,SMAD2,SMAD3,SNRPB,TGFB2,TGFBR1,TMEM107,TMEM256,TMPO,WDR19,WDR35
Embryonic Development	6.25E-04-9.9E-03	ALKBH8,APP,AR,BAD,BAG1,BID,BIRC2,BIRC3,BIRC5,CARD8,CASP1,CASP3,CASP8,CBLL1,CCDC47,CD24,CDCP1,CDKN2A,CEBPD,CHD7,CHMP5,CLDN5,CRISPLD2,DDR2,DLC1,DLGAP5,DPYD,DYRK1A,EFNA5,EIF4EBP1,EMC2,EMC6,ENC1,ERN1,FAS,FGF1,FGF19,FGF2,FN1,FOXP1,GAPDH,GPR37,HGF,HNRNPU,HOXA1,HSP90AA1,HSPA4,HSPB1,IAPP,IGF2BP3,IGFBP3,IRS1,ITGB1,LIN28B,MAP3K5,MAP3K8,MAVS,MCL1,MCOLN3,MED28,MIF,MLKL,MOAP1,MSR1,MSX1,MYOC,NDUFAB1,NFE2L2,OSB…
Lipid Metabolism	6.34E-04-9.9E-03	ABCD1,AKR1A1,AKR1C1/AKR1C2,AKR1C3,ARF6,CD36,CERS6,CPT1A,CYP4V2,DHRS3,ECHS1,FABP7,FAR1,FAS,GNMT,HEXA,HMGCR,LIN28B,MECR,NNMT,NPC2,OSBPL1A,OSBPL5,PCSK9,PLAAT1,PRDX2,PRKAA1,QPRT,SDHB,SOAT1,SOCS3,SRI,TP53
Small Molecule Biochemistry	6.34E-04-9.9E-03	ABCD1,ADA,ADA2,ADRA2A,ADRA2B,AK3,AK4,AKR1A1,AKR1C1/AKR1C2,AKR1C3,APP,APRT,ARF6,ATP5IF1,ATR,BMP4,BRCA1,CD36,CERS6,CHCHD2,CHCHD5,CHGA,CPT1A,CYP4V2,DHRS3,DNM1L,DPYD,ECHS1,EFL1,ERH,FABP7,FAR1,FAS,FXN,GAPDH,GNAI3,GNMT,HEXA,HMGCR,LARP1B,LIN28B,MACROD1,MECR,MFN1,NACC1,NFE2L2,NNMT,NPC2,OARD1,OSBPL1A,OSBPL5,PCSK9,PDK1,PKM,PLAAT1,PRDX2,PRKAA1,QPRT,RAB23,ROCK2,SDHB,SIX1,SOAT1,SOCS3,SOD2,SRI,TK1,TMX1,TP53,UP…
Immunological Disease	7.18E-04-7.48E-03	ABCA1,ABCC4,ABCD1,ACSL6,ACTA2,ADA,ADAM9,ADORA2A,AHNAK2,AKT3,AMPH,ANKIB1,APP,ARHGAP12,ARID2,ASCC3,ASXL3,ATM,ATP10A,ATP5F1D,ATP7A,ATR,AURKB,BBS7,BBS9,BBX,BIRC3,BIRC5,BIRC6,C1orf74,CA2,CALD1,CAMTA1,CASP3,CASP8,CCDC86,CCL2,CCNDBP1,CD24,CD247,CD36,CD52,CD70,CDC27,CDKN1C,CDKN2A,CDKN2B,CDV3,CHD2,CHD4,CHD6,CHGA,CHRNB2,CHST15,CHUK,CLTC,CNTNAP4,COL4A2,COL4A5,CSDE1,CSNK2B,CTBP2,CXCL14,DCLK3,DDR2,DDX3X,DDX46…
Cardiovascular System Development and Function	8.15E-04-7.5E-03	ADAMTS1,ALCAM,BMP4,CASP1,CAVIN2,CCL2,FGF2,NR4A2,OLR1,PATJ,PLD1,PRL,S1PR3,SEMA3A,STX6,TMIGD2,TRPC4,VEGFA
Endocrine System Disorders	8.72E-04-9.9E-03	ADAM10,AIP,ALCAM,ALDH1A1,AMPH,AR,ARHGAP35,ARL4C,ATM,ATP8B1,ATR,AURKB,BIRC5,BRCA1,C2orf88,CALB2,CCL2,CCN2,CD24,CDH18,CDK12,CDKN2A,CDKN2B,CES2,CHGA,COPS2,CXADR,CXCL14,EEF1A2,EFNB2,EPCAM,ERCC1,F2R,FAS,FBXW7,FER,FES,FGF1,FGF2,FN1,FOXG1,FOXP1,FTO,GAPDH,GNA13,GNAI2,GSK3B,GSTP1,H1-2,H2AX,H2BC5,HELB,HELQ,HGF,HIC1,HMGA2,HMGCR,HOXA4,HOXA5,HSP90AA1,HSPB1,IDO1,IFNGR1,IGF2BP3,IGFBP3,KDM5C,KIF1B,KLF6,KLK8,KMT2…
Nervous System Development and Function	1.38E-03-1.38E-03	ACTR2,ARPC3,ATP6V1C1,ATR,CDC7,CDK12,CDKN1C,EFL1,EPRS1,HMGCR,HMGCS1,IARS2,MAPK8IP1,NDUFA1,NDUFS8,NDUFV2,PPP1CB,PTK2,SACM1L,SEPSECS,THAP12,TRAPPC5,UQCRC1,UQCRQ
Drug Metabolism	1.44E-03-8.68E-03	ADRA2A,ADRA2B,ATR,BRCA1,CHGA,LARP1B,NACC1
Protein Trafficking	1.7E-03-3.06E-03	ABCA1,ACD,AIP,ANK2,APEX1,ARFGEF2,ARFIP1,BIRC5,BMP4,C1QBP,CCDC68,CCDC93,COMMD1,CTSA,CUTA,DDX42,DLG1,DTX3L,EFR3A,FAM126A,FAM91A1,FIS1,FKBP1A,FRAT1,GSK3B,IGFBP3,IPO9,ITGB1,LRP6,MAVS,MIOS,NACC2,NDFIP1,NDFIP2,NKD2,NME2,NUP42,NUTF2,PDCD6,PHB2,PICALM,PIGW,RAB11A,RAB3GAP2,RABGAP1L,RAP2A,RAPGEF6,RILP,ROCK2,RPAIN,RSL1D1,SCFD1,SCYL2,SLU7,SMAD7,SNAPIN,SNX13,SNX4,SPTBN1,STK3,STX6,TESC,TGFBRAP1,TIMM10,TIMM17B,…
Cell-To-Cell Signaling and Interaction	1.92E-03-8.68E-03	ABCA1,ADAM10,ADAM9,ADD3,ADRA2A,ADRA2B,AFDN,AKAP12,ALCAM,APP,AR,ARF6,C1QBP,CALD1,CASP8,CCL2,CCN2,CD36,CD46,CDCP1,CEMIP2,CHGA,CIB1,CLASP1,COMP,CRK,CTSB,CXADR,DIPK2A,DLC1,DLG1,DPY30,DUSP3,EFNA5,EPCAM,F2R,F3,FAS,FBLIM1,FERMT2,FES,FGF19,FGF2,FN1,FOXP1,FUT9,GJA3,GLRX,GMFG,GNA13,GNAI2,GPNMB,HAPLN4,HAS2,HGF,HMGB1,HOXA4,HS2ST1,HS6ST1,HS6ST2,IGFBP3,IRS1,ITGA4,ITGA6,ITGB1,ITGB4,JAG1,KITLG,LASP1,LGALS3,LIMS1…
Nucleic Acid Metabolism	2.59E-03-9.02E-03	ABCA1,ABCC6,ACOT2,ADA,ADA2,ADORA2A,AK1,AK3,AK4,AMPD2,APP,APRT,ATP5IF1,ATP5MK,BCKDHB,BMP4,BPNT1,CAB39L,CALCA,CDA,CHCHD2,CHCHD5,CHCHD6,CLPX,CMPK1,CPT1A,CYP1A2,DNM1L,DNPH1,DPYD,EFL1,ERH,FAS,FDPS,FHIT,FXN,GAPDH,GCG,GIP,GNA13,GNAI2,GNAI3,GNMT,HAAO,HINT1,IAPP,INHBA,MACROD1,MFN1,MLYCD,MPI,NFE2L2,NME2,NUDT2,NUDT5,OARD1,PANK3,PARK7,PDK1,PKM,POLR1H,POLR3H,PPAT,PPY,PTGER2,PTHLH,QPRT,RAB23,RGS10,RGS2,ROCK2,R…
Tissue Morphology	3.41E-03-8.68E-03	CBR3,DNM1L,EZH2,FBXW7,FIS1,ITGA6,N6AMT1,RNF141,RPS6KB1,SIX1,TGFB2,TP53,VIRMA
Tumor Morphology	3.41E-03-6.06E-03	ATM,CBR3,FBXW7,KRT20,N6AMT1,NOTCH1,SF3B1,SIX1,TGFB2,TP53
Energy Production	3.43E-03-3.43E-03	APP,APRT,ATP5IF1,BMP4,CHCHD2,CHCHD5,DNM1L,FAS,FXN,GAPDH,NFE2L2,PDK1,PKM,ROCK2,SIX1,SOD2,TMX1,TP53,UQCC3
Connective Tissue Development and Function	3.87E-03-3.87E-03	CDKN2A,EP400,TP53,UBR5
Hematological System Development and Function	5.77E-03-5.77E-03	FN1,HOXB4,KITLG,KMT2A,PRMT1,PTHLH,PTPRC,TP53
Hematopoiesis	5.77E-03-5.77E-03	FN1,HOXB4,KITLG,KMT2A,PRMT1,PTHLH,PTPRC,TP53
RNA Trafficking	7.5E-03-7.5E-03	HNRNPA2B1,NCBP2,NUP107,NXT1,PHAX,SARNP,SMG1,THOC1,THOC6,UPF2,XPO1,YTHDC1
Cellular Compromise	8.68E-03-8.68E-03	AURKB,CCNB1IP1,LBR
Free Radical Scavenging	8.68E-03-8.68E-03	APP,PRDX2,SOD2
Ophthalmic Disease	8.68E-03-8.68E-03	RAB18,RAB3GAP1,RAB3GAP2
Inflammatory Disease	9.16E-03-9.16E-03	BIRC2,BIRC3,CASP8,CCL28,CCN2,HMGCR,ITGA4,JAG1,PTCH1,PTPRC,WNT5A,XIAP
